# Supplementary material for: Computer-aided discovery of connected metal-organic frameworks
Source: Nat Commun. 2019 Aug 9;10:3620. doi: 10.1038/s41467-019-11629-4 (PMC6689093; doi:10.1038/s41467-019-11629-4)
Supplement: Supplementary file 3 — Supplementary Data 1 [file 41467_2019_11629_MOESM3_ESM.xlsx]

## Sheet: MOF-5(EDUSIF) screening
		List S1. Final candidate structures which can form MOF@MOF with MOF-5 (EDUSIF)
		MOF-5 (001) + Cubic (001)			MOF-5 (111) + Cubic (111)			MOF-5 (111) + Hexagonal (001)			MOF-5 (001) + Tetragonal (001)
		Refcode of Cubic cell			Refcode of Cubic cell			Refcode of Hexagonal cell			Refcode of Tetragonal cell
		AXUBAW	MOF-5 like		PEVQEO	MOF-5 like		OKABEI	MIL-88 like		WOYHUP
		COJTAX	MOF-5 like		OYIXIE	MOF-5 like		PIVBEC	MIL-88 like		HUJGEA
		COJTEB	MOF-5 like		PEVQAK	MOF-5 like		UKIQOV	MIL-88 like
		COJTIF	MOF-5 like		HOLRAD	MOF-5 like		OKABAE	MIL-88 like
		COJTOL	MOF-5 like		PEVPUD	MOF-5 like		UKIQUB	MIL-88 like
		DOMGAO	MOF-5 like		LUFXOB01	MOF-5 like		HIFTOG	MOF-5 like
		DOMGES	MOF-5 like		NODTEH	MOF-5 like		UXELIT	MOF-5 like
		EDUSIF	MOF-5 like		NODTIL	MOF-5 like		FECYOD	MOF-5 like
		EDUSOL	MOF-5 like		PEVQOY	MOF-5 like		HIFTOG01	MOF-5 like
		EDUSUR	MOF-5 like		HOLQAC01	MOF-5 like		HIFTOG02	MOF-5 like
		GAZBUH	MOF-5 like		SAHYOQ03	MOF-5 like		KAWQOR	HKUST-1 like
		HIFTOG03	MOF-5 like		COJTAX	MOF-5 like		DENLUG	MIL-88 like
		HOLQAC01	MOF-5 like		SUXNEF	MOF-5 like		TOWNAW	MIL-88 like
		HOLQOQ	MOF-5 like		PEYPEQ	MOF-5 like		MAVRAE	MIL-88 like
		HOLQUW	MOF-5 like		UPUJIA	MOF-5 like		REZXOK	MIL-88 like
		HOLRAD	MOF-5 like		HOLQOQ	MOF-5 like		FIFGIM	MIL-88 like
		LATFOC	MOF-5 like		LUFXOB	MOF-5 like		OGEBAF01	MIL-88 like
		LATFUI	MOF-5 like		COJTIF	MOF-5 like		TIGGAU	MIL-88 like
		LUFXOB01	MOF-5 like		MIBQAR17	MOF-5 like
		LUFXOB	MOF-5 like		EDUTAY	MOF-5 like
		LUJRAL01	MOF-5 like		COJTEB	MOF-5 like
		LUJRAL	MOF-5 like		COJTOL	MOF-5 like
		MIBQAR08	MOF-5 like		UPUJEW	MOF-5 like
		MIBQAR09	MOF-5 like		EDUSIF	MOF-5 like
		MIBQAR10	MOF-5 like		EDUSUR	MOF-5 like
		MIBQAR11	MOF-5 like		DOMGES	MOF-5 like
		MIBQAR12	MOF-5 like		MIBQAR12	MOF-5 like
		MIBQAR13	MOF-5 like		MIBQAR15	MOF-5 like
		MIBQAR14	MOF-5 like		MIBQAR11	MOF-5 like
		MIBQAR15	MOF-5 like		MIBQAR14	MOF-5 like
		MIBQAR16	MOF-5 like		HIFTOG03	MOF-5 like
		MIBQAR17	MOF-5 like		MIBQAR07	MOF-5 like
		MIBQAR18	MOF-5 like		MIBQAR18	MOF-5 like
		MIBQAR19	MOF-5 like		UPUJAS	MOF-5 like
		MIBQAR20	MOF-5 like		MIBQAR13	MOF-5 like
		NIRZAQ	MOF-5 like		HOLQUW	MOF-5 like
		NODTEH	MOF-5 like		SAHYIK	MOF-5 like
		NODTIL	MOF-5 like		GAZBUH	MOF-5 like
		OYIXIE	MOF-5 like		MIBQAR16	MOF-5 like
		PEVPUD	MOF-5 like		MIBQAR19	MOF-5 like
		PEVQAK	MOF-5 like		MIBQAR06	MOF-5 like
		PEVQEO	MOF-5 like		MIBQAR20	MOF-5 like
		PEVQIS	MOF-5 like		MIBQAR10	MOF-5 like
		PEVQOY	MOF-5 like		MIBQAR09	MOF-5 like
		SAHYIK	MOF-5 like		VAZTUM	MOF-5 like
		SUXNEF	MOF-5 like		MIBQAR08	MOF-5 like
		UNIGEE	MOF-5 like		LUJRAL	MOF-5 like
		UPUJAS	MOF-5 like		NIRZAQ	MOF-5 like
		UPUJEW	MOF-5 like		EDUSOL	MOF-5 like
		UPUJIA	MOF-5 like		MIBQAR04	MOF-5 like
		XUPGOG	MOF-5 like		UPUJOG	MOF-5 like
		NEXVET	MOF-5 like		DOMGAO	MOF-5 like
		MIBQAR07	MOF-5 like		MIBQAR01	MOF-5 like
		EDUTIG	MOF-5 like		LATFOC	MOF-5 like
		MIBQAR06	MOF-5 like		PEDRIA	MOF-5 like
		EDUTAY	MOF-5 like		MIBQAR02	MOF-5 like
		MIBQAR05	MOF-5 like		SAHYOQ04	MOF-5 like
		LAWGEW	MOF-5 like		LATFUI	MOF-5 like
		SAHYOQ03	MOF-5 like		SAHYOQ	MOF-5 like
		VAZTUM	MOF-5 like		MIBQAR03	MOF-5 like
		UPUJOG	MOF-5 like		MIBQAR05	MOF-5 like
		MIBQAR04	MOF-5 like		LAWGEW	MOF-5 like
		MIBQAR03	MOF-5 like		UNIGEE	MOF-5 like
		LAWGIA	MOF-5 like		LAWGIA	MOF-5 like
		MIBQAR02	MOF-5 like		XUPGOG	MOF-5 like
		LAWFUL	MOF-5 like		LAWFUL	MOF-5 like
		LAWGAS	MOF-5 like		SAHYOQ02	MOF-5 like
		MIBQAR01	MOF-5 like		MIBQAR	MOF-5 like
		PEDRIA	MOF-5 like		LAWFOF	MOF-5 like
		VAZTOG	MOF-5 like		LAWGOG	MOF-5 like
		SAHYOQ	MOF-5 like		LAWGUM	MOF-5 like
		SAHYOQ04	MOF-5 like		UPUHUK	MOF-5 like
		SAHYOQ05	MOF-5 like		SAHYOQ05	MOF-5 like
		LAWFOF	MOF-5 like		PEVQIS	MOF-5 like
		LAWGOG	MOF-5 like		EDUTIG	MOF-5 like
		MIBQAR	MOF-5 like		NEXVET	MOF-5 like
		SAHYOQ02	MOF-5 like		AXUBAW	MOF-5 like
		PEYPEQ	MOF-5 like		LUJRAL01	MOF-5 like
		LAWGUM	MOF-5 like		LAWGAS	MOF-5 like
		UPUHUK	MOF-5 like		VAZTOG	MOF-5 like
		XAMDUM04	HKUST-1 like		ZIGFIG	HKUST-1 like
		ZIGFIG	HKUST-1 like		DANZOJ	HKUST-1 like
		XAMDUM05	HKUST-1 like		UVIPOF	HKUST-1 like
		ZACHIX	HKUST-1 like		DAPBIH	HKUST-1 like
		DOTSOV34	HKUST-1 like		DAPBED	HKUST-1 like
		DOTSOV35	HKUST-1 like		XAMDUM05	HKUST-1 like
		DOTSOV32	HKUST-1 like		XAMDUM03	HKUST-1 like
		DOTSOV36	HKUST-1 like		GENSIE	HKUST-1 like
		DOTSOV40	HKUST-1 like		ZACHIX	HKUST-1 like
		DOTSOV33	HKUST-1 like		XAMDUM02	HKUST-1 like
		DOTSOV41	HKUST-1 like		RIFDUG01	HKUST-1 like
		DOTSOV39	HKUST-1 like		HANHAH	HKUST-1 like
		DOTSOV38	HKUST-1 like		SONVEX	HKUST-1 like
		DOTSOV37	HKUST-1 like		REYMOZ	HKUST-1 like
		GENSEA	HKUST-1 like		GENSEA	HKUST-1 like
		DOTSOV31	HKUST-1 like		YOZNEI	HKUST-1 like
		YOZMOR	HKUST-1 like		UCOCUM	HKUST-1 like
		DOTSOV30	HKUST-1 like		XAMDUM04	HKUST-1 like
		BODPAN	HKUST-1 like		SOYWOT	HKUST-1 like
		XAMDUM03	HKUST-1 like		LUDLED	HKUST-1 like
		DOTSOV28	HKUST-1 like		EZOFEF	HKUST-1 like
		DOTSOV01	HKUST-1 like		UVIPIZ	HKUST-1 like
		DOTSOV02	HKUST-1 like		XAMDUM06	HKUST-1 like
		DOTSOV27	HKUST-1 like		SONVAT	HKUST-1 like
		DOTSOV03	HKUST-1 like		YOZNIM	HKUST-1 like
		DOTSOV26	HKUST-1 like		YOZMOR	HKUST-1 like
		DOTSOV25	HKUST-1 like		YOZMEH	HKUST-1 like
		DOTSOV04	HKUST-1 like		SONTUL	HKUST-1 like
		DOTSOV05	HKUST-1 like		XAMDUM	HKUST-1 like
		DOTSOV24	HKUST-1 like		XADDEN	HKUST-1 like
		GENSIE	HKUST-1 like		DOTSOV34	HKUST-1 like
		DOTSOV43	HKUST-1 like		XAMDUM01	HKUST-1 like
		DOTSOV06	HKUST-1 like		SONVIB	HKUST-1 like
		DOTSOV07	HKUST-1 like		YOZNOS	HKUST-1 like
		DOTSOV21	HKUST-1 like		YOZMUX	HKUST-1 like
		DOTSOV23	HKUST-1 like		WULJUJ	HKUST-1 like
		DOTSOV29	HKUST-1 like		DOTSOV33	HKUST-1 like
		DOTSOV22	HKUST-1 like		YOZMIL	HKUST-1 like
		DOTSOV20	HKUST-1 like		DOTSOV35	HKUST-1 like
		DOTSOV19	HKUST-1 like		DOTSOV32	HKUST-1 like
		DOTSOV09	HKUST-1 like		RIFGAQ	HKUST-1 like
		DOTSOV08	HKUST-1 like		EBAMUS	HKUST-1 like
		DOTSOV10	HKUST-1 like		IKETOH	HKUST-1 like
		DOTSOV18	HKUST-1 like		SOYWUZ	HKUST-1 like
		DOTSOV11	HKUST-1 like		ZOFDUV	HKUST-1 like
		DOTSOV17	HKUST-1 like		DOTSOV36	HKUST-1 like
		DOTSOV14	HKUST-1 like		YOZPAG	HKUST-1 like
		DOTSOV16	HKUST-1 like		DOTSOV42	HKUST-1 like
		DOTSOV12	HKUST-1 like		DOTSOV37	HKUST-1 like
		DOTSOV15	HKUST-1 like		DOTSOV27	HKUST-1 like
		DOTSOV	HKUST-1 like		UXISUR	HKUST-1 like
		DOTSOV13	HKUST-1 like		ADOGEH	HKUST-1 like
		YOZNEI	HKUST-1 like		DOTSOV40	HKUST-1 like
		DOTSOV42	HKUST-1 like		DOTSOV02	HKUST-1 like
		XAMDUM02	HKUST-1 like		DOTSOV31	HKUST-1 like
		YOZPAG	HKUST-1 like		YOZNAE	HKUST-1 like
		REYMOZ	HKUST-1 like		DOTSOV23	HKUST-1 like
		XAMDUM06	HKUST-1 like		TISPAO	HKUST-1 like
		DIHVIB	HKUST-1 like		DOTSOV03	HKUST-1 like
		YOZNAE	HKUST-1 like		DOTSOV28	HKUST-1 like
		SOYWUZ	HKUST-1 like		DOTSOV01	HKUST-1 like
		SONTUL	HKUST-1 like		DOTSOV25	HKUST-1 like
		UCOCUM	HKUST-1 like		YOZNUY	HKUST-1 like
		IKETIB	HKUST-1 like		DOTSOV38	HKUST-1 like
		XAMDUM01	HKUST-1 like		HAJMIQ	HKUST-1 like
		SOYWOT	HKUST-1 like		DOTSOV30	HKUST-1 like
		ZOFDUV	HKUST-1 like		DOTSOV26	HKUST-1 like
		LUDLED	HKUST-1 like		DOTSOV21	HKUST-1 like
		YOZMEH	HKUST-1 like		XADDIR	HKUST-1 like
		YOZMIL	HKUST-1 like		DOTSOV22	HKUST-1 like
		DIHVIB01	HKUST-1 like		DOTSOV29	HKUST-1 like
		SONVAT	HKUST-1 like		DOTSOV24	HKUST-1 like
		YOZMUX	HKUST-1 like		DOTSOV07	HKUST-1 like
		WULJUJ	HKUST-1 like		DOTSOV43	HKUST-1 like
		SONVIB	HKUST-1 like		DOTSOV11	HKUST-1 like
		YOZNOS	HKUST-1 like		DOTSOV20	HKUST-1 like
		EBAMUS	HKUST-1 like		DOTSOV04	HKUST-1 like
		ADOGEH	HKUST-1 like		DOTSOV17	HKUST-1 like
		SONVEX	HKUST-1 like		DOTSOV05	HKUST-1 like
		XAMDUM	HKUST-1 like		DOTSOV08	HKUST-1 like
		DANZOJ	HKUST-1 like		FIQCEN	HKUST-1 like
		DAPBED	HKUST-1 like		DOTSOV18	HKUST-1 like
		DAPBIH	HKUST-1 like		DOTSOV12	HKUST-1 like
		EZOFEF	HKUST-1 like		DOTSOV15	HKUST-1 like
		FIQCEN	HKUST-1 like		DOTSOV06	HKUST-1 like
		HAJMIQ	HKUST-1 like		DOTSOV10	HKUST-1 like
		HANHAH	HKUST-1 like		DOTSOV14	HKUST-1 like
		IKETOH	HKUST-1 like		DOTSOV	HKUST-1 like
		IKETUN	HKUST-1 like		DOTSOV13	HKUST-1 like
		IVESOS	HKUST-1 like		DOTSOV19	HKUST-1 like
		LUDLIH	HKUST-1 like		OQIZUL	HKUST-1 like
		MAKHOY	HKUST-1 like		DOTSOV16	HKUST-1 like
		OQIZUL	HKUST-1 like		DOTSOV09	HKUST-1 like
		RIFDUG01	HKUST-1 like		DOTSOV41	HKUST-1 like
		RIFGAQ	HKUST-1 like		XAMDUM07	HKUST-1 like
		TISPAO	HKUST-1 like		DOTSOV39	HKUST-1 like
		UVIPIZ	HKUST-1 like		WULKAQ	HKUST-1 like
		UVIPOF	HKUST-1 like		LUDLIH	HKUST-1 like
		UXISUR	HKUST-1 like		IVESOS	HKUST-1 like
		WULKAQ	HKUST-1 like		DIHVIB01	HKUST-1 like
		XADDEN	HKUST-1 like		IKETIB	HKUST-1 like
		XADDIR	HKUST-1 like		IKETUN	HKUST-1 like
		XAMDUM07	HKUST-1 like		DIHVIB	HKUST-1 like
		YOZNIM	HKUST-1 like		LURRIA	Isoreticular HKUST-1
		YOZNUY	HKUST-1 like		LEHXUT	Isoreticular HKUST-1
		LURRIA	Isoreticular HKUST-1		HABRAF	Isoreticular HKUST-1
		LEHXUT	Isoreticular HKUST-1		QURNEY	UiO-67 like
		HABRAF	Isoreticular HKUST-1		XIVTED	UiO-67 like
		QURNEY	UiO-67 like
		XIVTED	UiO-67 like

## Sheet: Cubic 001 Cubic 001
		List S2. Final candidate pairs in general screening of MOF@MOF (Cubic 001 + Cubic 001 case)
		Cubic (Metal)	Cubic (Oxygen)
		CSD Refcode (metal part)	CSD Refcode (ligand(O) part)	The number of connected pair per unit area	D value
		WEZWOO	WEZWII	0.030036	0.922484
		WEZWII	WEZWOO	0.030036	1.1791
		GOKKIA	WEZWII	0.029042	0.954087
		GOKKIA	WEZWOO	0.029042	1.21946
		WEZWII	GOKKIA	0.029042	1.24769
		WEZWOO	GOKKIA	0.029042	1.24769
		WEZWEE	WEZWII	0.028875	0.959596
		GOKKIA	WEZWEE	0.028875	1.13381
		WEZWII	WEZWEE	0.028875	1.13381
		WEZWOO	WEZWEE	0.028875	1.13381
		WEZWEE	WEZWOO	0.028875	1.22653
		WEZWEE	GOKKIA	0.028875	1.2549
		DIDBIE	OGIHUI	0.024901	40.2263
		DIDBIE	OGIJAQ	0.024772	40.5648
		EBOTIB	TEPWOD	0.01873	18.684
		TEPWOD	EBOTIB	0.01873	19.8097
		EBOTIB	TEPWUJ	0.018703	18.8729
		TEPWOD	TEPWUJ	0.018703	19.0002
		TEPWUJ	TEPWOD	0.018703	19.1151
		TEPWUJ	EBOTIB	0.018703	20.1229
		EBOTIB	SURLEY	0.018585	17.6591
		TEPWOD	SURLEY	0.018585	17.7826
		TEPWUJ	SURLEY	0.018585	18.0534
		SURLEY	TEPWOD	0.018585	19.2186
		SURLEY	TEPWUJ	0.018585	19.3836
		SURLEY	EBOTIB	0.018585	20.2323
		EBOTIB	SURHEU01	0.018567	17.7649
		TEPWOD	SURHEU01	0.018567	17.8889
		SURHEU01	SURLEY	0.018567	18.0706
		SURLEY	SURHEU01	0.018567	18.1431
		TEPWUJ	SURHEU01	0.018567	18.1606
		SURHEU01	TEPWOD	0.018567	19.2549
		SURHEU01	TEPWUJ	0.018567	19.4202
		SURHEU01	EBOTIB	0.018567	20.2701
		EBOTIB	SURKUN01	0.018562	17.728
		TEPWOD	SURKUN01	0.018562	17.8518
		SURLEY	SURKUN01	0.018562	18.1058
		SURKUN01	SURLEY	0.018562	18.1233
		SURHEU01	SURKUN01	0.018562	18.1233
		TEPWUJ	SURKUN01	0.018562	18.1233
		SURKUN01	SURHEU01	0.018562	18.2134
		SURKUN01	TEPWOD	0.018562	19.3094
		SURKUN01	TEPWUJ	0.018562	19.4749
		SURKUN01	EBOTIB	0.018562	20.3262
		EBOTIB	SURJOG	0.018546	17.7576
		TEPWOD	SURJOG	0.018546	17.8815
		SURLEY	SURJOG	0.018546	18.1358
		SURHEU01	SURJOG	0.018546	18.1533
		TEPWUJ	SURJOG	0.018546	18.1533
		SURJOG	SURLEY	0.018546	18.1959
		SURKUN01	SURJOG	0.018546	18.2009
		SURJOG	SURKUN01	0.018546	18.2435
		SURJOG	SURHEU01	0.018546	18.2862
		SURJOG	TEPWOD	0.018546	19.3849
		SURJOG	TEPWUJ	0.018546	19.5508
		SURJOG	EBOTIB	0.018546	20.4041
		EWILIH	SURLEY	0.018545	18.0047
		EWILIH	SURKUN01	0.018545	18.0521
		EWILIH	SURJOG	0.018545	18.0671
		EWILIH	SURHEU01	0.018545	18.0945
		EBOTIB	EWILIH	0.018545	18.7298
		TEPWOD	EWILIH	0.018545	18.8571
		SURLEY	EWILIH	0.018545	19.1182
		SURHEU01	EWILIH	0.018545	19.1362
		TEPWUJ	EWILIH	0.018545	19.1362
		SURKUN01	EWILIH	0.018545	19.185
		EWILIH	TEPWOD	0.018545	19.1876
		SURJOG	EWILIH	0.018545	19.2443
		EWILIH	TEPWUJ	0.018545	19.3527
		EWILIH	EBOTIB	0.018545	20.2017
		EWILON	SURLEY	0.018523	17.8692
		EWILON	SURKUN01	0.018523	17.9164
		EWILON	SURJOG	0.018523	17.9313
		EWILON	SURHEU01	0.018523	17.9587
		EBOTIB	EWILON	0.018523	17.9637
		TEPWOD	EWILON	0.018523	18.0885
		EWILIH	EWILON	0.018523	18.274
		SURLEY	EWILON	0.018523	18.3444
		SURHEU01	EWILON	0.018523	18.362
		TEPWUJ	EWILON	0.018523	18.362
		SURKUN01	EWILON	0.018523	18.4099
		SURJOG	EWILON	0.018523	18.4679
		EWILON	EWILIH	0.018523	18.9075
		EWILON	TEPWOD	0.018523	19.0484
		EWILON	TEPWUJ	0.018523	19.2129
		EWILON	EBOTIB	0.018523	20.0594
		EBOTIB	SURKEX	0.018497	17.8467
		TEPWOD	SURKEX	0.018497	17.9712
		EWILON	SURKEX	0.018497	17.9986
		EWILIH	SURKEX	0.018497	18.1562
		SURLEY	SURKEX	0.018497	18.2264
		SURKEX	SURLEY	0.018497	18.239
		SURHEU01	SURKEX	0.018497	18.244
		TEPWUJ	SURKEX	0.018497	18.244
		SURKEX	SURKUN01	0.018497	18.2868
		SURKUN01	SURKEX	0.018497	18.2918
		SURKEX	SURJOG	0.018497	18.3018
		SURKEX	SURHEU01	0.018497	18.3295
		SURJOG	SURKEX	0.018497	18.3497
		SURKEX	EWILON	0.018497	18.4885
		SURKEX	EWILIH	0.018497	19.2886
		SURKEX	TEPWOD	0.018497	19.431
		SURKEX	TEPWUJ	0.018497	19.5973
		SURKEX	EBOTIB	0.018497	20.4527
		EBOTIB	SURKAT	0.018493	17.8608
		TEPWOD	SURKAT	0.018493	17.9853
		EWILON	SURKAT	0.018493	18.0128
		EWILIH	SURKAT	0.018493	18.1704
		SURLEY	SURKAT	0.018493	18.2407
		SURKAT	SURLEY	0.018493	18.2482
		SURHEU01	SURKAT	0.018493	18.2583
		TEPWUJ	SURKAT	0.018493	18.2583
		SURKAT	SURKUN01	0.018493	18.296
		SURKUN01	SURKAT	0.018493	18.3061
		SURKAT	SURJOG	0.018493	18.3111
		SURKAT	SURHEU01	0.018493	18.3388
		SURKAT	SURKEX	0.018493	18.3539
		SURKEX	SURKAT	0.018493	18.359
		SURJOG	SURKAT	0.018493	18.364
		SURKAT	EWILON	0.018493	18.4979
		SURKAT	EWILIH	0.018493	19.2983
		SURKAT	TEPWOD	0.018493	19.4407
		SURKAT	TEPWUJ	0.018493	19.607
		SURKAT	EBOTIB	0.018493	20.4628
		EBOTIB	UKUDEL	0.018491	16.7046
		TEPWOD	UKUDEL	0.018491	16.825
		EWILON	UKUDEL	0.018491	16.8516
		EWILIH	UKUDEL	0.018491	17.0041
		SURLEY	UKUDEL	0.018491	17.072
		SURHEU01	UKUDEL	0.018491	17.089
		TEPWUJ	UKUDEL	0.018491	17.089
		SURKUN01	UKUDEL	0.018491	17.1353
		SURKEX	UKUDEL	0.018491	17.1864
		SURJOG	UKUDEL	0.018491	17.1913
		SURKAT	UKUDEL	0.018491	17.1913
		UKUDEL	SURLEY	0.018491	18.8283
		UKUDEL	SURKUN01	0.018491	18.8768
		UKUDEL	SURJOG	0.018491	18.8921
		UKUDEL	SURHEU01	0.018491	18.9203
		UKUDEL	SURKEX	0.018491	18.9356
		UKUDEL	SURKAT	0.018491	18.9459
		UKUDEL	EWILON	0.018491	19.0818
		UKUDEL	EWILIH	0.018491	19.8947
		UKUDEL	TEPWOD	0.018491	20.0393
		UKUDEL	TEPWUJ	0.018491	20.2082
		UKUDEL	EBOTIB	0.018491	21.0769
		SURJUM	UKUDEL	0.018484	17.2291
		EBOTIB	SURJUM	0.018484	17.7652
		TEPWOD	SURJUM	0.018484	17.8894
		EWILON	SURJUM	0.018484	17.9168
		EWILIH	SURJUM	0.018484	18.0741
		SURLEY	SURJUM	0.018484	18.1442
		SURHEU01	SURJUM	0.018484	18.1617
		TEPWUJ	SURJUM	0.018484	18.1617
		SURKUN01	SURJUM	0.018484	18.2094
		SURKEX	SURJUM	0.018484	18.2622
		SURJOG	SURJUM	0.018484	18.2672
		SURKAT	SURJUM	0.018484	18.2672
		SURJUM	SURLEY	0.018484	18.2899
		SURJUM	SURKUN01	0.018484	18.3377
		SURJUM	SURJOG	0.018484	18.3528
		SURJUM	SURHEU01	0.018484	18.3806
		SURJUM	SURKEX	0.018484	18.3957
		SURJUM	SURKAT	0.018484	18.4058
		SURJUM	EWILON	0.018484	18.5398
		UKUDEL	SURJUM	0.018484	18.8451
		SURJUM	EWILIH	0.018484	19.3414
		SURJUM	TEPWOD	0.018484	19.484
		SURJUM	TEPWUJ	0.018484	19.6505
		SURJUM	EBOTIB	0.018484	20.5074
		EBOTIB	REBPIA	0.018401	16.8263
		TEPWOD	REBPIA	0.018401	16.9475
		EWILON	REBPIA	0.018401	16.9742
		EWILIH	REBPIA	0.018401	17.1277
		SURLEY	REBPIA	0.018401	17.196
		SURHEU01	REBPIA	0.018401	17.2132
		TEPWUJ	REBPIA	0.018401	17.2132
		SURKUN01	REBPIA	0.018401	17.2597
		SURKEX	REBPIA	0.018401	17.3112
		SURJOG	REBPIA	0.018401	17.3161
		SURKAT	REBPIA	0.018401	17.3161
		SURJUM	REBPIA	0.018401	17.348
		REBPIA	UKUDEL	0.018401	17.6395
		UKUDEL	REBPIA	0.018401	17.8802
		REBPIA	SURLEY	0.018401	18.7151
		REBPIA	SURJUM	0.018401	18.7253
		REBPIA	SURKUN01	0.018401	18.7636
		REBPIA	SURJOG	0.018401	18.7789
		REBPIA	SURHEU01	0.018401	18.8071
		REBPIA	SURKEX	0.018401	18.8224
		REBPIA	SURKAT	0.018401	18.8326
		REBPIA	EWILON	0.018401	18.9685
		REBPIA	EWILIH	0.018401	19.781
		REBPIA	TEPWOD	0.018401	19.9255
		REBPIA	TEPWUJ	0.018401	20.0944
		REBPIA	EBOTIB	0.018401	20.9627
		EBOTIB	HARPIC	0.018398	17.4392
		TEPWOD	HARPIC	0.018398	17.5625
		EWILON	HARPIC	0.018398	17.5897
		HARPIC	UKUDEL	0.018398	17.6867
		HARPIC	REBPIA	0.018398	17.7285
		EWILIH	HARPIC	0.018398	17.7459
		SURLEY	HARPIC	0.018398	17.8155
		SURHEU01	HARPIC	0.018398	17.833
		TEPWUJ	HARPIC	0.018398	17.833
		SURKUN01	HARPIC	0.018398	17.8803
		SURKEX	HARPIC	0.018398	17.9327
		SURJOG	HARPIC	0.018398	17.9377
		SURKAT	HARPIC	0.018398	17.9377
		SURJUM	HARPIC	0.018398	17.9702
		REBPIA	HARPIC	0.018398	18.3093
		UKUDEL	HARPIC	0.018398	18.5118
		HARPIC	SURLEY	0.018398	18.7639
		HARPIC	SURJUM	0.018398	18.7741
		HARPIC	SURKUN01	0.018398	18.8124
		HARPIC	SURJOG	0.018398	18.8278
		HARPIC	SURHEU01	0.018398	18.8559
		HARPIC	SURKEX	0.018398	18.8713
		HARPIC	SURKAT	0.018398	18.8816
		HARPIC	EWILON	0.018398	19.0176
		HARPIC	EWILIH	0.018398	19.8312
		HARPIC	TEPWOD	0.018398	19.9759
		HARPIC	TEPWUJ	0.018398	20.145
		HARPIC	EBOTIB	0.018398	21.0145
		RUBTAK01	UKUDEL	0.018219	16.3232
		RUBTAK01	REBPIA	0.018219	16.3632
		RUBTAK01	HARPIC	0.018219	16.9681
		RUBTAK01	SURLEY	0.018219	17.3635
		RUBTAK01	SURJUM	0.018219	17.3733
		RUBTAK01	SURKUN01	0.018219	17.4104
		RUBTAK01	SURJOG	0.018219	17.4253
		RUBTAK01	SURHEU01	0.018219	17.4525
		RUBTAK01	SURKEX	0.018219	17.4673
		RUBTAK01	SURKAT	0.018219	17.4773
		RUBTAK01	EWILON	0.018219	17.6088
		RUBTAK01	EWILIH	0.018219	18.3959
		RUBTAK01	TEPWOD	0.018219	18.536
		RUBTAK01	TEPWUJ	0.018219	18.6997
		RUBTAK01	EBOTIB	0.018219	19.5419
		EBOTIB	RUBTAK01	0.018219	20.2931
		TEPWOD	RUBTAK01	0.018219	20.4268
		EWILON	RUBTAK01	0.018219	20.4563
		EWILIH	RUBTAK01	0.018219	20.6255
		SURLEY	RUBTAK01	0.018219	20.701
		SURHEU01	RUBTAK01	0.018219	20.7198
		TEPWUJ	RUBTAK01	0.018219	20.7198
		SURKUN01	RUBTAK01	0.018219	20.7711
		SURKEX	RUBTAK01	0.018219	20.8279
		SURJOG	RUBTAK01	0.018219	20.8333
		SURKAT	RUBTAK01	0.018219	20.8333
		SURJUM	RUBTAK01	0.018219	20.8685
		REBPIA	RUBTAK01	0.018219	21.2356
		HARPIC	RUBTAK01	0.018219	21.2848
		UKUDEL	RUBTAK01	0.018219	21.4547
		HELNEU	UKUDEL	0.017624	16.1474
		HELNEU	REBPIA	0.017624	16.1877
		HELNEU	HARPIC	0.017624	16.7995
		HELNEU	SURLEY	0.017624	17.1995
		HELNEU	SURJUM	0.017624	17.2095
		HELNEU	SURKUN01	0.017624	17.247
		HELNEU	SURJOG	0.017624	17.2621
		HELNEU	SURHEU01	0.017624	17.2896
		HELNEU	SURKEX	0.017624	17.3046
		HELNEU	SURKAT	0.017624	17.3147
		HELNEU	EWILON	0.017624	17.4478
		HELNEU	EWILIH	0.017624	18.2446
		RUBTAK01	HELNEU	0.017624	19.2464
		HELNEU	RUBTAK01	0.017624	19.4665
		EWILON	HELNEU	0.017624	20.1071
		EWILIH	HELNEU	0.017624	20.2777
		SURLEY	HELNEU	0.017624	20.3538
		SURHEU01	HELNEU	0.017624	20.3728
		SURKUN01	HELNEU	0.017624	20.4245
		SURKEX	HELNEU	0.017624	20.4817
		SURJOG	HELNEU	0.017624	20.4872
		SURKAT	HELNEU	0.017624	20.4872
		SURJUM	HELNEU	0.017624	20.5227
		REBPIA	HELNEU	0.017624	20.8929
		HARPIC	HELNEU	0.017624	20.9425
		UKUDEL	HELNEU	0.017624	21.1138
		HUHZER	UKUDEL	0.01749	16.2489
		HUHZER	REBPIA	0.01749	16.2895
		HUHZER	HARPIC	0.01749	16.9056
		HUHZER	SURJUM	0.01749	17.3185
		HUHZER	SURJOG	0.01749	17.3714
		HUHZER	SURKEX	0.01749	17.4143
		HUHZER	SURKAT	0.01749	17.4244
		HUHZER	EWILON	0.01749	17.5585
		HUHZER	EWILIH	0.01749	18.3608
		HUHZER	HELNEU	0.01749	18.587
		HELNEU	HUHZER	0.01749	18.9776
		HUHZER	RUBTAK01	0.01749	19.5912
		RUBTAK01	HUHZER	0.01749	19.7684
		EWILON	HUHZER	0.01749	20.6439
		EWILIH	HUHZER	0.01749	20.8174
		SURKEX	HUHZER	0.01749	21.0249
		SURJOG	HUHZER	0.01749	21.0304
		SURKAT	HUHZER	0.01749	21.0304
		SURJUM	HUHZER	0.01749	21.0665
		REBPIA	HUHZER	0.01749	21.443
		HARPIC	HUHZER	0.01749	21.4935
		UKUDEL	HUHZER	0.01749	21.6677
		TEPWIX	REBPIA	0.017375	16.7507
		TEPWIX	HARPIC	0.017375	17.3775
		TEPWIX	HELNEU	0.017375	19.0874
		TEPWIX	HUHZER	0.017375	19.4604
		TEPWIX	RUBTAK01	0.017375	20.1083
		HUHZER	TEPWIX	0.017375	21.8424
		HELNEU	TEPWIX	0.017375	21.868
		RUBTAK01	TEPWIX	0.017375	22.719
		REBPIA	TEPWIX	0.017375	24.5179
		HARPIC	TEPWIX	0.017375	24.572
		BUPVIT	REBPIA	0.017351	17.0662
		BUPVIT	HARPIC	0.017351	17.6992
		BUPVIT	HELNEU	0.017351	19.4257
		BUPVIT	HUHZER	0.017351	19.8023
		HUHZER	BUPVIT	0.017351	20.1007
		HELNEU	BUPVIT	0.017351	20.1252
		BUPVIT	RUBTAK01	0.017351	20.4563
		TEPWIX	BUPVIT	0.017351	20.492
		RUBTAK01	BUPVIT	0.017351	20.9426
		BUPVIT	TEPWIX	0.017351	22.6174
		REBPIA	BUPVIT	0.017351	22.6723
		HARPIC	BUPVIT	0.017351	22.7244
		PETWOC	HELNEU	0.017282	19.0086
		PETWOC	HUHZER	0.017282	19.3818
		HUHZER	PETWOC	0.017282	19.7723
		HELNEU	PETWOC	0.017282	19.7966
		PETWOC	RUBTAK01	0.017282	20.0302
		TEPWIX	PETWOC	0.017282	20.1611
		PETWOC	BUPVIT	0.017282	20.3858
		BUPVIT	PETWOC	0.017282	20.4821
		RUBTAK01	PETWOC	0.017282	20.6089
		PETWOC	TEPWIX	0.017282	22.1736
		HUHZIV	HELNEU	0.017008	18.5893
		HUHZIV	HUHZER	0.017008	18.9615
		HUHZIV	PETWOC	0.017008	19.5537
		HUHZIV	BUPVIT	0.017008	19.9627
		HUHZER	HUHZIV	0.017008	20.2846
		HELNEU	HUHZIV	0.017008	20.3095
		PETWOC	HUHZIV	0.017008	20.4924
		TEPWIX	HUHZIV	0.017008	20.6816
		BUPVIT	HUHZIV	0.017008	21.0093
		HUHZIV	TEPWIX	0.017008	21.7467
		EZIPEK	HELNEU	0.016969	18.4414
		EZIPEK	HUHZER	0.016969	18.8125
		EZIPEK	PETWOC	0.016969	19.4031
		EZIPEK	HUHZIV	0.016969	19.5929
		HUHZIV	EZIPEK	0.016969	19.7372
		EZIPEK	BUPVIT	0.016969	19.811
		HUHZER	EZIPEK	0.016969	20.2784
		HELNEU	EZIPEK	0.016969	20.3033
		PETWOC	EZIPEK	0.016969	20.4863
		TEPWIX	EZIPEK	0.016969	20.6758
		BUPVIT	EZIPEK	0.016969	21.0038
		EZIPEK	TEPWIX	0.016969	21.5905
		NINVEM	EWESEF	0.016879	14.5664
		WEGKIE	EWESEF	0.016876	11.1367
		EWESEF	WEGKIE	0.016876	11.1531
		NINVEM	WEGKIE	0.016876	14.6063
		HELNIY	HELNEU	0.01686	18.436
		HELNIY	HUHZER	0.01686	18.8082
		HELNIY	PETWOC	0.01686	19.4006
		HELNIY	EZIPEK	0.01686	19.5393
		HELNIY	HUHZIV	0.01686	19.591
		HELNIY	BUPVIT	0.01686	19.8098
		EZIPEK	HELNIY	0.01686	20.1319
		HUHZIV	HELNIY	0.01686	20.3315
		HUHZER	HELNIY	0.01686	20.8824
		HELNEU	HELNIY	0.01686	20.9078
		PETWOC	HELNIY	0.01686	21.0941
		TEPWIX	HELNIY	0.01686	21.287
		HELNIY	TEPWIX	0.01686	21.5951
		BUPVIT	HELNIY	0.01686	21.6209
		POXLIZ	HUHZER	0.016588	19.4873
		POXLIZ	PETWOC	0.016588	20.0952
		POXLIZ	EZIPEK	0.016588	20.2375
		POXLIZ	HUHZIV	0.016588	20.2906
		POXLIZ	BUPVIT	0.016588	20.515
		HELNIY	POXLIZ	0.016588	20.6955
		POXLIZ	HELNIY	0.016588	20.7124
		EZIPEK	POXLIZ	0.016588	20.8285
		HUHZIV	POXLIZ	0.016588	21.0331
		HUHZER	POXLIZ	0.016588	21.598
		PETWOC	POXLIZ	0.016588	21.8151
		TEPWIX	POXLIZ	0.016588	22.0128
		POXLIZ	TEPWIX	0.016588	22.3463
		BUPVIT	POXLIZ	0.016588	22.3551
		ABEMIF	VIBZUE	0.01595	7.50953
		PETWUI	OFAVUO	0.013254	17.3487
		OGIHUI	DIDBIE	0.012451	6.46919
		OGIHUI	OGIJAQ	0.012386	2.05089
		OGIJAQ	OGIHUI	0.012386	2.06548
		OGIJAQ	DIDBIE	0.012386	6.50291
		DIDBIE	ORAWAH	0.012183	101.048
		XIVTED	QURNEY	0.011352	18.089
		QURNEY	XIVTED	0.011352	18.3812
		XIVTED	PAHVUS	0.011204	17.8145
		QURNEY	PAHVUS	0.011204	17.8815
		PAHVUS	QURNEY	0.011204	18.7123
		PAHVUS	XIVTED	0.011204	18.9424
		XIVTED	ISENAX	0.011189	17.8189
		QURNEY	ISENAX	0.011189	17.886
		PAHVUS	ISENAX	0.011189	18.1976
		ISENAX	PAHVUS	0.011189	18.2267
		ISENAX	QURNEY	0.011189	18.7469
		ISENAX	XIVTED	0.011189	18.9774
		XIVTED	TAKCEQ	0.011184	17.7028
		QURNEY	TAKCEQ	0.011184	17.7697
		PAHVUS	TAKCEQ	0.011184	18.0804
		ISENAX	TAKCEQ	0.011184	18.0901
		TAKCEQ	ISENAX	0.011184	18.3354
		TAKCEQ	PAHVUS	0.011184	18.3549
		TAKCEQ	QURNEY	0.011184	18.8771
		TAKCEQ	XIVTED	0.011184	19.1083
		XIVTED	ISENIF	0.01115	17.8021
		QURNEY	ISENIF	0.01115	17.8693
		ISENIF	TAKCEQ	0.01115	18.1748
		PAHVUS	ISENIF	0.01115	18.1813
		ISENAX	ISENIF	0.01115	18.191
		ISENIF	ISENAX	0.01115	18.301
		TAKCEQ	ISENIF	0.01115	18.3107
		ISENIF	PAHVUS	0.01115	18.3205
		ISENIF	QURNEY	0.01115	18.843
		ISENIF	XIVTED	0.01115	19.0744
		XIVTED	JUSGOV	0.011148	17.9134
		QURNEY	JUSGOV	0.011148	17.9808
		JUSGOV	TAKCEQ	0.011148	18.158
		JUSGOV	ISENIF	0.011148	18.2032
		JUSGOV	ISENAX	0.011148	18.2841
		PAHVUS	JUSGOV	0.011148	18.2938
		ISENAX	JUSGOV	0.011148	18.3035
		JUSGOV	PAHVUS	0.011148	18.3035
		ISENIF	JUSGOV	0.011148	18.3327
		TAKCEQ	JUSGOV	0.011148	18.4237
		JUSGOV	QURNEY	0.011148	18.8259
		JUSGOV	XIVTED	0.011148	19.0572
		XIVTED	WIBYEO	0.01114	17.7312
		QURNEY	WIBYEO	0.01114	17.7983
		WIBYEO	TAKCEQ	0.01114	18.0808
		PAHVUS	WIBYEO	0.01114	18.1098
		ISENAX	WIBYEO	0.01114	18.1195
		WIBYEO	ISENIF	0.01114	18.126
		JUSGOV	WIBYEO	0.01114	18.1292
		ISENIF	WIBYEO	0.01114	18.1486
		WIBYEO	ISENAX	0.01114	18.2067
		WIBYEO	PAHVUS	0.01114	18.2261
		WIBYEO	JUSGOV	0.01114	18.2359
		TAKCEQ	WIBYEO	0.01114	18.2391
		WIBYEO	QURNEY	0.01114	18.7476
		WIBYEO	XIVTED	0.01114	18.9785
		XIVTED	QAJPEZ01	0.011124	17.6986
		QURNEY	QAJPEZ01	0.011124	17.7657
		WIBYEO	QAJPEZ01	0.011124	18.0063
		PAHVUS	QAJPEZ01	0.011124	18.0772
		ISENAX	QAJPEZ01	0.011124	18.0868
		JUSGOV	QAJPEZ01	0.011124	18.0965
		ISENIF	QAJPEZ01	0.011124	18.1159
		QAJPEZ01	WIBYEO	0.011124	18.1514
		QAJPEZ01	TAKCEQ	0.011124	18.1935
		TAKCEQ	QAJPEZ01	0.011124	18.2064
		QAJPEZ01	ISENIF	0.011124	18.2388
		QAJPEZ01	ISENAX	0.011124	18.3199
		QAJPEZ01	PAHVUS	0.011124	18.3393
		QAJPEZ01	JUSGOV	0.011124	18.3491
		QAJPEZ01	QURNEY	0.011124	18.8627
		QAJPEZ01	XIVTED	0.011124	19.0945
		XIVTED	BOHXAZ	0.011096	17.9723
		QURNEY	BOHXAZ	0.011096	18.04
		BOHXAZ	QAJPEZ01	0.011096	18.1984
		BOHXAZ	WIBYEO	0.011096	18.2567
		WIBYEO	BOHXAZ	0.011096	18.2827
		BOHXAZ	TAKCEQ	0.011096	18.2989
		BOHXAZ	ISENIF	0.011096	18.3444
		PAHVUS	BOHXAZ	0.011096	18.3542
		ISENAX	BOHXAZ	0.011096	18.364
		QAJPEZ01	BOHXAZ	0.011096	18.3705
		JUSGOV	BOHXAZ	0.011096	18.3738
		ISENIF	BOHXAZ	0.011096	18.3933
		BOHXAZ	ISENAX	0.011096	18.4259
		BOHXAZ	PAHVUS	0.011096	18.4454
		BOHXAZ	JUSGOV	0.011096	18.4552
		TAKCEQ	BOHXAZ	0.011096	18.4846
		BOHXAZ	QURNEY	0.011096	18.971
		BOHXAZ	XIVTED	0.011096	19.2038
		XIVTED	QAJJOD01	0.011081	17.7006
		QURNEY	QAJJOD01	0.011081	17.7678
		WIBYEO	QAJJOD01	0.011081	18.0088
		PAHVUS	QAJJOD01	0.011081	18.0799
		ISENAX	QAJJOD01	0.011081	18.0896
		QAJPEZ01	QAJJOD01	0.011081	18.096
		JUSGOV	QAJJOD01	0.011081	18.0993
		ISENIF	QAJJOD01	0.011081	18.1186
		BOHXAZ	QAJJOD01	0.011081	18.1543
		QAJJOD01	QAJPEZ01	0.011081	18.2094
		TAKCEQ	QAJJOD01	0.011081	18.2094
		QAJJOD01	WIBYEO	0.011081	18.2678
		QAJJOD01	TAKCEQ	0.011081	18.31
		QAJJOD01	ISENIF	0.011081	18.3556
		QAJJOD01	ISENAX	0.011081	18.4371
		QAJJOD01	BOHXAZ	0.011081	18.4404
		QAJJOD01	PAHVUS	0.011081	18.4567
		QAJJOD01	JUSGOV	0.011081	18.4665
		QAJJOD01	QURNEY	0.011081	18.9827
		QAJJOD01	XIVTED	0.011081	19.2158
		XIVTED	WIZMAV01	0.011071	17.7803
		QURNEY	WIZMAV01	0.011071	17.8477
		WIZMAV01	QAJJOD01	0.011071	18.0441
		WIBYEO	WIZMAV01	0.011071	18.0894
		WIZMAV01	QAJPEZ01	0.011071	18.112
		PAHVUS	WIZMAV01	0.011071	18.1606
		WIZMAV01	WIBYEO	0.011071	18.1703
		ISENAX	WIZMAV01	0.011071	18.1703
		QAJPEZ01	WIZMAV01	0.011071	18.1768
		JUSGOV	WIZMAV01	0.011071	18.1801
		ISENIF	WIZMAV01	0.011071	18.1995
		WIZMAV01	TAKCEQ	0.011071	18.2125
		QAJJOD01	WIZMAV01	0.011071	18.2222
		BOHXAZ	WIZMAV01	0.011071	18.2352
		WIZMAV01	ISENIF	0.011071	18.2579
		TAKCEQ	WIZMAV01	0.011071	18.2904
		WIZMAV01	ISENAX	0.011071	18.3392
		WIZMAV01	BOHXAZ	0.011071	18.3425
		WIZMAV01	PAHVUS	0.011071	18.3588
		WIZMAV01	JUSGOV	0.011071	18.3685
		WIZMAV01	QURNEY	0.011071	18.8837
		WIZMAV01	XIVTED	0.011071	19.1162
		XIVTED	ISEMUQ	0.011042	17.4475
		QURNEY	ISEMUQ	0.011042	17.5144
		WIBYEO	ISEMUQ	0.011042	17.7542
		WIZMAV01	ISEMUQ	0.011042	17.7734
		PAHVUS	ISEMUQ	0.011042	17.8248
		ISENAX	ISEMUQ	0.011042	17.8345
		QAJPEZ01	ISEMUQ	0.011042	17.8409
		JUSGOV	ISEMUQ	0.011042	17.8441
		ISENIF	ISEMUQ	0.011042	17.8634
		QAJJOD01	ISEMUQ	0.011042	17.8859
		BOHXAZ	ISEMUQ	0.011042	17.8988
		TAKCEQ	ISEMUQ	0.011042	17.9536
		ISEMUQ	QAJJOD01	0.011042	18.3135
		ISEMUQ	WIZMAV01	0.011042	18.3787
		ISEMUQ	QAJPEZ01	0.011042	18.382
		ISEMUQ	WIBYEO	0.011042	18.4408
		ISEMUQ	TAKCEQ	0.011042	18.4833
		ISEMUQ	ISENIF	0.011042	18.5291
		ISEMUQ	ISENAX	0.011042	18.6112
		ISEMUQ	BOHXAZ	0.011042	18.6145
		ISEMUQ	PAHVUS	0.011042	18.6309
		ISEMUQ	JUSGOV	0.011042	18.6407
		ISEMUQ	QURNEY	0.011042	19.1604
		ISEMUQ	XIVTED	0.011042	19.3949
		JALLIU	ISEMUQ	0.010719	16.6615
		JALLIU	QAJJOD01	0.010719	16.9752
		JALLIU	WIZMAV01	0.010719	17.039
		JALLIU	QAJPEZ01	0.010719	17.0421
		JALLIU	WIBYEO	0.010719	17.0996
		JALLIU	TAKCEQ	0.010719	17.1412
		JALLIU	ISENIF	0.010719	17.186
		JALLIU	ISENAX	0.010719	17.2662
		JALLIU	BOHXAZ	0.010719	17.2694
		JALLIU	PAHVUS	0.010719	17.2854
		JALLIU	JUSGOV	0.010719	17.2951
		JALLIU	XIVTED	0.010719	18.0328
		XIVTED	JALLIU	0.010719	21.9778
		WIBYEO	JALLIU	0.010719	22.3269
		WIZMAV01	JALLIU	0.010719	22.3488
		PAHVUS	JALLIU	0.010719	22.4073
		ISENAX	JALLIU	0.010719	22.4183
		QAJPEZ01	JALLIU	0.010719	22.4256
		JUSGOV	JALLIU	0.010719	22.4292
		ISENIF	JALLIU	0.010719	22.4512
		QAJJOD01	JALLIU	0.010719	22.4768
		BOHXAZ	JALLIU	0.010719	22.4915
		TAKCEQ	JALLIU	0.010719	22.5538
		ISEMUQ	JALLIU	0.010719	22.5979
		LUHVUH	QEFXAC	0.010617	12.9014
		QEFXAC	LUHVUH	0.010617	22.3668
		PETXAP	ISEMUQ	0.010615	16.3876
		PETXAP	QAJJOD01	0.010615	16.7002
		PETXAP	WIZMAV01	0.010615	16.7638
		PETXAP	QAJPEZ01	0.010615	16.7669
		PETXAP	WIBYEO	0.010615	16.8242
		PETXAP	TAKCEQ	0.010615	16.8656
		PETXAP	ISENIF	0.010615	16.9103
		PETXAP	ISENAX	0.010615	16.9902
		PETXAP	BOHXAZ	0.010615	16.9935
		PETXAP	PAHVUS	0.010615	17.0094
		PETXAP	JUSGOV	0.010615	17.0191
		JALLIU	PETXAP	0.010615	19.5921
		PETXAP	JALLIU	0.010615	20.2401
		WIBYEO	PETXAP	0.010615	21.3626
		WIZMAV01	PETXAP	0.010615	21.3842
		PAHVUS	PETXAP	0.010615	21.4417
		ISENAX	PETXAP	0.010615	21.4524
		QAJPEZ01	PETXAP	0.010615	21.4596
		JUSGOV	PETXAP	0.010615	21.4632
		ISENIF	PETXAP	0.010615	21.4848
		QAJJOD01	PETXAP	0.010615	21.51
		BOHXAZ	PETXAP	0.010615	21.5244
		TAKCEQ	PETXAP	0.010615	21.5857
		ISEMUQ	PETXAP	0.010615	21.629
		IFEROC	ISEMUQ	0.010597	16.0706
		IFEROC	QAJJOD01	0.010597	16.3805
		IFEROC	WIZMAV01	0.010597	16.4435
		IFEROC	QAJPEZ01	0.010597	16.4466
		IFEROC	WIBYEO	0.010597	16.5034
		IFEROC	TAKCEQ	0.010597	16.5445
		IFEROC	ISENIF	0.010597	16.5887
		IFEROC	ISENAX	0.010597	16.668
		IFEROC	BOHXAZ	0.010597	16.6712
		IFEROC	PAHVUS	0.010597	16.687
		IFEROC	JUSGOV	0.010597	16.6965
		IFEROC	PETXAP	0.010597	18.7806
		PETXAP	IFEROC	0.010597	19.4019
		JALLIU	IFEROC	0.010597	19.8772
		IFEROC	JALLIU	0.010597	19.891
		WIBYEO	IFEROC	0.010597	21.6617
		WIZMAV01	IFEROC	0.010597	21.6835
		PAHVUS	IFEROC	0.010597	21.7414
		ISENAX	IFEROC	0.010597	21.7523
		QAJPEZ01	IFEROC	0.010597	21.7595
		JUSGOV	IFEROC	0.010597	21.7632
		ISENIF	IFEROC	0.010597	21.7849
		QAJJOD01	IFEROC	0.010597	21.8103
		BOHXAZ	IFEROC	0.010597	21.8248
		TAKCEQ	IFEROC	0.010597	21.8866
		ISEMUQ	IFEROC	0.010597	21.9302
		IFESAP	ISEMUQ	0.010569	15.9799
		IFESAP	QAJJOD01	0.010569	16.2894
		IFESAP	WIZMAV01	0.010569	16.3522
		IFESAP	QAJPEZ01	0.010569	16.3554
		IFESAP	WIBYEO	0.010569	16.4121
		IFESAP	TAKCEQ	0.010569	16.4531
		IFESAP	ISENIF	0.010569	16.4973
		IFESAP	ISENAX	0.010569	16.5764
		IFESAP	BOHXAZ	0.010569	16.5796
		IFESAP	PAHVUS	0.010569	16.5955
		IFESAP	JUSGOV	0.010569	16.605
		IFESAP	PETXAP	0.010569	18.6863
		IFESAP	IFEROC	0.010569	18.9327
		IFEROC	IFESAP	0.010569	19.3823
		PETXAP	IFESAP	0.010569	19.7609
		IFESAP	JALLIU	0.010569	19.7956
		JALLIU	IFESAP	0.010569	20.2412
		WIBYEO	IFESAP	0.010569	22.0442
		WIZMAV01	IFESAP	0.010569	22.0661
		PAHVUS	IFESAP	0.010569	22.1246
		ISENAX	IFESAP	0.010569	22.1356
		QAJPEZ01	IFESAP	0.010569	22.1429
		JUSGOV	IFESAP	0.010569	22.1466
		ISENIF	IFESAP	0.010569	22.1686
		QAJJOD01	IFESAP	0.010569	22.1942
		BOHXAZ	IFESAP	0.010569	22.2089
		TAKCEQ	IFESAP	0.010569	22.2713
		ISEMUQ	IFESAP	0.010569	22.3154
		ZALLAC	ISEMUQ	0.010543	15.8694
		ZALLEG	ISEMUQ	0.010543	16.0343
		ZALLAC	QAJJOD01	0.010543	16.1781
		ZALLAC	WIZMAV01	0.010543	16.2409
		ZALLAC	QAJPEZ01	0.010543	16.244
		ZALLAC	WIBYEO	0.010543	16.3006
		ZALLAC	TAKCEQ	0.010543	16.3415
		ZALLEG	QAJJOD01	0.010543	16.3447
		ZALLAC	ISENIF	0.010543	16.3856
		ZALLEG	WIZMAV01	0.010543	16.4077
		ZALLEG	QAJPEZ01	0.010543	16.4109
		ZALLEG	WIBYEO	0.010543	16.4677
		ZALLAC	BOHXAZ	0.010543	16.4678
		ZALLAC	JUSGOV	0.010543	16.493
		ZALLEG	TAKCEQ	0.010543	16.5089
		ZALLEG	ISENIF	0.010543	16.5532
		ZALLEG	BOHXAZ	0.010543	16.6358
		ZALLEG	JUSGOV	0.010543	16.6612
		MEXYIA	ISEMUQ	0.010543	17.1425
		MEXYIA	QAJJOD01	0.010543	17.4633
		MEXYIA	WIZMAV01	0.010543	17.5285
		MEXYIA	QAJPEZ01	0.010543	17.5318
		MEXYIA	WIBYEO	0.010543	17.5906
		MEXYIA	TAKCEQ	0.010543	17.6331
		MEXYIA	ISENIF	0.010543	17.6789
		MEXYIA	BOHXAZ	0.010543	17.7642
		MEXYIA	JUSGOV	0.010543	17.7905
		ZALLAC	PETXAP	0.010543	18.5702
		ZALLEG	PETXAP	0.010543	18.7485
		ZALLAC	IFEROC	0.010543	18.8161
		ZALLEG	IFEROC	0.010543	18.9956
		ZALLAC	IFESAP	0.010543	19.1181
		ZALLAC	MEXYIA	0.010543	19.1804
		ZALLAC	ZALLEG	0.010543	19.2477
		ZALLEG	IFESAP	0.010543	19.299
		IFESAP	MEXYIA	0.010543	19.3446
		ZALLEG	MEXYIA	0.010543	19.3617
		IFESAP	ZALLEG	0.010543	19.4122
		IFEROC	MEXYIA	0.010543	19.4922
		IFEROC	ZALLEG	0.010543	19.56
		IFESAP	ZALLAC	0.010543	19.5876
		ZALLEG	ZALLAC	0.010543	19.6049
		ZALLAC	JALLIU	0.010543	19.6774
		IFEROC	ZALLAC	0.010543	19.7362
		ZALLEG	JALLIU	0.010543	19.861
		PETXAP	MEXYIA	0.010543	19.8724
		PETXAP	ZALLEG	0.010543	19.9409
		MEXYIA	PETXAP	0.010543	19.9454
		PETXAP	ZALLAC	0.010543	20.1188
		MEXYIA	IFEROC	0.010543	20.2002
		JALLIU	MEXYIA	0.010543	20.3546
		JALLIU	ZALLEG	0.010543	20.4239
		MEXYIA	IFESAP	0.010543	20.5131
		JALLIU	ZALLAC	0.010543	20.6039
		MEXYIA	ZALLEG	0.010543	20.6474
		MEXYIA	ZALLAC	0.010543	20.8284
		MEXYIA	JALLIU	0.010543	21.0923
		WIBYEO	MEXYIA	0.010543	22.1648
		WIZMAV01	MEXYIA	0.010543	22.1868
		WIBYEO	ZALLEG	0.010543	22.2371
		WIZMAV01	ZALLEG	0.010543	22.2592
		QAJPEZ01	MEXYIA	0.010543	22.264
		JUSGOV	MEXYIA	0.010543	22.2677
		ISENIF	MEXYIA	0.010543	22.2897
		QAJJOD01	MEXYIA	0.010543	22.3155
		BOHXAZ	MEXYIA	0.010543	22.3302
		QAJPEZ01	ZALLEG	0.010543	22.3364
		JUSGOV	ZALLEG	0.010543	22.3401
		ISENIF	ZALLEG	0.010543	22.3622
		QAJJOD01	ZALLEG	0.010543	22.388
		TAKCEQ	MEXYIA	0.010543	22.3928
		BOHXAZ	ZALLEG	0.010543	22.4027
		WIBYEO	ZALLAC	0.010543	22.4249
		ISEMUQ	MEXYIA	0.010543	22.4371
		WIZMAV01	ZALLAC	0.010543	22.447
		TAKCEQ	ZALLEG	0.010543	22.4655
		ISEMUQ	ZALLEG	0.010543	22.5098
		QAJPEZ01	ZALLAC	0.010543	22.5246
		JUSGOV	ZALLAC	0.010543	22.5283
		ISENIF	ZALLAC	0.010543	22.5505
		QAJJOD01	ZALLAC	0.010543	22.5764
		BOHXAZ	ZALLAC	0.010543	22.5912
		TAKCEQ	ZALLAC	0.010543	22.6542
		ISEMUQ	ZALLAC	0.010543	22.6987
		ZALLAC	HIKSIF	0.010509	2.56192
		IFESAP	HIKSIF	0.010509	2.62224
		ZALLEG	HIKSIF	0.010509	2.62856
		IFEROC	HIKSIF	0.010509	2.67688
		PETXAP	HIKSIF	0.010509	2.81914
		JALLIU	HIKSIF	0.010509	3.00296
		MEXYIA	HIKSIF	0.010509	3.08868
		WIBYEO	HIKSIF	0.010509	3.72321
		WIZMAV01	HIKSIF	0.010509	3.73226
		QAJPEZ01	HIKSIF	0.010509	3.76388
		JUSGOV	HIKSIF	0.010509	3.7654
		QAJJOD01	HIKSIF	0.010509	3.78517
		BOHXAZ	HIKSIF	0.010509	3.79129
		ISEMUQ	HIKSIF	0.010509	3.8354
		HIKSIF	ISEMUQ	0.010509	27.4248
		HIKSIF	QAJJOD01	0.010509	27.8309
		HIKSIF	WIZMAV01	0.010509	27.9133
		HIKSIF	QAJPEZ01	0.010509	27.9174
		HIKSIF	WIBYEO	0.010509	27.9917
		HIKSIF	BOHXAZ	0.010509	28.211
		HIKSIF	JUSGOV	0.010509	28.2441
		HIKSIF	PETXAP	0.010509	30.9478
		HIKSIF	IFEROC	0.010509	31.2656
		HIKSIF	IFESAP	0.010509	31.6551
		HIKSIF	MEXYIA	0.010509	31.7342
		HIKSIF	ZALLEG	0.010509	31.8222
		HIKSIF	ZALLAC	0.010509	32.0471
		HIKSIF	JALLIU	0.010509	32.3749
		MEXYEW	HIKSIF	0.010499	3.10254
		MEXYEW	ISEMUQ	0.010499	17.24
		MEXYEW	QAJJOD01	0.010499	17.5624
		MEXYEW	WIZMAV01	0.010499	17.6279
		MEXYEW	QAJPEZ01	0.010499	17.6312
		MEXYEW	BOHXAZ	0.010499	17.8647
		ZALLAC	MEXYEW	0.010499	19.2502
		IFESAP	MEXYEW	0.010499	19.415
		ZALLEG	MEXYEW	0.010499	19.4322
		IFEROC	MEXYEW	0.010499	19.5632
		PETXAP	MEXYEW	0.010499	19.9449
		MEXYEW	PETXAP	0.010499	20.0566
		MEXYEW	IFEROC	0.010499	20.3127
		JALLIU	MEXYEW	0.010499	20.429
		MEXYEW	IFESAP	0.010499	20.6271
		MEXYIA	MEXYEW	0.010499	20.6519
		MEXYEW	MEXYIA	0.010499	20.6909
		MEXYEW	ZALLEG	0.010499	20.762
		MEXYEW	ZALLAC	0.010499	20.9439
		MEXYEW	JALLIU	0.010499	21.2091
		WIZMAV01	MEXYEW	0.010499	22.2684
		QAJPEZ01	MEXYEW	0.010499	22.3458
		QAJJOD01	MEXYEW	0.010499	22.3975
		BOHXAZ	MEXYEW	0.010499	22.4123
		ISEMUQ	MEXYEW	0.010499	22.5196
		HIKSIF	MEXYEW	0.010499	31.7507
		MEXYUM	HIKSIF	0.010213	2.71385
		MEXYUM	PETXAP	0.010213	19.3792
		MEXYUM	IFEROC	0.010213	19.6344
		MEXYUM	IFESAP	0.010213	19.9478
		MEXYUM	MEXYEW	0.010213	20.0009
		MEXYUM	MEXYIA	0.010213	20.0115
		MEXYUM	ZALLEG	0.010213	20.0824
		MEXYUM	ZALLAC	0.010213	20.2637
		MEXYUM	JALLIU	0.010213	20.5283
		ZALLAC	MEXYUM	0.010213	21.088
		IFESAP	MEXYUM	0.010213	21.2628
		ZALLEG	MEXYUM	0.010213	21.2811
		IFEROC	MEXYUM	0.010213	21.4201
		PETXAP	MEXYUM	0.010213	21.825
		JALLIU	MEXYUM	0.010213	22.3383
		MEXYIA	MEXYUM	0.010213	22.5747
		MEXYEW	MEXYUM	0.010213	22.6047
		HIKSIF	MEXYUM	0.010213	34.3018
		MEXZAT	HIKSIF	0.010207	2.71015
		MEXZAT	PETXAP	0.010207	19.3766
		MEXZAT	IFEROC	0.010207	19.6319
		MEXZAT	IFESAP	0.010207	19.9454
		MEXZAT	MEXYEW	0.010207	19.9984
		MEXZAT	MEXYIA	0.010207	20.0091
		MEXZAT	ZALLEG	0.010207	20.08
		MEXZAT	ZALLAC	0.010207	20.2613
		MEXZAT	JALLIU	0.010207	20.5259
		ZALLAC	MEXZAT	0.010207	20.9914
		IFESAP	MEXZAT	0.010207	21.1659
		ZALLEG	MEXZAT	0.010207	21.1841
		MEXYUM	MEXZAT	0.010207	21.2096
		MEXZAT	MEXYUM	0.010207	21.3045
		IFEROC	MEXZAT	0.010207	21.3228
		PETXAP	MEXZAT	0.010207	21.7269
		JALLIU	MEXZAT	0.010207	22.2392
		MEXYIA	MEXZAT	0.010207	22.4751
		MEXYEW	MEXZAT	0.010207	22.5052
		HIKSIF	MEXZAT	0.010207	34.1829
		TEPWOD	NIMQAD	0.00944	177.09
		TEPWOD	RAKPAX	0.00944	177.835
		TEPWOD	XITYEF	0.00944	178.196
		TEPWOD	IMAPUJ	0.00944	178.717
		EBOTIB	IMAPUJ	0.009365	179.674
		TEPWUJ	IMAPUJ	0.009351	181.454
		TETSET	TAKCAM	0.009334	17.9385
		TAKCAM	TETSET	0.009334	18.4755
		MAFWEY	TAKCAM	0.009303	18.1049
		TETSET	MAFWEY	0.009303	18.4239
		TAKCAM	MAFWEY	0.009303	18.5023
		MAFWEY	TETSET	0.009303	18.5666
		RUBTAK02	IMAPUJ	0.009296	181.659
		SURLEY	IMAPUJ	0.009292	182.54
		SURHEU01	IMAPUJ	0.009284	182.782
		SURKUN01	IMAPUJ	0.009281	183.019
		EWILIH	IMAPUJ	0.009273	182.659
		SURJOG	IMAPUJ	0.009273	183.394
		EWILON	IMAPUJ	0.009262	182.266
		SURKEX	IMAPUJ	0.009249	183.859
		SURKAT	IMAPUJ	0.009247	183.921
		UKUDEL	IMAPUJ	0.009245	186.177
		SURJUM	IMAPUJ	0.009242	184.138
		REBPIA	IMAPUJ	0.009201	186.293
		HARPIC	IMAPUJ	0.009199	186.499
		RANVUA	XOGQUH	0.009076	4.13978
		XOGQUH	RANVUA	0.009076	6.27915
		TETSET	TETSAP	0.00903	17.4707
		TAKCAM	TETSAP	0.00903	17.5482
		MAFWEY	TETSAP	0.00903	17.5764
		TETSAP	TAKCAM	0.00903	19.0349
		TETSAP	MAFWEY	0.00903	19.4782
		TETSAP	TETSET	0.00903	19.5154
		TETSET	DUWYIF	0.009028	17.6383
		TAKCAM	DUWYIF	0.009028	17.7162
		MAFWEY	DUWYIF	0.009028	17.7445
		DUWYIF	TETSAP	0.009028	17.9045
		TETSAP	DUWYIF	0.009028	18.1189
		DUWYIF	TAKCAM	0.009028	18.9893
		DUWYIF	MAFWEY	0.009028	19.4321
		DUWYIF	TETSET	0.009028	19.4692
		TETSET	RUKFAG	0.008993	17.3698
		TAKCAM	RUKFAG	0.008993	17.4472
		MAFWEY	RUKFAG	0.008993	17.4754
		DUWYIF	RUKFAG	0.008993	17.7978
		TETSAP	RUKFAG	0.008993	17.8477
		RUKFAG	TETSAP	0.008993	18.1555
		RUKFAG	DUWYIF	0.008993	18.3212
		RUKFAG	TAKCAM	0.008993	19.2498
		RUKFAG	MAFWEY	0.008993	19.6965
		RUKFAG	TETSET	0.008993	19.734
		TETSET	RUKDUY	0.008972	17.5529
		TAKCAM	RUKDUY	0.008972	17.6308
		MAFWEY	RUKDUY	0.008972	17.6592
		RUKDUY	RUKFAG	0.008972	17.9121
		DUWYIF	RUKDUY	0.008972	17.9837
		TETSAP	RUKDUY	0.008972	18.0339
		RUKDUY	TETSAP	0.008972	18.0877
		RUKFAG	RUKDUY	0.008972	18.1668
		RUKDUY	DUWYIF	0.008972	18.2533
		RUKDUY	TAKCAM	0.008972	19.1814
		RUKDUY	MAFWEY	0.008972	19.6278
		RUKDUY	TETSET	0.008972	19.6652
		TETSET	DUWYEB	0.008955	17.3485
		TAKCAM	DUWYEB	0.008955	17.426
		MAFWEY	DUWYEB	0.008955	17.4542
		DUWYIF	DUWYEB	0.008955	17.7771
		TETSAP	DUWYEB	0.008955	17.8271
		RUKDUY	DUWYEB	0.008955	17.8485
		RUKFAG	DUWYEB	0.008955	17.9594
		DUWYEB	RUKFAG	0.008955	18.0455
		DUWYEB	RUKDUY	0.008955	18.1894
		DUWYEB	TETSAP	0.008955	18.2218
		DUWYEB	DUWYIF	0.008955	18.3882
		DUWYEB	TAKCAM	0.008955	19.3205
		DUWYEB	MAFWEY	0.008955	19.769
		DUWYEB	TETSET	0.008955	19.8066
		TETSET	ENOWUB	0.008924	17.6329
		TAKCAM	ENOWUB	0.008924	17.7112
		MAFWEY	ENOWUB	0.008924	17.7398
		ENOWUB	DUWYEB	0.008924	17.9293
		ENOWUB	RUKFAG	0.008924	18.0263
		DUWYIF	ENOWUB	0.008924	18.0658
		TETSAP	ENOWUB	0.008924	18.1162
		RUKDUY	ENOWUB	0.008924	18.1379
		ENOWUB	RUKDUY	0.008924	18.1704
		ENOWUB	TETSAP	0.008924	18.2029
		DUWYEB	ENOWUB	0.008924	18.239
		RUKFAG	ENOWUB	0.008924	18.2499
		ENOWUB	DUWYIF	0.008924	18.3694
		ENOWUB	TAKCAM	0.008924	19.3029
		ENOWUB	MAFWEY	0.008924	19.752
		ENOWUB	TETSET	0.008924	19.7897
		TETSET	UMUMOG	0.008899	17.7467
		TAKCAM	UMUMOG	0.008899	17.8253
		MAFWEY	UMUMOG	0.008899	17.854
		UMUMOG	DUWYEB	0.008899	17.9904
		UMUMOG	RUKFAG	0.008899	18.0877
		DUWYIF	UMUMOG	0.008899	18.1816
		UMUMOG	ENOWUB	0.008899	18.2177
		UMUMOG	RUKDUY	0.008899	18.2322
		TETSAP	UMUMOG	0.008899	18.2322
		RUKDUY	UMUMOG	0.008899	18.254
		UMUMOG	TETSAP	0.008899	18.2648
		ENOWUB	UMUMOG	0.008899	18.2721
		DUWYEB	UMUMOG	0.008899	18.3556
		RUKFAG	UMUMOG	0.008899	18.3665
		UMUMOG	DUWYIF	0.008899	18.4319
		UMUMOG	TAKCAM	0.008899	19.3683
		UMUMOG	MAFWEY	0.008899	19.8188
		UMUMOG	TETSET	0.008899	19.8565
		GARQUO	DUWYEB	0.008889	17.2825
		GARQUO	RUKFAG	0.008889	17.3779
		GARQUO	ENOWUB	0.008889	17.5055
		GARQUO	RUKDUY	0.008889	17.5197
		GARQUO	TETSAP	0.008889	17.5516
		GARQUO	UMUMOG	0.008889	17.5694
		GARQUO	DUWYIF	0.008889	17.7155
		TETSET	GARQUO	0.008889	18.3061
		TAKCAM	GARQUO	0.008889	18.386
		MAFWEY	GARQUO	0.008889	18.4152
		GARQUO	TAKCAM	0.008889	18.6343
		DUWYIF	GARQUO	0.008889	18.748
		TETSAP	GARQUO	0.008889	18.7995
		RUKDUY	GARQUO	0.008889	18.8215
		ENOWUB	GARQUO	0.008889	18.84
		UMUMOG	GARQUO	0.008889	18.851
		DUWYEB	GARQUO	0.008889	18.9248
		RUKFAG	GARQUO	0.008889	18.9358
		GARQUO	MAFWEY	0.008889	19.0764
		GARQUO	TETSET	0.008889	19.1135
		GOBGAG	UKUDEL	0.008848	4.60271
		GOBGAG	REBPIA	0.008848	4.62318
		GOBGAG	HARPIC	0.008848	5.09145
		GOBGAG	SURLEY	0.008848	5.40515
		GOBGAG	SURJUM	0.008848	5.41301
		GOBGAG	SURKUN01	0.008848	5.44264
		GOBGAG	SURJOG	0.008848	5.45455
		GOBGAG	SURHEU01	0.008848	5.47651
		GOBGAG	SURKEX	0.008848	5.48853
		GOBGAG	SURKAT	0.008848	5.49658
		GOBGAG	EWILON	0.008848	5.60257
		GOBGAG	EWILIH	0.008848	6.25035
		GOBGAG	TEPWUJ	0.008848	6.5061
		GOBGAG	EBOTIB	0.008848	7.23038
		GOBGAG	RUBTAK01	0.008848	7.2828
		GARQUO	RUKDOS	0.008824	16.6941
		TETSET	RUKDOS	0.008824	16.886
		MAFWEY	RUKDOS	0.008824	16.9911
		DUWYIF	RUKDOS	0.008824	17.3121
		TETSAP	RUKDOS	0.008824	17.3618
		RUKDUY	RUKDOS	0.008824	17.3831
		ENOWUB	RUKDOS	0.008824	17.4008
		UMUMOG	RUKDOS	0.008824	17.4115
		DUWYEB	RUKDOS	0.008824	17.4826
		RUKFAG	RUKDOS	0.008824	17.4933
		RUKDOS	DUWYEB	0.008824	18.5599
		RUKDOS	RUKFAG	0.008824	18.6591
		RUKDOS	ENOWUB	0.008824	18.7918
		RUKDOS	RUKDUY	0.008824	18.8066
		RUKDOS	TETSAP	0.008824	18.8398
		RUKDOS	UMUMOG	0.008824	18.8583
		RUKDOS	DUWYIF	0.008824	19.0102
		RUKDOS	GARQUO	0.008824	19.4171
		RUKDOS	MAFWEY	0.008824	20.4244
		RUKDOS	TETSET	0.008824	20.4629
		USOSUS	UKUDEL	0.00882	4.64276
		USOSUS	REBPIA	0.00882	4.66324
		USOSUS	HARPIC	0.00882	5.1344
		USOSUS	SURLEY	0.00882	5.4499
		USOSUS	SURJUM	0.00882	5.45782
		USOSUS	SURKUN01	0.00882	5.48762
		USOSUS	SURJOG	0.00882	5.49959
		USOSUS	SURHEU01	0.00882	5.52167
		USOSUS	SURKEX	0.00882	5.53374
		USOSUS	SURKAT	0.00882	5.54177
		USOSUS	EWILON	0.00882	5.64846
		USOSUS	EWILIH	0.00882	6.29988
		USOSUS	TEPWUJ	0.00882	6.557
		USOSUS	RUBTAK01	0.00882	7.33793
		USOSUS	GOBGAG	0.00882	10.0221
		GOBGAG	USOSUS	0.00882	10.1726
		GOBGAG	HELNEU	0.008812	6.46301
		USOSUS	HELNEU	0.008812	6.49353
		GIXGOK	UKUDEL	0.008787	4.61624
		GIXGOK	REBPIA	0.008787	4.63681
		GIXGOK	HARPIC	0.008787	5.10736
		GIXGOK	SURLEY	0.008787	5.42277
		GIXGOK	SURJUM	0.008787	5.43067
		GIXGOK	SURKUN01	0.008787	5.4604
		GIXGOK	SURJOG	0.008787	5.47235
		GIXGOK	SURHEU01	0.008787	5.49439
		GIXGOK	SURKEX	0.008787	5.50645
		GIXGOK	SURKAT	0.008787	5.51453
		GIXGOK	EWILON	0.008787	5.62111
		GIXGOK	EWILIH	0.008787	6.27231
		GIXGOK	HELNEU	0.008787	6.45963
		GIXGOK	RUBTAK01	0.008787	7.31017
		GIXGOK	GOBGAG	0.008787	10.0823
		GIXGOK	USOSUS	0.008787	10.2205
		USOSUS	GIXGOK	0.008787	10.3446
		GOBGAG	GIXGOK	0.008787	10.3579
		GARQUO	XULGIW	0.00877	17.0178
		MAFWEY	XULGIW	0.00877	17.3186
		DUWYIF	XULGIW	0.00877	17.6437
		TETSAP	XULGIW	0.00877	17.6939
		RUKDUY	XULGIW	0.00877	17.7155
		ENOWUB	XULGIW	0.00877	17.7335
		UMUMOG	XULGIW	0.00877	17.7443
		DUWYEB	XULGIW	0.00877	17.8163
		RUKFAG	XULGIW	0.00877	17.8271
		XULGIW	RUKDOS	0.00877	17.9391
		RUKDOS	XULGIW	0.00877	18.1569
		XULGIW	DUWYEB	0.00877	18.6848
		XULGIW	RUKFAG	0.00877	18.7847
		XULGIW	ENOWUB	0.00877	18.9182
		XULGIW	RUKDUY	0.00877	18.933
		XULGIW	TETSAP	0.00877	18.9665
		XULGIW	UMUMOG	0.00877	18.9851
		XULGIW	DUWYIF	0.00877	19.1381
		XULGIW	GARQUO	0.00877	19.5476
		XULGIW	MAFWEY	0.00877	20.5613
		GARQUO	NINVEM	0.008767	6.96366
		DUWYIF	NINVEM	0.008767	7.36615
		TETSAP	NINVEM	0.008767	7.39865
		RUKDUY	NINVEM	0.008767	7.4126
		ENOWUB	NINVEM	0.008767	7.42424
		UMUMOG	NINVEM	0.008767	7.43122
		DUWYEB	NINVEM	0.008767	7.47788
		RUKFAG	NINVEM	0.008767	7.48489
		RUKDOS	NINVEM	0.008767	7.69912
		XULGIW	NINVEM	0.008767	7.70623
		NINVEM	RUKDOS	0.008767	20.468
		NINVEM	XULGIW	0.008767	20.7123
		NINVEM	DUWYEB	0.008767	21.2642
		NINVEM	RUKFAG	0.008767	21.3707
		NINVEM	ENOWUB	0.008767	21.5131
		NINVEM	RUKDUY	0.008767	21.5289
		NINVEM	TETSAP	0.008767	21.5646
		NINVEM	UMUMOG	0.008767	21.5845
		NINVEM	DUWYIF	0.008767	21.7475
		NINVEM	GARQUO	0.008767	22.1841
		RUKDIM	NINVEM	0.008749	7.70031
		GARQUO	RUKDIM	0.008749	17.2244
		DUWYIF	RUKDIM	0.008749	17.8548
		TETSAP	RUKDIM	0.008749	17.9054
		RUKDUY	RUKDIM	0.008749	17.9271
		ENOWUB	RUKDIM	0.008749	17.9452
		RUKDIM	RUKDOS	0.008749	17.9489
		UMUMOG	RUKDIM	0.008749	17.9561
		DUWYEB	RUKDIM	0.008749	18.0287
		RUKFAG	RUKDIM	0.008749	18.0395
		RUKDIM	XULGIW	0.008749	18.1779
		RUKDOS	RUKDIM	0.008749	18.3716
		XULGIW	RUKDIM	0.008749	18.3826
		RUKDIM	DUWYEB	0.008749	18.6957
		RUKDIM	RUKFAG	0.008749	18.7956
		RUKDIM	ENOWUB	0.008749	18.9294
		RUKDIM	RUKDUY	0.008749	18.9443
		RUKDIM	TETSAP	0.008749	18.9778
		RUKDIM	UMUMOG	0.008749	18.9964
		RUKDIM	DUWYIF	0.008749	19.1495
		RUKDIM	GARQUO	0.008749	19.5597
		NINVEM	RUKDIM	0.008749	20.9374
		GIXGOK	HUHZER	0.008745	6.79918
		GOBGAG	HUHZER	0.008745	6.82148
		USOSUS	HUHZER	0.008745	6.8529
		GIXGOK	TEPWIX	0.008687	9.29222
		GOBGAG	TEPWIX	0.008687	9.31834
		USOSUS	TEPWIX	0.008687	9.35509
		EDOPIZ01	NINVEM	0.008677	7.67408
		GARQUO	EDOPIZ01	0.008677	17.215
		DUWYIF	EDOPIZ01	0.008677	17.8479
		TETSAP	EDOPIZ01	0.008677	17.8987
		RUKDUY	EDOPIZ01	0.008677	17.9205
		ENOWUB	EDOPIZ01	0.008677	17.9387
		UMUMOG	EDOPIZ01	0.008677	17.9496
		EDOPIZ01	RUKDOS	0.008677	17.9605
		DUWYEB	EDOPIZ01	0.008677	18.0224
		RUKFAG	EDOPIZ01	0.008677	18.0334
		EDOPIZ01	XULGIW	0.008677	18.1906
		RUKDIM	EDOPIZ01	0.008677	18.3447
		EDOPIZ01	RUKDIM	0.008677	18.3631
		RUKDOS	EDOPIZ01	0.008677	18.3668
		XULGIW	EDOPIZ01	0.008677	18.3778
		EDOPIZ01	DUWYEB	0.008677	18.7107
		EDOPIZ01	RUKFAG	0.008677	18.8112
		EDOPIZ01	ENOWUB	0.008677	18.9455
		EDOPIZ01	RUKDUY	0.008677	18.9604
		EDOPIZ01	TETSAP	0.008677	18.9941
		EDOPIZ01	UMUMOG	0.008677	19.0128
		EDOPIZ01	DUWYIF	0.008677	19.1667
		EDOPIZ01	GARQUO	0.008677	19.5787
		NINVEM	EDOPIZ01	0.008677	20.9432
		GIXGOK	BUPVIT	0.008675	7.71089
		GOBGAG	BUPVIT	0.008675	7.73477
		USOSUS	BUPVIT	0.008675	7.76829
		EDOQAS	NINVEM	0.008642	7.76257
		GARQUO	EDOQAS	0.008642	17.0493
		DUWYIF	EDOQAS	0.008642	17.6805
		TETSAP	EDOQAS	0.008642	17.7312
		RUKDUY	EDOQAS	0.008642	17.7529
		ENOWUB	EDOQAS	0.008642	17.771
		UMUMOG	EDOQAS	0.008642	17.7819
		DUWYEB	EDOQAS	0.008642	17.8546
		RUKFAG	EDOQAS	0.008642	17.8655
		EDOPIZ01	EDOQAS	0.008642	18.0369
		EDOQAS	RUKDOS	0.008642	18.121
		RUKDIM	EDOQAS	0.008642	18.176
		RUKDOS	EDOQAS	0.008642	18.198
		XULGIW	EDOQAS	0.008642	18.209
		EDOQAS	XULGIW	0.008642	18.3525
		EDOQAS	EDOPIZ01	0.008642	18.3673
		EDOQAS	RUKDIM	0.008642	18.5262
		EDOQAS	DUWYEB	0.008642	18.8761
		EDOQAS	RUKFAG	0.008642	18.9771
		EDOQAS	ENOWUB	0.008642	19.1123
		EDOQAS	RUKDUY	0.008642	19.1274
		EDOQAS	TETSAP	0.008642	19.1613
		EDOQAS	UMUMOG	0.008642	19.1801
		EDOQAS	DUWYIF	0.008642	19.335
		EDOQAS	GARQUO	0.008642	19.7496
		NINVEM	EDOQAS	0.008642	20.7683
		GIXGOK	PETWOC	0.008641	7.3864
		GOBGAG	PETWOC	0.008641	7.40981
		USOSUS	PETWOC	0.008641	7.44265
		HUHZER	SUPQAW	0.008571	116.519
		HELNEU	SUPQAW	0.008571	116.602
		PETWOC	SUPQAW	0.008571	117.209
		TEPWIX	SUPQAW	0.008571	117.837
		BUPVIT	SUPQAW	0.008571	118.92
		NINVEM	YIXBIQ	0.008568	0.437246
		XOZXOA	TEPWIX	0.008542	11.2524
		XOZXOA	BUPVIT	0.008542	11.9158
		XOZXOA	PETWOC	0.008542	12.0748
		XOZXOA	HUHZER	0.008542	12.3099
		XOZXOA	HELNEU	0.008542	12.4607
		HUHZER	XOZXOA	0.008542	32.6154
		HELNEU	XOZXOA	0.008542	32.6311
		PETWOC	XOZXOA	0.008542	32.7465
		TEPWIX	XOZXOA	0.008542	32.8657
		BUPVIT	XOZXOA	0.008542	33.0714
		GIXGOK	XOZXOA	0.008542	157.801
		GOBGAG	XOZXOA	0.008542	157.91
		USOSUS	XOZXOA	0.008542	158.062
		GIXGOK	HUHZIV	0.008504	7.6731
		GOBGAG	HUHZIV	0.008504	7.69707
		USOSUS	HUHZIV	0.008504	7.7308
		XOZXOA	HUHZIV	0.008504	12.0551
		HUHZIV	XOZXOA	0.008504	32.4189
		HUHZIV	SUPQAW	0.008504	115.618
		HUHZIV	VUJBEI	0.008504	170.681
		GIXGOK	EZIPEK	0.008484	7.64484
		GOBGAG	EZIPEK	0.008484	7.66894
		USOSUS	EZIPEK	0.008484	7.70277
		XOZXOA	EZIPEK	0.008484	12.1029
		EZIPEK	XOZXOA	0.008484	32.367
		EZIPEK	SUPQAW	0.008484	115.22
		EZIPEK	VUJBEI	0.008484	170.316
		ABEMIF	COXHIH	0.008451	0.389161
		ABEMIF	YEVTUR	0.008451	4.8553
		ABEMIF	DAZCAK	0.008451	20.2311
		ABEMIF	ELEROE	0.008451	20.4577
		EWESEF	YIXBIQ	0.008439	0.097208
		GARQUO	EWESEF	0.008439	5.13252
		ENOWUB	EWESEF	0.008439	5.53669
		UMUMOG	EWESEF	0.008439	5.54285
		EDOPIZ01	EWESEF	0.008439	5.68731
		EDOQAS	EWESEF	0.008439	5.73725
		RUKDIM	EWESEF	0.008439	5.76649
		RUKDOS	EWESEF	0.008439	5.77905
		XULGIW	EWESEF	0.008439	5.78534
		EWESEF	NINVEM	0.008439	7.73911
		EWESEF	RUKDOS	0.008439	18.2344
		EWESEF	EDOQAS	0.008439	18.2381
		EWESEF	XULGIW	0.008439	18.4694
		EWESEF	EDOPIZ01	0.008439	18.4843
		EWESEF	RUKDIM	0.008439	18.6457
		EWESEF	ENOWUB	0.008439	19.2407
		EWESEF	UMUMOG	0.008439	19.3096
		EWESEF	GARQUO	0.008439	19.8878
		WEGKIE	YIXBIQ	0.008438	0.097761
		GARQUO	WEGKIE	0.008438	5.14916
		ENOWUB	WEGKIE	0.008438	5.55398
		UMUMOG	WEGKIE	0.008438	5.56014
		EDOPIZ01	WEGKIE	0.008438	5.70487
		EDOQAS	WEGKIE	0.008438	5.75485
		RUKDIM	WEGKIE	0.008438	5.78419
		RUKDOS	WEGKIE	0.008438	5.79676
		XULGIW	WEGKIE	0.008438	5.80305
		WEGKIE	NINVEM	0.008438	7.75002
		WEGKIE	RUKDOS	0.008438	18.2521
		WEGKIE	EDOQAS	0.008438	18.2558
		WEGKIE	XULGIW	0.008438	18.4872
		WEGKIE	EDOPIZ01	0.008438	18.5022
		WEGKIE	RUKDIM	0.008438	18.6637
		WEGKIE	ENOWUB	0.008438	19.259
		WEGKIE	UMUMOG	0.008438	19.3279
		WEGKIE	GARQUO	0.008438	19.9065
		GIXGOK	HELNIY	0.00843	8.10811
		GOBGAG	HELNIY	0.00843	8.13295
		USOSUS	HELNIY	0.00843	8.1678
		XOZXOA	HELNIY	0.00843	12.0001
		HELNIY	XOZXOA	0.00843	32.4935
		HELNIY	SUPQAW	0.00843	115.53
		HELNIY	VUJBEI	0.00843	170.921
		ABEMIF	COXHED	0.008377	0.420175
		GIXGOK	POXLIZ	0.008294	8.57198
		XOZXOA	POXLIZ	0.008294	12.056
		POXLIZ	XOZXOA	0.008294	33.2688
		POXLIZ	SUPQAW	0.008294	118.7
		POXLIZ	VUJBEI	0.008294	175.178
		ABEMIF	CASCOR	0.008272	25.2744
		ABEMIF	UVEVUN	0.008269	24.8984
		ABEMIF	ELERIY	0.008266	25.5543
		MUBZOA	MUBZUG	0.008211	18.3669
		MUBZUG	MUBZOA	0.008211	18.4439
		UPAQEJ	EBAMOL	0.008047	24.6556
		UPAQEJ	AXUBOL	0.008047	24.7371
		UPAQEJ	OYUJUO	0.008047	24.7904
		UPAQEJ	WAVQUH	0.008047	25.4478
		UPAQEJ	AGOWEA	0.008047	26.217
		UPAQIN	AXUBOL	0.00803	25.2892
		UPAQIN	WAVQUH	0.00803	26.0086
		UPAQIN	AGOWEA	0.00803	26.787
		IXETEM	HELNIY	0.007952	54.5927
		IXETEM	POXLIZ	0.007952	55.4578
		UPAQIN	GOJFAN	0.007852	13.8083
		UPAQEJ	GOJFAN	0.007852	14.1835
		HUMWIX	MUBZOA	0.007756	19.7718
		EJEBUS	GOJFAN	0.007574	58.4193
		BOSZOA	EJEBUS	0.00757	17.6497
		EJEBUS	BOSZOA	0.00757	18.6763
		BOSZOA	GOJFAN	0.00757	58.1599
		BOSZOA	YEYCOW	0.007527	17.6792
		EJEBUS	YEYCOW	0.007527	17.8424
		YEYCOW	EJEBUS	0.007527	17.9438
		YEYCOW	BOSZOA	0.007527	18.8134
		YEYCOW	GOJFAN	0.007527	58.8405
		ZOPLOH	YEYCOW	0.007519	17.8005
		ZOPLOH	EJEBUS	0.007519	17.8707
		BOSZOA	ZOPLOH	0.007519	17.9644
		EJEBUS	ZOPLOH	0.007519	18.129
		YEYCOW	ZOPLOH	0.007519	18.1605
		ZOPLOH	BOSZOA	0.007519	18.739
		ZOPLOH	GOJFAN	0.007519	58.738
		DORLAZ	YEYCOW	0.007518	17.674
		DORLAZ	EJEBUS	0.007518	17.7439
		DORLAZ	ZOPLOH	0.007518	17.9387
		BOSZOA	DORLAZ	0.007518	18.2527
		ZOPLOH	DORLAZ	0.007518	18.3554
		EJEBUS	DORLAZ	0.007518	18.4187
		YEYCOW	DORLAZ	0.007518	18.4504
		DORLAZ	BOSZOA	0.007518	18.6092
		DORLAZ	GOJFAN	0.007518	58.5105
		ISEMOK	YEYCOW	0.007516	17.7216
		ISEMOK	EJEBUS	0.007516	17.7916
		DORLAZ	ISEMOK	0.007516	17.9828
		ISEMOK	ZOPLOH	0.007516	17.9867
		BOSZOA	ISEMOK	0.007516	18.0102
		ZOPLOH	ISEMOK	0.007516	18.1122
		EJEBUS	ISEMOK	0.007516	18.1751
		YEYCOW	ISEMOK	0.007516	18.2066
		ISEMOK	DORLAZ	0.007516	18.2736
		ISEMOK	BOSZOA	0.007516	18.6582
		ISEMOK	GOJFAN	0.007516	58.6044
		UVAHIK	YEYCOW	0.007513	17.6631
		UVAHIK	EJEBUS	0.007513	17.733
		UVAHIK	ZOPLOH	0.007513	17.9279
		UVAHIK	ISEMOK	0.007513	17.967
		DORLAZ	UVAHIK	0.007513	17.9905
		BOSZOA	UVAHIK	0.007513	18.0179
		ISEMOK	UVAHIK	0.007513	18.0336
		ZOPLOH	UVAHIK	0.007513	18.1199
		EJEBUS	UVAHIK	0.007513	18.1828
		UVAHIK	DORLAZ	0.007513	18.2143
		YEYCOW	UVAHIK	0.007513	18.2143
		UVAHIK	BOSZOA	0.007513	18.5984
		UVAHIK	GOJFAN	0.007513	58.5092
		UVAHIK	YEYCUC	0.007501	17.6553
		DORLAZ	YEYCUC	0.007501	17.6786
		BOSZOA	YEYCUC	0.007501	17.7058
		ISEMOK	YEYCUC	0.007501	17.7213
		ZOPLOH	YEYCUC	0.007501	17.807
		EJEBUS	YEYCUC	0.007501	17.8694
		YEYCUC	YEYCOW	0.007501	17.885
		YEYCOW	YEYCUC	0.007501	17.9007
		YEYCUC	EJEBUS	0.007501	17.9554
		YEYCUC	ZOPLOH	0.007501	18.1516
		YEYCUC	UVAHIK	0.007501	18.191
		YEYCUC	ISEMOK	0.007501	18.191
		YEYCUC	DORLAZ	0.007501	18.4401
		YEYCUC	BOSZOA	0.007501	18.8268
		YEYCUC	GOJFAN	0.007501	58.9531
		CEMBII	YEYCUC	0.007497	17.8562
		UVAHIK	CEMBII	0.007497	17.864
		DORLAZ	CEMBII	0.007497	17.8874
		CEMBII	YEYCOW	0.007497	17.8913
		BOSZOA	CEMBII	0.007497	17.9148
		ISEMOK	CEMBII	0.007497	17.9304
		CEMBII	EJEBUS	0.007497	17.9618
		ZOPLOH	CEMBII	0.007497	18.0166
		YEYCUC	CEMBII	0.007497	18.0598
		EJEBUS	CEMBII	0.007497	18.0794
		YEYCOW	CEMBII	0.007497	18.1109
		CEMBII	ZOPLOH	0.007497	18.1581
		CEMBII	ISEMOK	0.007497	18.1975
		CEMBII	UVAHIK	0.007497	18.1975
		CEMBII	DORLAZ	0.007497	18.4466
		CEMBII	BOSZOA	0.007497	18.8335
		CEMBII	GOJFAN	0.007497	58.9797
		UVAHIK	ZOPLUN	0.007495	17.7744
		DORLAZ	ZOPLUN	0.007495	17.7978
		BOSZOA	ZOPLUN	0.007495	17.8251
		ISEMOK	ZOPLUN	0.007495	17.8407
		ZOPLUN	YEYCUC	0.007495	17.8563
		ZOPLUN	YEYCOW	0.007495	17.8915
		ZOPLOH	ZOPLUN	0.007495	17.9267
		ZOPLUN	EJEBUS	0.007495	17.9619
		CEMBII	ZOPLUN	0.007495	17.9658
		YEYCUC	ZOPLUN	0.007495	17.9697
		EJEBUS	ZOPLUN	0.007495	17.9893
		YEYCOW	ZOPLUN	0.007495	18.0207
		ZOPLUN	CEMBII	0.007495	18.056
		ZOPLUN	ZOPLOH	0.007495	18.1582
		ZOPLUN	ISEMOK	0.007495	18.1976
		ZOPLUN	UVAHIK	0.007495	18.1976
		ZOPLUN	DORLAZ	0.007495	18.4468
		ZOPLUN	BOSZOA	0.007495	18.8338
		ZOPLUN	GOJFAN	0.007495	58.9859
		YEYDAJ	YEYCUC	0.007485	17.9272
		UVAHIK	YEYDAJ	0.007485	17.9311
		DORLAZ	YEYDAJ	0.007485	17.9546
		YEYDAJ	YEYCOW	0.007485	17.9625
		BOSZOA	YEYDAJ	0.007485	17.9821
		ISEMOK	YEYDAJ	0.007485	17.9978
		YEYDAJ	EJEBUS	0.007485	18.0331
		YEYDAJ	ZOPLUN	0.007485	18.0331
		ZOPLOH	YEYDAJ	0.007485	18.0842
		ZOPLUN	YEYDAJ	0.007485	18.1195
		CEMBII	YEYDAJ	0.007485	18.1235
		YEYCUC	YEYDAJ	0.007485	18.1274
		YEYDAJ	CEMBII	0.007485	18.1274
		EJEBUS	YEYDAJ	0.007485	18.1471
		YEYCOW	YEYDAJ	0.007485	18.1787
		YEYDAJ	ZOPLOH	0.007485	18.2299
		YEYDAJ	UVAHIK	0.007485	18.2694
		YEYDAJ	ISEMOK	0.007485	18.2694
		YEYDAJ	DORLAZ	0.007485	18.5193
		YEYDAJ	BOSZOA	0.007485	18.9073
		YEYDAJ	GOJFAN	0.007485	59.1503
		YEFJOL	YEYCUC	0.007482	17.845
		YEFJOL	YEYCOW	0.007482	17.8802
		YEFJOL	EJEBUS	0.007482	17.9507
		YEFJOL	ZOPLUN	0.007482	17.9507
		YEFJOL	CEMBII	0.007482	18.0448
		UVAHIK	YEFJOL	0.007482	18.0723
		YEFJOL	YEYDAJ	0.007482	18.0841
		DORLAZ	YEFJOL	0.007482	18.0959
		BOSZOA	YEFJOL	0.007482	18.1235
		ISEMOK	YEFJOL	0.007482	18.1392
		YEFJOL	ZOPLOH	0.007482	18.1471
		YEFJOL	ISEMOK	0.007482	18.1865
		YEFJOL	UVAHIK	0.007482	18.1865
		ZOPLOH	YEFJOL	0.007482	18.226
		ZOPLUN	YEFJOL	0.007482	18.2615
		CEMBII	YEFJOL	0.007482	18.2655
		YEYCUC	YEFJOL	0.007482	18.2695
		EJEBUS	YEFJOL	0.007482	18.2892
		YEYDAJ	YEFJOL	0.007482	18.309
		YEYCOW	YEFJOL	0.007482	18.3209
		YEFJOL	DORLAZ	0.007482	18.4359
		YEFJOL	BOSZOA	0.007482	18.8231
		YEFJOL	GOJFAN	0.007482	59.0124
		QUHVEW	YEYCUC	0.007468	17.8754
		QUHVEW	YEYCOW	0.007468	17.9106
		QUHVEW	EJEBUS	0.007468	17.9812
		QUHVEW	ZOPLUN	0.007468	17.9812
		QUHVEW	CEMBII	0.007468	18.0755
		UVAHIK	QUHVEW	0.007468	18.111
		QUHVEW	YEYDAJ	0.007468	18.1149
		DORLAZ	QUHVEW	0.007468	18.1346
		BOSZOA	QUHVEW	0.007468	18.1622
		ISEMOK	QUHVEW	0.007468	18.178
		QUHVEW	ZOPLOH	0.007468	18.178
		QUHVEW	ISEMOK	0.007468	18.2175
		QUHVEW	UVAHIK	0.007468	18.2175
		QUHVEW	YEFJOL	0.007468	18.2491
		YEFJOL	QUHVEW	0.007468	18.257
		ZOPLOH	QUHVEW	0.007468	18.265
		ZOPLUN	QUHVEW	0.007468	18.3006
		CEMBII	QUHVEW	0.007468	18.3045
		YEYCUC	QUHVEW	0.007468	18.3085
		EJEBUS	QUHVEW	0.007468	18.3283
		YEYDAJ	QUHVEW	0.007468	18.3481
		YEYCOW	QUHVEW	0.007468	18.36
		QUHVEW	DORLAZ	0.007468	18.4673
		QUHVEW	BOSZOA	0.007468	18.8552
		QUHVEW	GOJFAN	0.007468	59.1186
		XEHJIG	YEYCUC	0.007466	17.8803
		UVAHIK	XEHJIG	0.007466	17.896
		XEHJIG	YEYCOW	0.007466	17.9156
		DORLAZ	XEHJIG	0.007466	17.9195
		BOSZOA	XEHJIG	0.007466	17.9469
		ISEMOK	XEHJIG	0.007466	17.9626
		XEHJIG	EJEBUS	0.007466	17.9862
		XEHJIG	ZOPLUN	0.007466	17.9862
		QUHVEW	XEHJIG	0.007466	18.0373
		YEFJOL	XEHJIG	0.007466	18.0412
		ZOPLOH	XEHJIG	0.007466	18.0491
		XEHJIG	CEMBII	0.007466	18.0805
		ZOPLUN	XEHJIG	0.007466	18.0845
		CEMBII	XEHJIG	0.007466	18.0884
		YEYCUC	XEHJIG	0.007466	18.0924
		EJEBUS	XEHJIG	0.007466	18.1121
		XEHJIG	YEYDAJ	0.007466	18.1199
		YEYDAJ	XEHJIG	0.007466	18.1318
		YEYCOW	XEHJIG	0.007466	18.1436
		XEHJIG	ZOPLOH	0.007466	18.183
		XEHJIG	ISEMOK	0.007466	18.2225
		XEHJIG	UVAHIK	0.007466	18.2225
		XEHJIG	YEFJOL	0.007466	18.2542
		XEHJIG	QUHVEW	0.007466	18.2581
		XEHJIG	DORLAZ	0.007466	18.4724
		XEHJIG	BOSZOA	0.007466	18.8604
		XEHJIG	GOJFAN	0.007466	59.135
		UVUFEX	YEYCUC	0.007447	17.922
		UVUFEX	YEYCOW	0.007447	17.9573
		UVUFEX	EJEBUS	0.007447	18.0281
		UVUFEX	ZOPLUN	0.007447	18.0281
		UVUFEX	XEHJIG	0.007447	18.0793
		UVAHIK	UVUFEX	0.007447	18.0951
		DORLAZ	UVUFEX	0.007447	18.1188
		UVUFEX	CEMBII	0.007447	18.1227
		BOSZOA	UVUFEX	0.007447	18.1464
		UVUFEX	YEYDAJ	0.007447	18.1622
		ISEMOK	UVUFEX	0.007447	18.1622
		UVUFEX	ZOPLOH	0.007447	18.2255
		QUHVEW	UVUFEX	0.007447	18.2373
		XEHJIG	UVUFEX	0.007447	18.2373
		YEFJOL	UVUFEX	0.007447	18.2413
		ZOPLOH	UVUFEX	0.007447	18.2492
		UVUFEX	ISEMOK	0.007447	18.2651
		UVUFEX	UVAHIK	0.007447	18.2651
		ZOPLUN	UVUFEX	0.007447	18.2849
		CEMBII	UVUFEX	0.007447	18.2888
		YEYCUC	UVUFEX	0.007447	18.2928
		UVUFEX	YEFJOL	0.007447	18.2968
		UVUFEX	QUHVEW	0.007447	18.3007
		EJEBUS	UVUFEX	0.007447	18.3126
		YEYDAJ	UVUFEX	0.007447	18.3325
		YEYCOW	UVUFEX	0.007447	18.3444
		UVUFEX	DORLAZ	0.007447	18.5155
		UVUFEX	BOSZOA	0.007447	18.9045
		UVUFEX	GOJFAN	0.007447	59.2787
		GERXAF	YEYCUC	0.007426	17.9594
		GERXAF	YEYCOW	0.007426	17.9948
		UVAHIK	GERXAF	0.007426	18.0461
		GERXAF	EJEBUS	0.007426	18.0658
		GERXAF	ZOPLUN	0.007426	18.0658
		DORLAZ	GERXAF	0.007426	18.0697
		BOSZOA	GERXAF	0.007426	18.0974
		ISEMOK	GERXAF	0.007426	18.1132
		GERXAF	XEHJIG	0.007426	18.1171
		GERXAF	CEMBII	0.007426	18.1606
		UVUFEX	GERXAF	0.007426	18.1843
		QUHVEW	GERXAF	0.007426	18.1883
		XEHJIG	GERXAF	0.007426	18.1883
		YEFJOL	GERXAF	0.007426	18.1923
		ZOPLOH	GERXAF	0.007426	18.2002
		GERXAF	YEYDAJ	0.007426	18.2002
		ZOPLUN	GERXAF	0.007426	18.2358
		CEMBII	GERXAF	0.007426	18.2398
		YEYCUC	GERXAF	0.007426	18.2438
		EJEBUS	GERXAF	0.007426	18.2636
		GERXAF	ZOPLOH	0.007426	18.2636
		GERXAF	UVUFEX	0.007426	18.2716
		YEYDAJ	GERXAF	0.007426	18.2834
		YEYCOW	GERXAF	0.007426	18.2954
		GERXAF	ISEMOK	0.007426	18.3033
		GERXAF	UVAHIK	0.007426	18.3033
		GERXAF	YEFJOL	0.007426	18.3351
		GERXAF	QUHVEW	0.007426	18.3391
		GERXAF	DORLAZ	0.007426	18.5544
		GERXAF	BOSZOA	0.007426	18.9443
		GERXAF	GOJFAN	0.007426	59.4201
		UVAHIK	UKIBIB	0.007184	19.0756
		DORLAZ	UKIBIB	0.007184	19.1004
		BOSZOA	UKIBIB	0.007184	19.1292
		ISEMOK	UKIBIB	0.007184	19.1458
		GERXAF	UKIBIB	0.007184	19.2077
		UVUFEX	UKIBIB	0.007184	19.2202
		QUHVEW	UKIBIB	0.007184	19.2243
		XEHJIG	UKIBIB	0.007184	19.2243
		YEFJOL	UKIBIB	0.007184	19.2284
		ZOPLOH	UKIBIB	0.007184	19.2367
		ZOPLUN	UKIBIB	0.007184	19.274
		CEMBII	UKIBIB	0.007184	19.2781
		YEYCUC	UKIBIB	0.007184	19.2823
		EJEBUS	UKIBIB	0.007184	19.303
		YEYDAJ	UKIBIB	0.007184	19.3237
		YEYCOW	UKIBIB	0.007184	19.3362
		UKIBIB	YEYCUC	0.007184	19.7325
		UKIBIB	YEYCOW	0.007184	19.7702
		UKIBIB	EJEBUS	0.007184	19.8458
		UKIBIB	ZOPLUN	0.007184	19.8458
		UKIBIB	XEHJIG	0.007184	19.9005
		UKIBIB	CEMBII	0.007184	19.9469
		UKIBIB	GERXAF	0.007184	19.9595
		UKIBIB	YEYDAJ	0.007184	19.9891
		UKIBIB	ZOPLOH	0.007184	20.0566
		UKIBIB	UVUFEX	0.007184	20.0651
		UKIBIB	ISEMOK	0.007184	20.0989
		UKIBIB	UVAHIK	0.007184	20.0989
		UKIBIB	YEFJOL	0.007184	20.1328
		UKIBIB	QUHVEW	0.007184	20.137
		UKIBIB	DORLAZ	0.007184	20.3664
		UKIBIB	BOSZOA	0.007184	20.7816
		MEXYOG	YEYCUC	0.007175	16.9178
		MEXYOG	YEYCOW	0.007175	16.9528
		MEXYOG	EJEBUS	0.007175	17.0228
		MEXYOG	ZOPLUN	0.007175	17.0228
		MEXYOG	XEHJIG	0.007175	17.0735
		MEXYOG	CEMBII	0.007175	17.1165
		MEXYOG	GERXAF	0.007175	17.1282
		MEXYOG	YEYDAJ	0.007175	17.1556
		MEXYOG	ZOPLOH	0.007175	17.2182
		MEXYOG	UVUFEX	0.007175	17.2261
		MEXYOG	ISEMOK	0.007175	17.2574
		MEXYOG	UVAHIK	0.007175	17.2574
		MEXYOG	YEFJOL	0.007175	17.2888
		MEXYOG	QUHVEW	0.007175	17.2928
		MEXYOG	DORLAZ	0.007175	17.5055
		MEXYOG	UKIBIB	0.007175	17.5332
		MEXYOG	BOSZOA	0.007175	17.8909
		UVAHIK	MEXYOG	0.007175	22.0999
		DORLAZ	MEXYOG	0.007175	22.1265
		BOSZOA	MEXYOG	0.007175	22.1576
		ISEMOK	MEXYOG	0.007175	22.1754
		GERXAF	MEXYOG	0.007175	22.2422
		UVUFEX	MEXYOG	0.007175	22.2555
		QUHVEW	MEXYOG	0.007175	22.26
		XEHJIG	MEXYOG	0.007175	22.26
		YEFJOL	MEXYOG	0.007175	22.2645
		ZOPLOH	MEXYOG	0.007175	22.2734
		ZOPLUN	MEXYOG	0.007175	22.3135
		CEMBII	MEXYOG	0.007175	22.318
		YEYCUC	MEXYOG	0.007175	22.3224
		EJEBUS	MEXYOG	0.007175	22.3447
		YEYDAJ	MEXYOG	0.007175	22.3671
		YEYCOW	MEXYOG	0.007175	22.3805
		UKIBIB	MEXYOG	0.007175	23.5206
		MEXYOG	PENVEM01	0.007059	15.7918
		GERXAF	PENVEM01	0.007059	17.421
		UVUFEX	PENVEM01	0.007059	17.4329
		QUHVEW	PENVEM01	0.007059	17.4369
		XEHJIG	PENVEM01	0.007059	17.4369
		YEFJOL	PENVEM01	0.007059	17.4409
		YEYDAJ	PENVEM01	0.007059	17.5324
		UKIBIB	PENVEM01	0.007059	18.5638
		PENVEM01	XEHJIG	0.007059	20.0488
		PENVEM01	GERXAF	0.007059	20.1085
		PENVEM01	YEYDAJ	0.007059	20.1384
		PENVEM01	UVUFEX	0.007059	20.2154
		PENVEM01	YEFJOL	0.007059	20.284
		PENVEM01	QUHVEW	0.007059	20.2883
		PENVEM01	UKIBIB	0.007059	20.5507
		PENVEM01	MEXYOG	0.007059	23.6833
		OFAVUO	FORXIU	0.006997	192.398
		OFAVUO	KOZQIB	0.006933	183.632
		GERWUY	PENVEM01	0.006901	15.4839
		GERWUY	UKIBIB	0.006901	17.5172
		GERWUY	MEXYOG	0.006901	20.4523
		MEXYOG	GERWUY	0.006901	22.3133
		PENVEM01	GERWUY	0.006901	25.3924
		UKIBIB	GERWUY	0.006901	25.6258
		PETWUI	KOZQIB	0.006627	183.027
		BOHJOZ	BOHKAM	0.006221	1.4494
		BOHKAM	BOHJOZ	0.006221	1.50263
		TOVGAO	UHOGAB	0.006221	17.9938
		UHOGAB	TOVGAO	0.006221	18.691
		JOZWUS	UHOGAB	0.006216	17.9713
		TOVGAO	JOZWUS	0.006216	18.3566
		JOZWUS	TOVGAO	0.006216	18.4582
		UHOGAB	JOZWUS	0.006216	18.5662
		JOZWUS	UHOFUU	0.006201	18.027
		TOVGAO	UHOFUU	0.006201	18.0636
		UHOGAB	UHOFUU	0.006201	18.2719
		UHOFUU	UHOGAB	0.006201	18.2934
		UHOFUU	JOZWUS	0.006201	18.6453
		UHOFUU	TOVGAO	0.006201	18.7851
		JOZWOM	UHOGAB	0.006196	18.0943
		JOZWOM	UHOFUU	0.006196	18.1066
		JOZWUS	JOZWOM	0.006196	18.1861
		TOVGAO	JOZWOM	0.006196	18.223
		UHOGAB	JOZWOM	0.006196	18.4321
		JOZWOM	JOZWUS	0.006196	18.4444
		UHOFUU	JOZWOM	0.006196	18.4662
		JOZWOM	TOVGAO	0.006196	18.5838
		UHOVEU	UHOGAB	0.00619	18.1617
		UHOVEU	UHOFUU	0.00619	18.1739
		UHOVEU	JOZWOM	0.00619	18.3183
		JOZWUS	UHOVEU	0.00619	18.4539
		TOVGAO	UHOVEU	0.00619	18.491
		UHOVEU	JOZWUS	0.00619	18.5126
		JOZWOM	UHOVEU	0.00619	18.5188
		UHOVEU	TOVGAO	0.00619	18.6521
		UHOGAB	UHOVEU	0.00619	18.7019
		UHOFUU	UHOVEU	0.00619	18.7361
		JOZXAZ	UHOGAB	0.006186	18.1692
		JOZXAZ	UHOFUU	0.006186	18.1816
		JOZWUS	JOZXAZ	0.006186	18.2275
		TOVGAO	JOZXAZ	0.006186	18.2645
		JOZWOM	JOZXAZ	0.006186	18.292
		JOZXAZ	JOZWOM	0.006186	18.3259
		UHOVEU	JOZXAZ	0.006186	18.3414
		UHOGAB	JOZXAZ	0.006186	18.4739
		UHOFUU	JOZXAZ	0.006186	18.5081
		JOZXAZ	JOZWUS	0.006186	18.5203
		JOZXAZ	UHOVEU	0.006186	18.5763
		JOZXAZ	TOVGAO	0.006186	18.6601
		JOZWIG01	UHOGAB	0.006182	18.1942
		JOZWIG01	UHOFUU	0.006182	18.2064
		JOZWUS	JOZWIG01	0.006182	18.3017
		TOVGAO	JOZWIG01	0.006182	18.3387
		JOZWIG01	JOZWOM	0.006182	18.351
		JOZWIG01	JOZXAZ	0.006182	18.3633
		JOZWOM	JOZWIG01	0.006182	18.3664
		JOZXAZ	JOZWIG01	0.006182	18.4127
		UHOVEU	JOZWIG01	0.006182	18.4158
		JOZWIG01	JOZWUS	0.006182	18.5457
		UHOGAB	JOZWIG01	0.006182	18.5488
		UHOFUU	JOZWIG01	0.006182	18.5829
		JOZWIG01	UHOVEU	0.006182	18.6015
		JOZWIG01	TOVGAO	0.006182	18.6854
		JOZWUS	SENVIR	0.006181	5.63435
		TOVGAO	SENVIR	0.006181	5.65487
		JOZWOM	SENVIR	0.006181	5.67028
		JOZXAZ	SENVIR	0.006181	5.69601
		UHOVEU	SENVIR	0.006181	5.69772
		JOZWIG01	SENVIR	0.006181	5.70289
		UHOGAB	SENVIR	0.006181	5.77182
		UHOFUU	SENVIR	0.006181	5.79085
		SENVIR	UHOGAB	0.006181	19.7691
		SENVIR	UHOFUU	0.006181	19.7819
		SENVIR	JOZWOM	0.006181	19.9326
		SENVIR	JOZXAZ	0.006181	19.9454
		SENVIR	JOZWIG01	0.006181	20.0097
		SENVIR	JOZWUS	0.006181	20.1354
		SENVIR	UHOVEU	0.006181	20.1936
		SENVIR	TOVGAO	0.006181	20.281
		RULXOM	SENVIR	0.006164	6.92003
		JOZWUS	RULXOM	0.006164	7.43339
		TOVGAO	RULXOM	0.006164	7.45698
		JOZWOM	RULXOM	0.006164	7.47471
		JOZXAZ	RULXOM	0.006164	7.50428
		UHOVEU	RULXOM	0.006164	7.50625
		JOZWIG01	RULXOM	0.006164	7.51217
		UHOGAB	RULXOM	0.006164	7.59139
		UHOFUU	RULXOM	0.006164	7.61323
		SENVIR	RULXOM	0.006164	8.53623
		RULXOM	UHOGAB	0.006164	20.3471
		RULXOM	UHOFUU	0.006164	20.3601
		RULXOM	JOZWOM	0.006164	20.5132
		RULXOM	JOZXAZ	0.006164	20.5262
		RULXOM	JOZWIG01	0.006164	20.5916
		RULXOM	JOZWUS	0.006164	20.7193
		RULXOM	UHOVEU	0.006164	20.7783
		RULXOM	TOVGAO	0.006164	20.8671
		JOZWUS	RULXUS	0.006144	6.10613
		TOVGAO	RULXUS	0.006144	6.12755
		JOZWOM	RULXUS	0.006144	6.14364
		JOZXAZ	RULXUS	0.006144	6.1705
		UHOVEU	RULXUS	0.006144	6.17229
		JOZWIG01	RULXUS	0.006144	6.17767
		UHOGAB	RULXUS	0.006144	6.24964
		UHOFUU	RULXUS	0.006144	6.26949
		SENVIR	RULXUS	0.006144	7.11094
		RULXOM	RULXUS	0.006144	7.42612
		RULXUS	SENVIR	0.006144	7.88332
		RULXUS	RULXOM	0.006144	9.97135
		RULXUS	UHOGAB	0.006144	22.0052
		RULXUS	UHOFUU	0.006144	22.0187
		RULXUS	JOZWOM	0.006144	22.1782
		RULXUS	JOZXAZ	0.006144	22.1918
		RULXUS	JOZWIG01	0.006144	22.2598
		RULXUS	JOZWUS	0.006144	22.3928
		RULXUS	UHOVEU	0.006144	22.4543
		RULXUS	TOVGAO	0.006144	22.5468
		LUFXOB01	NODTIL	0.006142	0
		NODTIL	LUFXOB01	0.006142	0
		LUFXOB01	PEVQOY	0.006131	0
		NODTIL	PEVQOY	0.006131	0
		PEVQOY	LUFXOB01	0.006131	0
		PEVQOY	NODTIL	0.006131	0
		LUFXOB01	NODTEH	0.006125	0
		NODTEH	LUFXOB01	0.006125	0
		NODTEH	NODTIL	0.006125	0
		NODTEH	PEVQOY	0.006125	0
		NODTIL	NODTEH	0.006125	0
		PEVQOY	NODTEH	0.006125	0
		LUFXOB01	OYIXIE	0.006123	0
		NODTEH	OYIXIE	0.006123	0
		NODTIL	OYIXIE	0.006123	0
		OYIXIE	LUFXOB01	0.006123	0
		OYIXIE	NODTEH	0.006123	0
		OYIXIE	NODTIL	0.006123	0
		OYIXIE	PEVQOY	0.006123	0
		PEVQOY	OYIXIE	0.006123	0
		LUFXOB01	PEVQEO	0.006112	0
		NODTEH	PEVQEO	0.006112	0
		NODTIL	PEVQEO	0.006112	0
		OYIXIE	PEVQEO	0.006112	0
		PEVQEO	LUFXOB01	0.006112	0
		PEVQEO	NODTEH	0.006112	0
		PEVQEO	NODTIL	0.006112	0
		PEVQEO	OYIXIE	0.006112	0
		PEVQEO	PEVQOY	0.006112	0
		PEVQOY	PEVQEO	0.006112	0
		LUFXOB01	XUPGOG	0.0061	0
		NODTEH	XUPGOG	0.0061	0
		NODTIL	XUPGOG	0.0061	0
		OYIXIE	XUPGOG	0.0061	0
		PEVQEO	XUPGOG	0.0061	0
		PEVQOY	XUPGOG	0.0061	0
		XUPGOG	LUFXOB01	0.0061	0
		XUPGOG	NODTEH	0.0061	0
		XUPGOG	NODTIL	0.0061	0
		XUPGOG	OYIXIE	0.0061	0
		XUPGOG	PEVQEO	0.0061	0
		XUPGOG	PEVQOY	0.0061	0
		AXUBAW	LUFXOB01	0.006097	0
		AXUBAW	NODTEH	0.006097	0
		AXUBAW	NODTIL	0.006097	0
		AXUBAW	OYIXIE	0.006097	0
		AXUBAW	PEVQEO	0.006097	0
		AXUBAW	PEVQOY	0.006097	0
		AXUBAW	XUPGOG	0.006097	0
		LUFXOB01	AXUBAW	0.006097	0
		NODTEH	AXUBAW	0.006097	0
		NODTIL	AXUBAW	0.006097	0
		OYIXIE	AXUBAW	0.006097	0
		PEVQEO	AXUBAW	0.006097	0
		PEVQOY	AXUBAW	0.006097	0
		XUPGOG	AXUBAW	0.006097	0
		AXUBAW	HOLRAD	0.006095	0
		HOLRAD	AXUBAW	0.006095	0
		HOLRAD	LUFXOB01	0.006095	0
		HOLRAD	NODTEH	0.006095	0
		HOLRAD	NODTIL	0.006095	0
		HOLRAD	OYIXIE	0.006095	0
		HOLRAD	PEVQEO	0.006095	0
		HOLRAD	PEVQOY	0.006095	0
		HOLRAD	XUPGOG	0.006095	0
		LUFXOB01	HOLRAD	0.006095	0
		NODTEH	HOLRAD	0.006095	0
		NODTIL	HOLRAD	0.006095	0
		OYIXIE	HOLRAD	0.006095	0
		PEVQEO	HOLRAD	0.006095	0
		PEVQOY	HOLRAD	0.006095	0
		XUPGOG	HOLRAD	0.006095	0
		AXUBAW	PEVQAK	0.006087	0
		HOLRAD	PEVQAK	0.006087	0
		LUFXOB01	PEVQAK	0.006087	0
		NODTEH	PEVQAK	0.006087	0
		NODTIL	PEVQAK	0.006087	0
		OYIXIE	PEVQAK	0.006087	0
		PEVQAK	AXUBAW	0.006087	0
		PEVQAK	HOLRAD	0.006087	0
		PEVQAK	LUFXOB01	0.006087	0
		PEVQAK	NODTEH	0.006087	0
		PEVQAK	NODTIL	0.006087	0
		PEVQAK	OYIXIE	0.006087	0
		PEVQAK	PEVQEO	0.006087	0
		PEVQAK	PEVQOY	0.006087	0
		PEVQAK	XUPGOG	0.006087	0
		PEVQEO	PEVQAK	0.006087	0
		PEVQOY	PEVQAK	0.006087	0
		XUPGOG	PEVQAK	0.006087	0
		JOZWUS	NIGPAW	0.006087	6.47454
		TOVGAO	NIGPAW	0.006087	6.49671
		JOZWOM	NIGPAW	0.006087	6.51335
		JOZXAZ	NIGPAW	0.006087	6.54113
		UHOVEU	NIGPAW	0.006087	6.54299
		JOZWIG01	NIGPAW	0.006087	6.54856
		UHOGAB	NIGPAW	0.006087	6.62299
		UHOFUU	NIGPAW	0.006087	6.64352
		SENVIR	NIGPAW	0.006087	7.51307
		RULXOM	NIGPAW	0.006087	7.83847
		NIGPAW	SENVIR	0.006087	8.45716
		RULXUS	NIGPAW	0.006087	8.84095
		NIGPAW	RULXUS	0.006087	8.9925
		NIGPAW	RULXOM	0.006087	10.6261
		NIGPAW	UHOGAB	0.006087	23.041
		NIGPAW	UHOFUU	0.006087	23.0549
		NIGPAW	JOZWOM	0.006087	23.2188
		NIGPAW	JOZXAZ	0.006087	23.2328
		NIGPAW	JOZWIG01	0.006087	23.3027
		NIGPAW	JOZWUS	0.006087	23.4394
		NIGPAW	UHOVEU	0.006087	23.5026
		NIGPAW	TOVGAO	0.006087	23.5977
		AXUBAW	PEVQIS	0.006078	0
		HOLRAD	PEVQIS	0.006078	0
		LUFXOB01	PEVQIS	0.006078	0
		NODTEH	PEVQIS	0.006078	0
		NODTIL	PEVQIS	0.006078	0
		OYIXIE	PEVQIS	0.006078	0
		PEVQAK	PEVQIS	0.006078	0
		PEVQEO	PEVQIS	0.006078	0
		PEVQIS	AXUBAW	0.006078	0
		PEVQIS	HOLRAD	0.006078	0
		PEVQIS	LUFXOB01	0.006078	0
		PEVQIS	NODTEH	0.006078	0
		PEVQIS	NODTIL	0.006078	0
		PEVQIS	OYIXIE	0.006078	0
		PEVQIS	PEVQAK	0.006078	0
		PEVQIS	PEVQEO	0.006078	0
		PEVQIS	PEVQOY	0.006078	0
		PEVQIS	XUPGOG	0.006078	0
		PEVQOY	PEVQIS	0.006078	0
		XUPGOG	PEVQIS	0.006078	0
		AXUBAW	LUJRAL01	0.006077	0
		HOLRAD	LUJRAL01	0.006077	0
		LUFXOB01	LUJRAL01	0.006077	0
		LUJRAL01	AXUBAW	0.006077	0
		LUJRAL01	HOLRAD	0.006077	0
		LUJRAL01	LUFXOB01	0.006077	0
		LUJRAL01	NODTEH	0.006077	0
		LUJRAL01	NODTIL	0.006077	0
		LUJRAL01	OYIXIE	0.006077	0
		LUJRAL01	PEVQAK	0.006077	0
		LUJRAL01	PEVQEO	0.006077	0
		LUJRAL01	PEVQIS	0.006077	0
		LUJRAL01	PEVQOY	0.006077	0
		LUJRAL01	XUPGOG	0.006077	0
		NODTEH	LUJRAL01	0.006077	0
		NODTIL	LUJRAL01	0.006077	0
		OYIXIE	LUJRAL01	0.006077	0
		PEVQAK	LUJRAL01	0.006077	0
		PEVQEO	LUJRAL01	0.006077	0
		PEVQIS	LUJRAL01	0.006077	0
		PEVQOY	LUJRAL01	0.006077	0
		XUPGOG	LUJRAL01	0.006077	0
		AXUBAW	UNIGEE	0.006076	0
		HOLRAD	UNIGEE	0.006076	0
		LUFXOB01	UNIGEE	0.006076	0
		LUJRAL01	UNIGEE	0.006076	0
		NODTEH	UNIGEE	0.006076	0
		NODTIL	UNIGEE	0.006076	0
		OYIXIE	UNIGEE	0.006076	0
		PEVQAK	UNIGEE	0.006076	0
		PEVQEO	UNIGEE	0.006076	0
		PEVQIS	UNIGEE	0.006076	0
		PEVQOY	UNIGEE	0.006076	0
		UNIGEE	AXUBAW	0.006076	0
		UNIGEE	HOLRAD	0.006076	0
		UNIGEE	LUFXOB01	0.006076	0
		UNIGEE	LUJRAL01	0.006076	0
		UNIGEE	NODTEH	0.006076	0
		UNIGEE	NODTIL	0.006076	0
		UNIGEE	OYIXIE	0.006076	0
		UNIGEE	PEVQAK	0.006076	0
		UNIGEE	PEVQEO	0.006076	0
		UNIGEE	PEVQIS	0.006076	0
		UNIGEE	PEVQOY	0.006076	0
		UNIGEE	XUPGOG	0.006076	0
		XUPGOG	UNIGEE	0.006076	0
		AXUBAW	HOLQUW	0.006075	0
		HOLQUW	AXUBAW	0.006075	0
		HOLQUW	HOLRAD	0.006075	0
		HOLQUW	LUFXOB01	0.006075	0
		HOLQUW	LUJRAL01	0.006075	0
		HOLQUW	NODTEH	0.006075	0
		HOLQUW	NODTIL	0.006075	0
		HOLQUW	OYIXIE	0.006075	0
		HOLQUW	PEVQAK	0.006075	0
		HOLQUW	PEVQEO	0.006075	0
		HOLQUW	PEVQIS	0.006075	0
		HOLQUW	PEVQOY	0.006075	0
		HOLQUW	UNIGEE	0.006075	0
		HOLQUW	XUPGOG	0.006075	0
		HOLRAD	HOLQUW	0.006075	0
		LUFXOB01	HOLQUW	0.006075	0
		LUJRAL01	HOLQUW	0.006075	0
		NODTEH	HOLQUW	0.006075	0
		NODTIL	HOLQUW	0.006075	0
		OYIXIE	HOLQUW	0.006075	0
		PEVQAK	HOLQUW	0.006075	0
		PEVQEO	HOLQUW	0.006075	0
		PEVQIS	HOLQUW	0.006075	0
		PEVQOY	HOLQUW	0.006075	0
		UNIGEE	HOLQUW	0.006075	0
		XUPGOG	HOLQUW	0.006075	0
		AXUBAW	SAHYIK	0.006071	0
		HOLQUW	SAHYIK	0.006071	0
		HOLRAD	SAHYIK	0.006071	0
		LUFXOB01	SAHYIK	0.006071	0
		LUJRAL01	SAHYIK	0.006071	0
		NODTEH	SAHYIK	0.006071	0
		NODTIL	SAHYIK	0.006071	0
		OYIXIE	SAHYIK	0.006071	0
		PEVQAK	SAHYIK	0.006071	0
		PEVQEO	SAHYIK	0.006071	0
		PEVQIS	SAHYIK	0.006071	0
		PEVQOY	SAHYIK	0.006071	0
		SAHYIK	AXUBAW	0.006071	0
		SAHYIK	HOLQUW	0.006071	0
		SAHYIK	HOLRAD	0.006071	0
		SAHYIK	LUFXOB01	0.006071	0
		SAHYIK	LUJRAL01	0.006071	0
		SAHYIK	NODTEH	0.006071	0
		SAHYIK	NODTIL	0.006071	0
		SAHYIK	OYIXIE	0.006071	0
		SAHYIK	PEVQAK	0.006071	0
		SAHYIK	PEVQEO	0.006071	0
		SAHYIK	PEVQIS	0.006071	0
		SAHYIK	PEVQOY	0.006071	0
		SAHYIK	UNIGEE	0.006071	0
		SAHYIK	XUPGOG	0.006071	0
		UNIGEE	SAHYIK	0.006071	0
		XUPGOG	SAHYIK	0.006071	0
		AXUBAW	DOMGES	0.006067	0
		DOMGES	AXUBAW	0.006067	0
		DOMGES	HOLQUW	0.006067	0
		DOMGES	HOLRAD	0.006067	0
		DOMGES	LUFXOB01	0.006067	0
		DOMGES	LUJRAL01	0.006067	0
		DOMGES	NODTEH	0.006067	0
		DOMGES	NODTIL	0.006067	0
		DOMGES	OYIXIE	0.006067	0
		DOMGES	PEVQAK	0.006067	0
		DOMGES	PEVQEO	0.006067	0
		DOMGES	PEVQIS	0.006067	0
		DOMGES	PEVQOY	0.006067	0
		DOMGES	SAHYIK	0.006067	0
		DOMGES	UNIGEE	0.006067	0
		DOMGES	XUPGOG	0.006067	0
		HOLQUW	DOMGES	0.006067	0
		HOLRAD	DOMGES	0.006067	0
		LUFXOB01	DOMGES	0.006067	0
		LUJRAL01	DOMGES	0.006067	0
		NODTEH	DOMGES	0.006067	0
		NODTIL	DOMGES	0.006067	0
		OYIXIE	DOMGES	0.006067	0
		PEVQAK	DOMGES	0.006067	0
		PEVQEO	DOMGES	0.006067	0
		PEVQIS	DOMGES	0.006067	0
		PEVQOY	DOMGES	0.006067	0
		SAHYIK	DOMGES	0.006067	0
		UNIGEE	DOMGES	0.006067	0
		XUPGOG	DOMGES	0.006067	0
		AXUBAW	HOLQOQ	0.00606	0
		DOMGES	HOLQOQ	0.00606	0
		HOLQOQ	AXUBAW	0.00606	0
		HOLQOQ	DOMGES	0.00606	0
		HOLQOQ	HOLQUW	0.00606	0
		HOLQOQ	HOLRAD	0.00606	0
		HOLQOQ	LUFXOB01	0.00606	0
		HOLQOQ	LUJRAL01	0.00606	0
		HOLQOQ	NODTEH	0.00606	0
		HOLQOQ	NODTIL	0.00606	0
		HOLQOQ	OYIXIE	0.00606	0
		HOLQOQ	PEVQAK	0.00606	0
		HOLQOQ	PEVQEO	0.00606	0
		HOLQOQ	PEVQIS	0.00606	0
		HOLQOQ	PEVQOY	0.00606	0
[truncated: 16,952 more rows]

## Sheet: Cubic 111 CUbic 111
		List S3. Final candidate pairs in general screening of MOF@MOF (Cubic 111 + Cubic 111 case)
		Cubic (Metal)	Cubic (Oxygen)
		CSD Refcode (metal part)	CSD Refcode (ligand(O) part)	The number of connected pair per unit area	D value
		LILNUR	BUKRUW	0.017158	32.7405
		BUKRUW	LILNUR	0.017158	33.519
		LILNUR	LILNOL	0.017133	6.68984
		LILNOL	LILNUR	0.017133	6.88842
		LILNOL	BUKRUW	0.017133	32.6448
		BUKRUW	LILNOL	0.017133	33.2717
		BUKTEI	BUKRUW	0.01713	6.3597
		BUKRUW	BUKTEI	0.01713	6.81216
		LILNOL	BUKTEI	0.01713	33.4021
		BUKTEI	LILNOL	0.01713	33.5403
		LILNUR	BUKTEI	0.01713	33.5469
		BUKTEI	LILNUR	0.01713	33.8374
		BUKTOS	BUKRUW	0.017115	6.45331
		BUKTEI	BUKTOS	0.017115	6.50982
		BUKRUW	BUKTOS	0.017115	6.62649
		BUKTOS	BUKTEI	0.017115	6.79009
		LILNOL	BUKTOS	0.017115	33.0058
		LILNUR	BUKTOS	0.017115	33.1498
		BUKTOS	LILNOL	0.017115	33.3697
		BUKTOS	LILNUR	0.017115	33.6662
		BUKTIM	BUKRUW	0.017109	6.41515
		BUKTIM	BUKTOS	0.017109	6.56012
		BUKTEI	BUKTIM	0.017109	6.57033
		BUKTOS	BUKTIM	0.017109	6.65963
		BUKRUW	BUKTIM	0.017109	6.68757
		BUKTIM	BUKTEI	0.017109	6.75101
		LILNOL	BUKTIM	0.017109	33.1484
		LILNUR	BUKTIM	0.017109	33.2927
		BUKTIM	LILNOL	0.017109	33.4736
		BUKTIM	LILNUR	0.017109	33.7706
		BUKSIL	BUKRUW	0.017096	26.099
		BUKSIL	BUKTOS	0.017096	26.6834
		BUKSIL	BUKTIM	0.017096	26.919
		BUKSIL	BUKTEI	0.017096	27.4528
		BUKSIL	LILNOL	0.017096	133.226
		BUKSIL	LILNUR	0.017096	134.412
		YENTUJ	BUKRUW	0.01709	6.58199
		YENTUJ	LILNOL	0.01709	6.68461
		YENTUJ	BUKTOS	0.01709	6.72891
		YENTUJ	BUKTIM	0.01709	6.78813
		BUKTEI	YENTUJ	0.01709	6.79852
		YENTUJ	LILNUR	0.01709	6.81778
		BUKTIM	YENTUJ	0.01709	6.84755
		BUKTOS	YENTUJ	0.01709	6.88936
		BUKRUW	YENTUJ	0.01709	6.9178
		YENTUJ	BUKTEI	0.01709	6.92232
		LILNUR	YENTUJ	0.01709	7.03513
		LILNOL	YENTUJ	0.01709	7.10175
		BUKSIL	YENTUJ	0.01709	27.8208
		BUKTAE	BUKRUW	0.017072	6.36977
		BUKTAE	BUKTOS	0.017072	6.51439
		BUKTAE	BUKTIM	0.017072	6.57268
		BUKTEI	BUKTAE	0.017072	6.61365
		BUKTIM	BUKTAE	0.017072	6.66209
		BUKTOS	BUKTAE	0.017072	6.70334
		BUKTAE	BUKTEI	0.017072	6.70481
		BUKRUW	BUKTAE	0.017072	6.7314
		BUKTAE	YENTUJ	0.017072	6.79364
		YENTUJ	BUKTAE	0.017072	6.82488
		BUKSIL	BUKTAE	0.017072	27.0742
		LILNOL	BUKTAE	0.017072	33.2849
		LILNUR	BUKTAE	0.017072	33.4297
		BUKTAE	LILNOL	0.017072	33.6806
		BUKTAE	LILNUR	0.017072	33.9788
		BUKTAE	TEPWOD	0.01635	5.06121
		BUKTEI	TEPWOD	0.01635	5.0717
		BUKTIM	TEPWOD	0.01635	5.11506
		BUKTOS	TEPWOD	0.01635	5.152
		BUKRUW	TEPWOD	0.01635	5.17713
		YENTUJ	TEPWOD	0.01635	5.26093
		LILNUR	TEPWOD	0.01635	5.28099
		LILNOL	TEPWOD	0.01635	5.34004
		TEPWOD	BUKRUW	0.01635	6.19588
		TEPWOD	LILNOL	0.01635	6.29777
		TEPWOD	BUKTOS	0.01635	6.34166
		TEPWOD	BUKTIM	0.01635	6.40044
		TEPWOD	BUKTAE	0.01635	6.42993
		TEPWOD	LILNUR	0.01635	6.42996
		TEPWOD	BUKTEI	0.01635	6.53369
		TEPWOD	YENTUJ	0.01635	6.62329
		BUKSIL	TEPWOD	0.01635	20.8499
		EBOTIB	TEPWOD	0.01622	4.671
		TEPWOD	EBOTIB	0.01622	4.95243
		BUKTAE	EBOTIB	0.01622	5.36188
		BUKTEI	EBOTIB	0.01622	5.37271
		BUKTIM	EBOTIB	0.01622	5.41752
		BUKTOS	EBOTIB	0.01622	5.45568
		BUKRUW	EBOTIB	0.01622	5.48165
		YENTUJ	EBOTIB	0.01622	5.56822
		LILNUR	EBOTIB	0.01622	5.58894
		LILNOL	EBOTIB	0.01622	5.64991
		EBOTIB	BUKRUW	0.01622	6.20915
		EBOTIB	LILNOL	0.01622	6.31154
		EBOTIB	BUKTOS	0.01622	6.35566
		EBOTIB	BUKTIM	0.01622	6.41475
		EBOTIB	BUKTAE	0.01622	6.44439
		EBOTIB	LILNUR	0.01622	6.4444
		EBOTIB	BUKTEI	0.01622	6.54868
		EBOTIB	YENTUJ	0.01622	6.63875
		BUKSIL	EBOTIB	0.01622	22.0713
		BUKTEI	SURHEU03	0.016219	4.75056
		BUKTIM	SURHEU03	0.016219	4.7927
		BUKTOS	SURHEU03	0.016219	4.82859
		BUKRUW	SURHEU03	0.016219	4.85303
		LILNUR	SURHEU03	0.016219	4.95401
		LILNOL	SURHEU03	0.016219	5.01143
		SURHEU03	BUKRUW	0.016219	6.24596
		SURHEU03	LILNOL	0.016219	6.34866
		SURHEU03	BUKTOS	0.016219	6.39291
		SURHEU03	BUKTIM	0.016219	6.45216
		SURHEU03	LILNUR	0.016219	6.48191
		SURHEU03	BUKTEI	0.016219	6.5865
		EBOTIB	TEPWUJ	0.016197	4.71822
		TEPWOD	TEPWUJ	0.016197	4.75004
		TEPWUJ	TEPWOD	0.016197	4.77852
		TEPWUJ	EBOTIB	0.016197	5.03047
		BUKTAE	TEPWUJ	0.016197	5.1515
		BUKTEI	TEPWUJ	0.016197	5.16212
		BUKTIM	TEPWUJ	0.016197	5.20608
		BUKTOS	TEPWUJ	0.016197	5.24352
		BUKRUW	TEPWUJ	0.016197	5.269
		YENTUJ	TEPWUJ	0.016197	5.35393
		LILNOL	TEPWUJ	0.016197	5.43414
		TEPWUJ	BUKRUW	0.016197	6.3345
		TEPWUJ	LILNOL	0.016197	6.43766
		TEPWUJ	BUKTOS	0.016197	6.48258
		TEPWUJ	BUKTIM	0.016197	6.54229
		TEPWUJ	BUKTAE	0.016197	6.57225
		TEPWUJ	BUKTEI	0.016197	6.67764
		TEPWUJ	YENTUJ	0.016197	6.76833
		BUKSIL	TEPWUJ	0.016197	21.2191
		BUKTEI	RUBTAK	0.016168	4.91825
		BUKTOS	RUBTAK	0.016168	4.99777
		LILNOL	RUBTAK	0.016168	5.18404
		RUBTAK	LILNOL	0.016168	6.42056
		RUBTAK	BUKTOS	0.016168	6.46514
		RUBTAK	BUKTEI	0.016168	6.66012
		BUKTIM	RUBTAK08	0.016127	4.98224
		RUBTAK08	BUKTIM	0.016127	6.55858
		YENTUJ	RUBTAK04	0.016115	5.07807
		RUBTAK04	YENTUJ	0.016115	6.79768
		BUKTAE	SURHEU02	0.016112	4.84016
		YENTUJ	SURHEU02	0.016112	5.03697
		SURHEU02	BUKTAE	0.016112	6.61386
		SURHEU02	YENTUJ	0.016112	6.81141
		BUKSIL	SURHEU02	0.016112	19.9586
		BUKTAE	RUBTAK02	0.016102	5.11409
		RUBTAK02	BUKTAE	0.016102	6.54342
		BUKSIL	RUBTAK02	0.016102	21.0694
		EBOTIB	SURLEY	0.016095	4.41478
		TEPWOD	SURLEY	0.016095	4.44566
		TEPWUJ	SURLEY	0.016095	4.51304
		SURLEY	TEPWOD	0.016095	4.80464
		BUKTAE	SURLEY	0.016095	4.83556
		SURLEY	TEPWUJ	0.016095	4.84589
		SURLEY	EBOTIB	0.016095	5.05808
		SURLEY	BUKTAE	0.016095	6.60874
		BUKSIL	SURLEY	0.016095	19.9403
		EBOTIB	SURHEU01	0.01608	4.44123
		TEPWOD	SURHEU01	0.01608	4.47222
		SURHEU01	SURLEY	0.01608	4.51765
		SURLEY	SURHEU01	0.01608	4.53577
		TEPWUJ	SURHEU01	0.01608	4.53984
		SURHEU01	TEPWOD	0.01608	4.81373
		SURHEU01	TEPWUJ	0.01608	4.85504
		SURHEU01	EBOTIB	0.01608	5.06753
		EBOTIB	SURKUN01	0.016075	4.43199
		TEPWOD	SURKUN01	0.016075	4.46295
		SURLEY	SURKUN01	0.016075	4.52644
		TEPWUJ	SURKUN01	0.016075	4.5305
		SURHEU01	SURKUN01	0.016075	4.53081
		SURKUN01	SURLEY	0.016075	4.53081
		SURKUN01	SURHEU01	0.016075	4.55334
		SURKUN01	TEPWOD	0.016075	4.82736
		SURKUN01	TEPWUJ	0.016075	4.86873
		SURKUN01	EBOTIB	0.016075	5.08155
		EBOTIB	SURJOG	0.016062	4.43939
		TEPWOD	SURJOG	0.016062	4.47038
		SURLEY	SURJOG	0.016062	4.53395
		TEPWUJ	SURJOG	0.016062	4.53807
		SURHEU01	SURJOG	0.016062	4.53833
		SURJOG	SURLEY	0.016062	4.54898
		SURKUN01	SURJOG	0.016062	4.55023
		SURJOG	SURKUN01	0.016062	4.56089
		SURJOG	SURHEU01	0.016062	4.57155
		SURJOG	TEPWOD	0.016062	4.84623
		SURJOG	TEPWUJ	0.016062	4.8877
		SURJOG	EBOTIB	0.016062	5.10102
		EWILIH	SURLEY	0.016061	4.50117
		EWILIH	SURKUN01	0.016061	4.51302
		EWILIH	SURJOG	0.016061	4.51677
		EWILIH	SURHEU01	0.016061	4.52364
		EBOTIB	EWILIH	0.016061	4.68244
		TEPWOD	EWILIH	0.016061	4.71427
		SURLEY	EWILIH	0.016061	4.77955
		TEPWUJ	EWILIH	0.016061	4.78376
		SURHEU01	EWILIH	0.016061	4.78404
		SURKUN01	EWILIH	0.016061	4.79626
		EWILIH	TEPWOD	0.016061	4.7969
		SURJOG	EWILIH	0.016061	4.81106
		EWILIH	TEPWUJ	0.016061	4.83816
		EWILIH	EBOTIB	0.016061	5.05042
		EWILON	SURLEY	0.016042	4.46729
		EWILON	SURKUN01	0.016042	4.4791
		EWILON	SURJOG	0.016042	4.48283
		EWILON	SURHEU01	0.016042	4.48968
		EBOTIB	EWILON	0.016042	4.49092
		TEPWOD	EWILON	0.016042	4.52212
		EWILIH	EWILON	0.016042	4.56849
		SURLEY	EWILON	0.016042	4.5861
		TEPWUJ	EWILON	0.016042	4.59021
		SURHEU01	EWILON	0.016042	4.5905
		SURKUN01	EWILON	0.016042	4.60247
		SURJOG	EWILON	0.016042	4.61699
		EWILON	EWILIH	0.016042	4.72688
		EWILON	TEPWOD	0.016042	4.76209
		EWILON	TEPWUJ	0.016042	4.80323
		EWILON	EBOTIB	0.016042	5.01485
		EBOTIB	SURKEX	0.016019	4.46168
		TEPWOD	SURKEX	0.016019	4.4928
		EWILON	SURKEX	0.016019	4.49966
		EWILIH	SURKEX	0.016019	4.53905
		SURLEY	SURKEX	0.016019	4.55661
		SURKEX	SURLEY	0.016019	4.55975
		TEPWUJ	SURKEX	0.016019	4.56072
		SURHEU01	SURKEX	0.016019	4.561
		SURKEX	SURKUN01	0.016019	4.57169
		SURKUN01	SURKEX	0.016019	4.57295
		SURKEX	SURJOG	0.016019	4.57546
		SURKEX	SURHEU01	0.016019	4.58238
		SURJOG	SURKEX	0.016019	4.58742
		SURKEX	EWILON	0.016019	4.62214
		SURKEX	EWILIH	0.016019	4.82217
		SURKEX	TEPWOD	0.016019	4.85775
		SURKEX	TEPWUJ	0.016019	4.89932
		SURKEX	EBOTIB	0.016019	5.11318
		EBOTIB	SURKAT	0.016016	4.4652
		TEPWOD	SURKAT	0.016016	4.49633
		EWILON	SURKAT	0.016016	4.50319
		EWILIH	SURKAT	0.016016	4.5426
		SURLEY	SURKAT	0.016016	4.56017
		SURKAT	SURLEY	0.016016	4.56206
		TEPWUJ	SURKAT	0.016016	4.56431
		SURHEU01	SURKAT	0.016016	4.56457
		SURKAT	SURKUN01	0.016016	4.574
		SURKUN01	SURKAT	0.016016	4.57652
		SURKAT	SURJOG	0.016016	4.57778
		SURKAT	SURHEU01	0.016016	4.5847
		SURKAT	SURKEX	0.016016	4.58848
		SURKEX	SURKAT	0.016016	4.58974
		SURJOG	SURKAT	0.016016	4.591
		SURKAT	EWILON	0.016016	4.62447
		SURKAT	EWILIH	0.016016	4.82457
		SURKAT	TEPWOD	0.016016	4.86017
		SURKAT	TEPWUJ	0.016016	4.90176
		SURKAT	EBOTIB	0.016016	5.11569
		EBOTIB	UKUDEL	0.016013	4.18005
		TEPWOD	UKUDEL	0.016013	4.21015
		EWILON	UKUDEL	0.016013	4.21679
		EWILIH	UKUDEL	0.016013	4.2549
		SURLEY	UKUDEL	0.016013	4.2719
		TEPWUJ	UKUDEL	0.016013	4.27588
		SURHEU01	UKUDEL	0.016013	4.27615
		SURKUN01	UKUDEL	0.016013	4.28771
		SURKEX	UKUDEL	0.016013	4.3005
		SURJOG	UKUDEL	0.016013	4.30172
		SURKAT	UKUDEL	0.016013	4.30172
		UKUDEL	SURLEY	0.016013	4.70707
		UKUDEL	SURKUN01	0.016013	4.7192
		UKUDEL	SURJOG	0.016013	4.72303
		UKUDEL	SURHEU01	0.016013	4.73006
		UKUDEL	SURKEX	0.016013	4.73391
		UKUDEL	SURKAT	0.016013	4.73647
		UKUDEL	EWILON	0.016013	4.77046
		UKUDEL	EWILIH	0.016013	4.97368
		UKUDEL	TEPWOD	0.016013	5.00982
		UKUDEL	TEPWUJ	0.016013	5.05205
		UKUDEL	EBOTIB	0.016013	5.26922
		SURJUM	UKUDEL	0.016008	4.31118
		EBOTIB	SURJUM	0.016008	4.4413
		TEPWOD	SURJUM	0.016008	4.47236
		EWILON	SURJUM	0.016008	4.47921
		EWILIH	SURJUM	0.016008	4.51852
		SURLEY	SURJUM	0.016008	4.53605
		TEPWUJ	SURJUM	0.016008	4.54014
		SURHEU01	SURJUM	0.016008	4.54044
		SURKUN01	SURJUM	0.016008	4.55236
		SURKEX	SURJUM	0.016008	4.56555
		SURJOG	SURJUM	0.016008	4.5668
		SURKAT	SURJUM	0.016008	4.5668
		SURJUM	SURLEY	0.016008	4.57247
		SURJUM	SURKUN01	0.016008	4.58443
		SURJUM	SURJOG	0.016008	4.58821
		SURJUM	SURHEU01	0.016008	4.59514
		SURJUM	SURKEX	0.016008	4.59893
		SURJUM	SURKAT	0.016008	4.60145
		SURJUM	EWILON	0.016008	4.63496
		UKUDEL	SURJUM	0.016008	4.71128
		SURJUM	EWILIH	0.016008	4.83534
		SURJUM	TEPWOD	0.016008	4.87099
		SURJUM	TEPWUJ	0.016008	4.91263
		SURJUM	EBOTIB	0.016008	5.12685
		EBOTIB	REBPIA	0.015936	4.20658
		TEPWOD	REBPIA	0.015936	4.23688
		EWILON	REBPIA	0.015936	4.24356
		EWILIH	REBPIA	0.015936	4.28191
		SURLEY	REBPIA	0.015936	4.29901
		TEPWUJ	REBPIA	0.015936	4.30303
		SURHEU01	REBPIA	0.015936	4.30329
		SURKUN01	REBPIA	0.015936	4.31492
		SURKEX	REBPIA	0.015936	4.3278
		SURJOG	REBPIA	0.015936	4.32902
		SURKAT	REBPIA	0.015936	4.32902
		SURJUM	REBPIA	0.015936	4.337
		REBPIA	UKUDEL	0.015936	4.41378
		UKUDEL	REBPIA	0.015936	4.47004
		REBPIA	SURLEY	0.015936	4.67878
		REBPIA	SURJUM	0.015936	4.68133
		REBPIA	SURKUN01	0.015936	4.6909
		REBPIA	SURJOG	0.015936	4.69474
		REBPIA	SURHEU01	0.015936	4.70176
		REBPIA	SURKEX	0.015936	4.7056
		REBPIA	SURKAT	0.015936	4.70816
		REBPIA	EWILON	0.015936	4.74214
		REBPIA	EWILIH	0.015936	4.94525
		REBPIA	TEPWOD	0.015936	4.98138
		REBPIA	TEPWUJ	0.015936	5.02359
		REBPIA	EBOTIB	0.015936	5.24069
		EBOTIB	HARPIC	0.015934	4.35979
		TEPWOD	HARPIC	0.015934	4.39063
		EWILON	HARPIC	0.015934	4.39743
		HARPIC	UKUDEL	0.015934	4.42559
		HARPIC	REBPIA	0.015934	4.43213
		EWILIH	HARPIC	0.015934	4.43647
		SURLEY	HARPIC	0.015934	4.45388
		TEPWUJ	HARPIC	0.015934	4.45799
		SURHEU01	HARPIC	0.015934	4.45824
		SURKUN01	HARPIC	0.015934	4.47008
		SURKEX	HARPIC	0.015934	4.48318
		SURJOG	HARPIC	0.015934	4.48443
		SURKAT	HARPIC	0.015934	4.48443
		SURJUM	HARPIC	0.015934	4.49255
		REBPIA	HARPIC	0.015934	4.57733
		UKUDEL	HARPIC	0.015934	4.62795
		HARPIC	SURLEY	0.015934	4.69096
		HARPIC	SURJUM	0.015934	4.69352
		HARPIC	SURKUN01	0.015934	4.7031
		HARPIC	SURJOG	0.015934	4.70695
		HARPIC	SURHEU01	0.015934	4.71398
		HARPIC	SURKEX	0.015934	4.71783
		HARPIC	SURKAT	0.015934	4.72039
		HARPIC	EWILON	0.015934	4.75441
		HARPIC	EWILIH	0.015934	4.9578
		HARPIC	TEPWOD	0.015934	4.99398
		HARPIC	TEPWUJ	0.015934	5.03625
		HARPIC	EBOTIB	0.015934	5.25363
		RUBTAK01	UKUDEL	0.015778	4.08476
		RUBTAK01	REBPIA	0.015778	4.09081
		RUBTAK01	HARPIC	0.015778	4.24203
		RUBTAK01	SURLEY	0.015778	4.34086
		RUBTAK01	SURJUM	0.015778	4.34333
		RUBTAK01	SURKUN01	0.015778	4.3526
		RUBTAK01	SURJOG	0.015778	4.35631
		RUBTAK01	SURHEU01	0.015778	4.36312
		RUBTAK01	SURKEX	0.015778	4.36684
		RUBTAK01	SURKAT	0.015778	4.36931
		RUBTAK01	EWILON	0.015778	4.40221
		RUBTAK01	EWILIH	0.015778	4.59898
		RUBTAK01	TEPWOD	0.015778	4.63399
		RUBTAK01	TEPWUJ	0.015778	4.67491
		RUBTAK01	EBOTIB	0.015778	4.88548
		EBOTIB	RUBTAK01	0.015778	5.07327
		TEPWOD	RUBTAK01	0.015778	5.1067
		EWILON	RUBTAK01	0.015778	5.11407
		EWILIH	RUBTAK01	0.015778	5.15638
		SURLEY	RUBTAK01	0.015778	5.17524
		TEPWUJ	RUBTAK01	0.015778	5.17963
		SURHEU01	RUBTAK01	0.015778	5.17996
		SURKUN01	RUBTAK01	0.015778	5.19278
		SURKEX	RUBTAK01	0.015778	5.20697
		SURJOG	RUBTAK01	0.015778	5.20832
		SURKAT	RUBTAK01	0.015778	5.20832
		SURJUM	RUBTAK01	0.015778	5.21712
		REBPIA	RUBTAK01	0.015778	5.3089
		HARPIC	RUBTAK01	0.015778	5.3212
		UKUDEL	RUBTAK01	0.015778	5.36367
		HELNEU	UKUDEL	0.015262	4.04094
		HELNEU	REBPIA	0.015262	4.04692
		HELNEU	HARPIC	0.015262	4.19987
		HELNEU	SURLEY	0.015262	4.29988
		HELNEU	SURJUM	0.015262	4.30238
		HELNEU	SURKUN01	0.015262	4.31176
		HELNEU	SURJOG	0.015262	4.31552
		HELNEU	SURHEU01	0.015262	4.3224
		HELNEU	SURKEX	0.015262	4.32616
		HELNEU	SURKAT	0.015262	4.32867
		HELNEU	EWILON	0.015262	4.36196
		HELNEU	EWILIH	0.015262	4.56115
		RUBTAK01	HELNEU	0.015262	4.8116
		HELNEU	RUBTAK01	0.015262	4.86662
		EWILON	HELNEU	0.015262	5.02678
		EWILIH	HELNEU	0.015262	5.06943
		SURLEY	HELNEU	0.015262	5.08844
		SURHEU01	HELNEU	0.015262	5.0932
		SURKUN01	HELNEU	0.015262	5.10613
		SURKEX	HELNEU	0.015262	5.12044
		SURJOG	HELNEU	0.015262	5.1218
		SURKAT	HELNEU	0.015262	5.1218
		SURJUM	HELNEU	0.015262	5.13067
		REBPIA	HELNEU	0.015262	5.22322
		HARPIC	HELNEU	0.015262	5.23562
		UKUDEL	HELNEU	0.015262	5.27845
		HUHZER	UKUDEL	0.015147	4.06635
		HUHZER	REBPIA	0.015147	4.07238
		HUHZER	HARPIC	0.015147	4.2264
		HUHZER	SURJUM	0.015147	4.32962
		HUHZER	SURJOG	0.015147	4.34285
		HUHZER	SURKEX	0.015147	4.35357
		HUHZER	SURKAT	0.015147	4.35609
		HUHZER	EWILON	0.015147	4.38961
		HUHZER	EWILIH	0.015147	4.5902
		HUHZER	HELNEU	0.015147	4.64675
		HELNEU	HUHZER	0.015147	4.74441
		HUHZER	RUBTAK01	0.015147	4.89781
		RUBTAK01	HUHZER	0.015147	4.94209
		EWILON	HUHZER	0.015147	5.16097
		EWILIH	HUHZER	0.015147	5.20435
		SURKEX	HUHZER	0.015147	5.25623
		SURJOG	HUHZER	0.015147	5.25762
		SURKAT	HUHZER	0.015147	5.25762
		SURJUM	HUHZER	0.015147	5.26664
		REBPIA	HUHZER	0.015147	5.36076
		HARPIC	HUHZER	0.015147	5.37337
		UKUDEL	HUHZER	0.015147	5.41693
		TEPWIX	REBPIA	0.015047	4.18768
		TEPWIX	HARPIC	0.015047	4.34437
		TEPWIX	HELNEU	0.015047	4.77185
		TEPWIX	HUHZER	0.015047	4.86511
		TEPWIX	RUBTAK01	0.015047	5.02708
		HUHZER	TEPWIX	0.015047	5.4606
		HELNEU	TEPWIX	0.015047	5.46699
		RUBTAK01	TEPWIX	0.015047	5.67975
		REBPIA	TEPWIX	0.015047	6.12948
		HARPIC	TEPWIX	0.015047	6.14301
		BUPVIT	REBPIA	0.015026	4.26655
		BUPVIT	HARPIC	0.015026	4.4248
		BUPVIT	HELNEU	0.015026	4.85644
		BUPVIT	HUHZER	0.015026	4.95058
		HUHZER	BUPVIT	0.015026	5.02518
		HELNEU	BUPVIT	0.015026	5.03131
		BUPVIT	RUBTAK01	0.015026	5.11407
		TEPWIX	BUPVIT	0.015026	5.123
		RUBTAK01	BUPVIT	0.015026	5.23564
		BUPVIT	TEPWIX	0.015026	5.65435
		REBPIA	BUPVIT	0.015026	5.66808
		HARPIC	BUPVIT	0.015026	5.6811
		PETWOC	HELNEU	0.014967	4.75215
		PETWOC	HUHZER	0.014967	4.84546
		HUHZER	PETWOC	0.014967	4.94307
		HELNEU	PETWOC	0.014967	4.94916
		PETWOC	RUBTAK01	0.014967	5.00754
		TEPWIX	PETWOC	0.014967	5.04028
		PETWOC	BUPVIT	0.014967	5.09645
		BUPVIT	PETWOC	0.014967	5.12051
		RUBTAK01	PETWOC	0.014967	5.15224
		PETWOC	TEPWIX	0.014967	5.54339
		HUHZER	XOZXOA	0.014796	5.61321
		HELNEU	XOZXOA	0.014796	5.61974
		PETWOC	XOZXOA	0.014796	5.66772
		TEPWIX	XOZXOA	0.014796	5.71737
		BUPVIT	XOZXOA	0.014796	5.8033
		XOZXOA	HELNEU	0.014796	6.41116
		XOZXOA	HUHZER	0.014796	6.52009
		XOZXOA	PETWOC	0.014796	6.69314
		XOZXOA	BUPVIT	0.014796	6.81242
		XOZXOA	TEPWIX	0.014796	7.33072
		HUHZIV	HELNEU	0.014729	4.64733
		HUHZIV	HUHZER	0.014729	4.74036
		HUHZIV	PETWOC	0.014729	4.88842
		HUHZIV	BUPVIT	0.014729	4.99067
		HUHZER	HUHZIV	0.014729	5.07116
		HELNEU	HUHZIV	0.014729	5.07738
		PETWOC	HUHZIV	0.014729	5.1231
		TEPWIX	HUHZIV	0.014729	5.17041
		BUPVIT	HUHZIV	0.014729	5.25234
		HUHZIV	TEPWIX	0.014729	5.43669
		HUHZIV	XOZXOA	0.014729	5.49621
		XOZXOA	HUHZIV	0.014729	6.77941
		EZIPEK	HELNEU	0.014695	4.61035
		EZIPEK	HUHZER	0.014695	4.70312
		EZIPEK	PETWOC	0.014695	4.85076
		EZIPEK	HUHZIV	0.014695	4.89822
		HUHZIV	EZIPEK	0.014695	4.93431
		EZIPEK	BUPVIT	0.014695	4.95274
		HUHZER	EZIPEK	0.014695	5.06959
		HELNEU	EZIPEK	0.014695	5.07582
		PETWOC	EZIPEK	0.014695	5.12158
		TEPWIX	EZIPEK	0.014695	5.16894
		BUPVIT	EZIPEK	0.014695	5.25095
		EZIPEK	TEPWIX	0.014695	5.39761
		EZIPEK	XOZXOA	0.014695	5.45699
		XOZXOA	EZIPEK	0.014695	6.77969
		HELNIY	HELNEU	0.014601	4.60899
		HELNIY	HUHZER	0.014601	4.70205
		HELNIY	PETWOC	0.014601	4.85015
		HELNIY	EZIPEK	0.014601	4.88481
		HELNIY	HUHZIV	0.014601	4.89776
		HELNIY	BUPVIT	0.014601	4.95245
		EZIPEK	HELNIY	0.014601	5.03299
		HUHZIV	HELNIY	0.014601	5.08287
		HUHZER	HELNIY	0.014601	5.22061
		HELNEU	HELNIY	0.014601	5.22695
		PETWOC	HELNIY	0.014601	5.27354
		TEPWIX	HELNIY	0.014601	5.32175
		HELNIY	TEPWIX	0.014601	5.39878
		BUPVIT	HELNIY	0.014601	5.40522
		HELNIY	XOZXOA	0.014601	5.45835
		XOZXOA	HELNIY	0.014601	6.96014
		POXLIZ	HUHZER	0.014366	4.87182
		POXLIZ	PETWOC	0.014366	5.0238
		POXLIZ	EZIPEK	0.014366	5.05936
		POXLIZ	HUHZIV	0.014366	5.07265
		POXLIZ	BUPVIT	0.014366	5.12876
		HELNIY	POXLIZ	0.014366	5.17387
		POXLIZ	HELNIY	0.014366	5.17811
		EZIPEK	POXLIZ	0.014366	5.20713
		HUHZIV	POXLIZ	0.014366	5.25828
		HUHZER	POXLIZ	0.014366	5.39951
		PETWOC	POXLIZ	0.014366	5.45377
		TEPWIX	POXLIZ	0.014366	5.5032
		POXLIZ	TEPWIX	0.014366	5.58657
		BUPVIT	POXLIZ	0.014366	5.58877
		POXLIZ	XOZXOA	0.014366	5.64766
		XOZXOA	POXLIZ	0.014366	7.18191
		LILNUR	LELMEW	0.012899	86.8307
		BUKRUW	LELMEW	0.012869	86.4778
		LILNOL	LELMEW	0.01285	87.4755
		BUKTEI	LELMEW	0.012848	86.0498
		BUKTOS	LELMEW	0.012836	86.5606
		BUKTIM	LELMEW	0.012832	86.3918
		BUKSIL	LELMEW	0.012822	86.3815
		YENTUJ	LELMEW	0.012818	87.2721
		BUKTAE	LELMEW	0.012804	86.2849
		PETWUI	OFAVUO	0.011478	4.33683
		NODTIL	LUFXOB01	0.010639	6.69774
		LUFXOB01	NODTIL	0.010639	6.77455
		PEVQOY	LUFXOB01	0.010619	6.73074
		NODTIL	PEVQOY	0.010619	6.74762
		PEVQOY	NODTIL	0.010619	6.76828
		LUFXOB01	PEVQOY	0.010619	6.78709
		NODTIL	NODTEH	0.010609	6.75225
		NODTEH	LUFXOB01	0.010609	6.77104
		PEVQOY	NODTEH	0.010609	6.77292
		LUFXOB01	NODTEH	0.010609	6.79175
		NODTEH	NODTIL	0.010609	6.80871
		NODTEH	PEVQOY	0.010609	6.80871
		NODTIL	OYIXIE	0.010606	6.514
		PEVQOY	OYIXIE	0.010606	6.53432
		LUFXOB01	OYIXIE	0.010606	6.55281
		NODTEH	OYIXIE	0.010606	6.56762
		OYIXIE	LUFXOB01	0.010606	6.75419
		OYIXIE	NODTEH	0.010606	6.78994
		OYIXIE	PEVQOY	0.010606	6.79182
		OYIXIE	NODTIL	0.010606	6.79182
		NODTIL	PEVQEO	0.010586	6.50764
		PEVQOY	PEVQEO	0.010586	6.52797
		OYIXIE	PEVQEO	0.010586	6.54276
		PEVQEO	OYIXIE	0.010586	6.54276
		LUFXOB01	PEVQEO	0.010586	6.54647
		NODTEH	PEVQEO	0.010586	6.56129
		PEVQEO	LUFXOB01	0.010586	6.74794
		PEVQEO	NODTEH	0.010586	6.7837
		PEVQEO	NODTIL	0.010586	6.78558
		PEVQEO	PEVQOY	0.010586	6.78558
		XUPGOG	PEVQEO	0.010566	6.56605
		XUPGOG	OYIXIE	0.010566	6.58463
		XUPGOG	LUFXOB01	0.010566	6.79065
		XUPGOG	NODTEH	0.010566	6.82656
		XUPGOG	PEVQOY	0.010566	6.82845
		XUPGOG	NODTIL	0.010566	6.82845
		NODTIL	XUPGOG	0.010566	6.91388
		PEVQEO	XUPGOG	0.010566	6.93103
		PEVQOY	XUPGOG	0.010566	6.93485
		OYIXIE	XUPGOG	0.010566	6.95011
		LUFXOB01	XUPGOG	0.010566	6.95393
		NODTEH	XUPGOG	0.010566	6.96922
		AXUBAW	PEVQEO	0.01056	6.53121
		AXUBAW	OYIXIE	0.01056	6.54974
		AXUBAW	LUFXOB01	0.01056	6.75527
		AXUBAW	NODTEH	0.01056	6.79109
		AXUBAW	PEVQOY	0.01056	6.79298
		AXUBAW	NODTIL	0.01056	6.79298
		AXUBAW	XUPGOG	0.01056	6.9258
		NODTIL	AXUBAW	0.01056	6.96542
		PEVQEO	AXUBAW	0.01056	6.98264
		PEVQOY	AXUBAW	0.01056	6.98646
		OYIXIE	AXUBAW	0.01056	7.00179
		LUFXOB01	AXUBAW	0.01056	7.00563
		XUPGOG	AXUBAW	0.01056	7.0133
		NODTEH	AXUBAW	0.01056	7.02097
		HOLRAD	PEVQEO	0.010557	6.55693
		HOLRAD	OYIXIE	0.010557	6.57553
		NODTIL	HOLRAD	0.010557	6.65564
		AXUBAW	HOLRAD	0.010557	6.66361
		PEVQEO	HOLRAD	0.010557	6.67248
		PEVQOY	HOLRAD	0.010557	6.67622
		OYIXIE	HOLRAD	0.010557	6.69123
		LUFXOB01	HOLRAD	0.010557	6.69497
		XUPGOG	HOLRAD	0.010557	6.70246
		NODTEH	HOLRAD	0.010557	6.70999
		HOLRAD	LUFXOB01	0.010557	6.7815
		HOLRAD	NODTEH	0.010557	6.8174
		HOLRAD	NODTIL	0.010557	6.81927
		HOLRAD	PEVQOY	0.010557	6.81927
		HOLRAD	XUPGOG	0.010557	6.95236
		HOLRAD	AXUBAW	0.010557	7.00023
		DIDBIE	ORAWAH	0.010551	53.0905
		ORAWAH	DIDBIE	0.010551	62.0566
		NODTIL	PEVQAK	0.010544	6.57091
		AXUBAW	PEVQAK	0.010544	6.57881
		PEVQEO	PEVQAK	0.010544	6.58765
		PEVQOY	PEVQAK	0.010544	6.59137
		OYIXIE	PEVQAK	0.010544	6.60627
		LUFXOB01	PEVQAK	0.010544	6.61
		XUPGOG	PEVQAK	0.010544	6.61746
		PEVQAK	PEVQEO	0.010544	6.61932
		NODTEH	PEVQAK	0.010544	6.62492
		PEVQAK	OYIXIE	0.010544	6.63799
		HOLRAD	PEVQAK	0.010544	6.64359
		PEVQAK	HOLRAD	0.010544	6.75243
		PEVQAK	LUFXOB01	0.010544	6.84506
		PEVQAK	NODTEH	0.010544	6.88115
		PEVQAK	NODTIL	0.010544	6.88306
		PEVQAK	PEVQOY	0.010544	6.88306
		PEVQAK	XUPGOG	0.010544	7.01685
		PEVQAK	AXUBAW	0.010544	7.06495
		PEVQIS	PEVQEO	0.010527	6.57741
		PEVQIS	OYIXIE	0.010527	6.59603
		PEVQIS	PEVQAK	0.010527	6.61469
		PEVQIS	HOLRAD	0.010527	6.70833
		PEVQIS	LUFXOB01	0.010527	6.80262
		PEVQIS	NODTEH	0.010527	6.83863
		PEVQIS	PEVQOY	0.010527	6.84052
		PEVQIS	NODTIL	0.010527	6.84052
		PEVQIS	XUPGOG	0.010527	6.97401
		NODTIL	PEVQIS	0.010527	6.97785
		AXUBAW	PEVQIS	0.010527	6.98599
		PEVQEO	PEVQIS	0.010527	6.99511
		PEVQOY	PEVQIS	0.010527	6.99894
		HOLRAD	PEVQIS	0.010527	7.01047
		OYIXIE	PEVQIS	0.010527	7.01431
		LUFXOB01	PEVQIS	0.010527	7.01816
		PEVQIS	AXUBAW	0.010527	7.022
		XUPGOG	PEVQIS	0.010527	7.02585
		NODTEH	PEVQIS	0.010527	7.03354
		PEVQAK	PEVQIS	0.010527	7.0663
		LUJRAL01	PEVQEO	0.010525	6.58996
		LUJRAL01	OYIXIE	0.010525	6.60861
		LUJRAL01	PEVQAK	0.010525	6.62728
		LUJRAL01	HOLRAD	0.010525	6.72102
		LUJRAL01	LUFXOB01	0.010525	6.81541
		LUJRAL01	NODTEH	0.010525	6.85145
		LUJRAL01	PEVQOY	0.010525	6.85335
		LUJRAL01	NODTIL	0.010525	6.85335
		LUJRAL01	XUPGOG	0.010525	6.98698
		NODTIL	LUJRAL01	0.010525	7.0177
		LUJRAL01	PEVQIS	0.010525	7.02539
		AXUBAW	LUJRAL01	0.010525	7.02588
		PEVQEO	LUJRAL01	0.010525	7.03501
		LUJRAL01	AXUBAW	0.010525	7.03502
		PEVQOY	LUJRAL01	0.010525	7.03886
		HOLRAD	LUJRAL01	0.010525	7.05043
		PEVQIS	LUJRAL01	0.010525	7.05234
		OYIXIE	LUJRAL01	0.010525	7.05427
		LUFXOB01	LUJRAL01	0.010525	7.05813
		XUPGOG	LUJRAL01	0.010525	7.06584
		NODTEH	LUJRAL01	0.010525	7.07356
		PEVQAK	LUJRAL01	0.010525	7.10642
		UNIGEE	PEVQEO	0.010524	6.56559
		UNIGEE	OYIXIE	0.010524	6.5842
		UNIGEE	PEVQAK	0.010524	6.60284
		UNIGEE	HOLRAD	0.010524	6.69641
		UNIGEE	LUFXOB01	0.010524	6.79063
		UNIGEE	NODTEH	0.010524	6.8266
		UNIGEE	NODTIL	0.010524	6.8285
		UNIGEE	PEVQOY	0.010524	6.8285
		NODTIL	UNIGEE	0.010524	6.93177
		AXUBAW	UNIGEE	0.010524	6.93989
		PEVQEO	UNIGEE	0.010524	6.94897
		PEVQOY	UNIGEE	0.010524	6.9528
		UNIGEE	XUPGOG	0.010524	6.96189
		HOLRAD	UNIGEE	0.010524	6.96429
		PEVQIS	UNIGEE	0.010524	6.9662
		OYIXIE	UNIGEE	0.010524	6.96812
		LUFXOB01	UNIGEE	0.010524	6.97195
		LUJRAL01	UNIGEE	0.010524	6.97769
		XUPGOG	UNIGEE	0.010524	6.97961
		NODTEH	UNIGEE	0.010524	6.98729
		UNIGEE	PEVQIS	0.010524	7.00024
		UNIGEE	AXUBAW	0.010524	7.00985
		PEVQAK	UNIGEE	0.010524	7.01994
		UNIGEE	LUJRAL01	0.010524	7.03869
		HOLQUW	PEVQEO	0.010523	6.60052
		HOLQUW	OYIXIE	0.010523	6.61918
		HOLQUW	PEVQAK	0.010523	6.63786
		HOLQUW	HOLRAD	0.010523	6.75052
		HOLQUW	LUFXOB01	0.010523	6.82616
		HOLQUW	NODTEH	0.010523	6.86224
		HOLQUW	NODTIL	0.010523	6.86414
		HOLQUW	PEVQOY	0.010523	6.86414
		NODTIL	HOLQUW	0.010523	6.88507
		AXUBAW	HOLQUW	0.010523	6.89317
		PEVQEO	HOLQUW	0.010523	6.90222
		UNIGEE	HOLQUW	0.010523	6.90555
		PEVQOY	HOLQUW	0.010523	6.90603
		PEVQIS	HOLQUW	0.010523	6.91939
		OYIXIE	HOLQUW	0.010523	6.9213
		LUFXOB01	HOLQUW	0.010523	6.92512
		LUJRAL01	HOLQUW	0.010523	6.93085
		XUPGOG	HOLQUW	0.010523	6.93276
		NODTEH	HOLQUW	0.010523	6.9404
		HOLRAD	HOLQUW	0.010523	6.95571
		PEVQAK	HOLQUW	0.010523	6.97295
		HOLQUW	UNIGEE	0.010523	6.98829
		HOLQUW	XUPGOG	0.010523	6.99789
		HOLQUW	PEVQIS	0.010523	7.03633
		HOLQUW	AXUBAW	0.010523	7.04596
		HOLQUW	LUJRAL01	0.010523	7.07489
		SAHYIK	PEVQEO	0.010515	6.60561
		SAHYIK	OYIXIE	0.010515	6.62429
		SAHYIK	PEVQAK	0.010515	6.64299
		SAHYIK	HOLRAD	0.010515	6.73688
		SAHYIK	LUFXOB01	0.010515	6.83143
		SAHYIK	NODTEH	0.010515	6.86753
		SAHYIK	NODTIL	0.010515	6.86944
		SAHYIK	PEVQOY	0.010515	6.86944
		NODTIL	SAHYIK	0.010515	6.89038
		AXUBAW	SAHYIK	0.010515	6.89848
		PEVQEO	SAHYIK	0.010515	6.90754
		UNIGEE	SAHYIK	0.010515	6.91088
		PEVQOY	SAHYIK	0.010515	6.91136
		HOLRAD	SAHYIK	0.010515	6.92282
		PEVQIS	SAHYIK	0.010515	6.92473
		OYIXIE	SAHYIK	0.010515	6.92664
		LUFXOB01	SAHYIK	0.010515	6.93046
		LUJRAL01	SAHYIK	0.010515	6.93619
		XUPGOG	SAHYIK	0.010515	6.93811
		NODTEH	SAHYIK	0.010515	6.94576
		SAHYIK	HOLQUW	0.010515	6.94576
		HOLQUW	SAHYIK	0.010515	6.94576
		PEVQAK	SAHYIK	0.010515	6.97833
		SAHYIK	UNIGEE	0.010515	6.99368
		SAHYIK	XUPGOG	0.010515	7.00328
		SAHYIK	PEVQIS	0.010515	7.04176
		SAHYIK	AXUBAW	0.010515	7.0514
		SAHYIK	LUJRAL01	0.010515	7.08034
		DOMGES	PEVQEO	0.010509	6.61299
		DOMGES	OYIXIE	0.010509	6.63167
		DOMGES	PEVQAK	0.010509	6.6504
		DOMGES	HOLRAD	0.010509	6.74437
		DOMGES	LUFXOB01	0.010509	6.83899
		DOMGES	NODTEH	0.010509	6.87512
		DOMGES	PEVQOY	0.010509	6.87703
		DOMGES	NODTIL	0.010509	6.87703
		NODTIL	DOMGES	0.010509	6.88084
		AXUBAW	DOMGES	0.010509	6.88894
		PEVQEO	DOMGES	0.010509	6.89799
		UNIGEE	DOMGES	0.010509	6.90133
		PEVQOY	DOMGES	0.010509	6.90181
		HOLRAD	DOMGES	0.010509	6.91326
		PEVQIS	DOMGES	0.010509	6.91517
		OYIXIE	DOMGES	0.010509	6.91708
		LUFXOB01	DOMGES	0.010509	6.9209
		LUJRAL01	DOMGES	0.010509	6.92663
		XUPGOG	DOMGES	0.010509	6.92854
		HOLQUW	DOMGES	0.010509	6.93619
		NODTEH	DOMGES	0.010509	6.93619
		SAHYIK	DOMGES	0.010509	6.93619
		DOMGES	SAHYIK	0.010509	6.95342
		DOMGES	HOLQUW	0.010509	6.95342
		PEVQAK	DOMGES	0.010509	6.96875
		DOMGES	UNIGEE	0.010509	7.00138
		DOMGES	XUPGOG	0.010509	7.01099
		DOMGES	PEVQIS	0.010509	7.0495
		DOMGES	AXUBAW	0.010509	7.05914
		DOMGES	LUJRAL01	0.010509	7.08811
		HOLQOQ	PEVQEO	0.010497	6.65628
		HOLQOQ	OYIXIE	0.010497	6.67505
		HOLQOQ	PEVQAK	0.010497	6.69383
		HOLQOQ	HOLRAD	0.010497	6.78817
		NODTIL	HOLQOQ	0.010497	6.8641
		AXUBAW	HOLQOQ	0.010497	6.8722
		PEVQEO	HOLQOQ	0.010497	6.88125
		HOLQOQ	LUFXOB01	0.010497	6.88316
		UNIGEE	HOLQOQ	0.010497	6.88458
		PEVQOY	HOLQOQ	0.010497	6.88506
		HOLRAD	HOLQOQ	0.010497	6.89651
		PEVQIS	HOLQOQ	0.010497	6.89841
		OYIXIE	HOLQOQ	0.010497	6.90032
		LUFXOB01	HOLQOQ	0.010497	6.90414
		LUJRAL01	HOLQOQ	0.010497	6.90987
		XUPGOG	HOLQOQ	0.010497	6.91178
		HOLQUW	HOLQOQ	0.010497	6.91942
		NODTEH	HOLQOQ	0.010497	6.91942
		SAHYIK	HOLQOQ	0.010497	6.91942
		HOLQOQ	NODTEH	0.010497	6.91943
		HOLQOQ	PEVQOY	0.010497	6.92134
		HOLQOQ	NODTIL	0.010497	6.92134
		DOMGES	HOLQOQ	0.010497	6.92325
		PEVQAK	HOLQOQ	0.010497	6.95196
		HOLQOQ	DOMGES	0.010497	6.98456
		HOLQOQ	HOLQUW	0.010497	6.99801
		HOLQOQ	SAHYIK	0.010497	6.99801
		HOLQOQ	UNIGEE	0.010497	7.04615
		HOLQOQ	XUPGOG	0.010497	7.05581
		HOLQOQ	PEVQIS	0.010497	7.09446
		HOLQOQ	AXUBAW	0.010497	7.10414
		HOLQOQ	LUJRAL01	0.010497	7.13322
		HOLQAC01	PEVQEO	0.010489	6.63517
		HOLQAC01	OYIXIE	0.010489	6.65391
		HOLQAC01	PEVQAK	0.010489	6.67268
		HOLQAC01	HOLRAD	0.010489	6.7669
		NODTIL	HOLQAC01	0.010489	6.83704
		AXUBAW	HOLQAC01	0.010489	6.84513
		PEVQEO	HOLQAC01	0.010489	6.85416
		UNIGEE	HOLQAC01	0.010489	6.85749
		PEVQOY	HOLQAC01	0.010489	6.85797
		HOLQAC01	LUFXOB01	0.010489	6.86177
		HOLRAD	HOLQAC01	0.010489	6.8694
		PEVQIS	HOLQAC01	0.010489	6.8713
		OYIXIE	HOLQAC01	0.010489	6.8732
		LUFXOB01	HOLQAC01	0.010489	6.87702
		LUJRAL01	HOLQAC01	0.010489	6.88274
		XUPGOG	HOLQAC01	0.010489	6.88465
		NODTEH	HOLQAC01	0.010489	6.89228
		SAHYIK	HOLQAC01	0.010489	6.89228
		HOLQUW	HOLQAC01	0.010489	6.89228
		DOMGES	HOLQAC01	0.010489	6.89609
		HOLQAC01	NODTEH	0.010489	6.898
		HOLQAC01	PEVQOY	0.010489	6.89991
		HOLQAC01	NODTIL	0.010489	6.89991
		PEVQAK	HOLQAC01	0.010489	6.92476
		HOLQOQ	HOLQAC01	0.010489	6.93241
		HOLQAC01	HOLQOQ	0.010489	6.93815
		HOLQAC01	DOMGES	0.010489	6.96307
		HOLQAC01	HOLQUW	0.010489	6.9765
		HOLQAC01	SAHYIK	0.010489	6.9765
		HOLQAC01	UNIGEE	0.010489	7.02459
		HOLQAC01	XUPGOG	0.010489	7.03423
		HOLQAC01	PEVQIS	0.010489	7.07284
		HOLQAC01	AXUBAW	0.010489	7.08251
		HOLQAC01	LUJRAL01	0.010489	7.11156
		COJTEB	PEVQEO	0.010471	6.64509
		COJTEB	OYIXIE	0.010471	6.66386
		COJTEB	PEVQAK	0.010471	6.68266
		COJTEB	HOLRAD	0.010471	6.77703
		COJTEB	LUFXOB01	0.010471	6.87205
		NODTIL	COJTEB	0.010471	6.89258
		AXUBAW	COJTEB	0.010471	6.9007
		COJTEB	NODTEH	0.010471	6.90834
		PEVQEO	COJTEB	0.010471	6.90977
		COJTEB	NODTIL	0.010471	6.91025
		COJTEB	PEVQOY	0.010471	6.91025
		UNIGEE	COJTEB	0.010471	6.91312
		PEVQOY	COJTEB	0.010471	6.9136
		COJTEB	HOLQAC01	0.010471	6.91599
		HOLRAD	COJTEB	0.010471	6.92509
		PEVQIS	COJTEB	0.010471	6.927
		OYIXIE	COJTEB	0.010471	6.92892
		LUFXOB01	COJTEB	0.010471	6.93275
		LUJRAL01	COJTEB	0.010471	6.93849
		XUPGOG	COJTEB	0.010471	6.94041
		HOLQUW	COJTEB	0.010471	6.94808
		NODTEH	COJTEB	0.010471	6.94808
		SAHYIK	COJTEB	0.010471	6.94808
		COJTEB	HOLQOQ	0.010471	6.94855
		DOMGES	COJTEB	0.010471	6.95191
		HOLQAC01	COJTEB	0.010471	6.96151
		COJTEB	DOMGES	0.010471	6.97351
		PEVQAK	COJTEB	0.010471	6.98072
		COJTEB	HOLQUW	0.010471	6.98696
		COJTEB	SAHYIK	0.010471	6.98696
		HOLQOQ	COJTEB	0.010471	6.98841
		COJTEB	UNIGEE	0.010471	7.03513
		COJTEB	XUPGOG	0.010471	7.04478
		COJTEB	PEVQIS	0.010471	7.08345
		COJTEB	AXUBAW	0.010471	7.09314
		COJTEB	LUJRAL01	0.010471	7.12223
		DOMGAO	PEVQEO	0.010468	6.652
		DOMGAO	OYIXIE	0.010468	6.67078
		DOMGAO	PEVQAK	0.010468	6.68959
		DOMGAO	HOLRAD	0.010468	6.78407
		DOMGAO	LUFXOB01	0.010468	6.87912
		DOMGAO	NODTEH	0.010468	6.91542
		DOMGAO	PEVQOY	0.010468	6.91734
		DOMGAO	NODTIL	0.010468	6.91734
		DOMGAO	HOLQAC01	0.010468	6.92308
		NODTIL	DOMGAO	0.010468	6.94416
		AXUBAW	DOMGAO	0.010468	6.95231
		DOMGAO	HOLQOQ	0.010468	6.95566
		PEVQEO	DOMGAO	0.010468	6.96143
		UNIGEE	DOMGAO	0.010468	6.96479
		PEVQOY	DOMGAO	0.010468	6.96527
		DOMGAO	COJTEB	0.010468	6.96718
		HOLRAD	DOMGAO	0.010468	6.97685
		PEVQIS	DOMGAO	0.010468	6.97872
		DOMGAO	DOMGES	0.010468	6.98064
		OYIXIE	DOMGAO	0.010468	6.98064
		LUFXOB01	DOMGAO	0.010468	6.98449
		LUJRAL01	DOMGAO	0.010468	6.99025
		XUPGOG	DOMGAO	0.010468	6.99218
		DOMGAO	SAHYIK	0.010468	6.9941
		DOMGAO	HOLQUW	0.010468	6.9941
		HOLQUW	DOMGAO	0.010468	6.99988
		NODTEH	DOMGAO	0.010468	6.99988
		SAHYIK	DOMGAO	0.010468	6.99988
		DOMGES	DOMGAO	0.010468	7.00373
		COJTEB	DOMGAO	0.010468	7.01191
		HOLQAC01	DOMGAO	0.010468	7.01336
		PEVQAK	DOMGAO	0.010468	7.03265
		HOLQOQ	DOMGAO	0.010468	7.04036
		DOMGAO	UNIGEE	0.010468	7.04229
		DOMGAO	XUPGOG	0.010468	7.05195
		DOMGAO	PEVQIS	0.010468	7.09065
		DOMGAO	AXUBAW	0.010468	7.10034
		DOMGAO	LUJRAL01	0.010468	7.12945
		COJTAX	PEVQEO	0.010458	6.65555
		COJTAX	OYIXIE	0.010458	6.67435
		COJTAX	PEVQAK	0.010458	6.69317
		COJTAX	HOLRAD	0.010458	6.78767
		NODTIL	COJTAX	0.010458	6.86852
		AXUBAW	COJTAX	0.010458	6.87663
		COJTAX	LUFXOB01	0.010458	6.88283
		PEVQEO	COJTAX	0.010458	6.8857
		UNIGEE	COJTAX	0.010458	6.88904
		PEVQOY	COJTAX	0.010458	6.88952
		HOLRAD	COJTAX	0.010458	6.90099
		PEVQIS	COJTAX	0.010458	6.9029
		OYIXIE	COJTAX	0.010458	6.90482
		LUFXOB01	COJTAX	0.010458	6.90864
		LUJRAL01	COJTAX	0.010458	6.91438
		XUPGOG	COJTAX	0.010458	6.91629
		COJTAX	NODTEH	0.010458	6.91917
		COJTAX	PEVQOY	0.010458	6.92109
		COJTAX	NODTIL	0.010458	6.92109
		HOLQUW	COJTAX	0.010458	6.92396
		NODTEH	COJTAX	0.010458	6.92396
		SAHYIK	COJTAX	0.010458	6.92396
		COJTAX	HOLQAC01	0.010458	6.92683
		DOMGES	COJTAX	0.010458	6.92779
		COJTEB	COJTAX	0.010458	6.93593
		HOLQAC01	COJTAX	0.010458	6.93737
		DOMGAO	COJTAX	0.010458	6.94121
		PEVQAK	COJTAX	0.010458	6.95657
		COJTAX	HOLQOQ	0.010458	6.95944
		HOLQOQ	COJTAX	0.010458	6.96424
		COJTAX	COJTEB	0.010458	6.97097
		COJTAX	DOMGES	0.010458	6.98443
		COJTAX	HOLQUW	0.010458	6.9979
		COJTAX	SAHYIK	0.010458	6.9979
		COJTAX	DOMGAO	0.010458	7.02103
		COJTAX	UNIGEE	0.010458	7.04613
		COJTAX	XUPGOG	0.010458	7.0558
		COJTAX	PEVQIS	0.010458	7.09453
		COJTAX	AXUBAW	0.010458	7.10423
		COJTAX	LUJRAL01	0.010458	7.13336
		PEVPUD	PEVQEO	0.010456	6.65585
		PEVPUD	OYIXIE	0.010456	6.67465
		PEVPUD	PEVQAK	0.010456	6.70291
		NODTIL	PEVPUD	0.010456	6.73876
		AXUBAW	PEVPUD	0.010456	6.74679
		PEVQEO	PEVPUD	0.010456	6.75578
		UNIGEE	PEVPUD	0.010456	6.75909
		PEVQOY	PEVPUD	0.010456	6.75956
		HOLRAD	PEVPUD	0.010456	6.77093
		PEVQIS	PEVPUD	0.010456	6.77282
		OYIXIE	PEVPUD	0.010456	6.77471
		LUFXOB01	PEVPUD	0.010456	6.77851
		LUJRAL01	PEVPUD	0.010456	6.78419
		XUPGOG	PEVPUD	0.010456	6.78609
		PEVPUD	HOLRAD	0.010456	6.78799
		NODTEH	PEVPUD	0.010456	6.79368
		SAHYIK	PEVPUD	0.010456	6.79368
		DOMGES	PEVPUD	0.010456	6.79747
		COJTEB	PEVPUD	0.010456	6.80554
		HOLQAC01	PEVPUD	0.010456	6.80697
		COJTAX	PEVPUD	0.010456	6.80792
		DOMGAO	PEVPUD	0.010456	6.81077
		HOLQUW	PEVPUD	0.010456	6.81267
		PEVQAK	PEVPUD	0.010456	6.82788
		HOLQOQ	PEVPUD	0.010456	6.83359
		PEVPUD	LUFXOB01	0.010456	6.88316
		PEVPUD	NODTEH	0.010456	6.9195
		PEVPUD	PEVQOY	0.010456	6.92142
		PEVPUD	NODTIL	0.010456	6.92142
		PEVPUD	HOLQAC01	0.010456	6.92717
		PEVPUD	COJTAX	0.010456	6.93867
		PEVPUD	HOLQOQ	0.010456	6.95978
		PEVPUD	COJTEB	0.010456	6.97131
		PEVPUD	DOMGES	0.010456	6.98477
		PEVPUD	SAHYIK	0.010456	6.99825
		PEVPUD	HOLQUW	0.010456	7.00788
		PEVPUD	DOMGAO	0.010456	7.02138
		PEVPUD	UNIGEE	0.010456	7.04648
		PEVPUD	XUPGOG	0.010456	7.05615
		PEVPUD	PEVQIS	0.010456	7.09488
		PEVPUD	AXUBAW	0.010456	7.10458
		PEVPUD	LUJRAL01	0.010456	7.13372
		EDUSUR	PEVQEO	0.010452	6.66058
		EDUSUR	OYIXIE	0.010452	6.67939
		EDUSUR	PEVQAK	0.010452	6.69823
		EDUSUR	HOLRAD	0.010452	6.79281
		EDUSUR	PEVPUD	0.010452	6.81178
		EDUSUR	LUFXOB01	0.010452	6.88802
		NODTIL	EDUSUR	0.010452	6.91289
		AXUBAW	EDUSUR	0.010452	6.92103
		EDUSUR	NODTEH	0.010452	6.92438
		EDUSUR	NODTIL	0.010452	6.9263
		EDUSUR	PEVQOY	0.010452	6.9263
		PEVQEO	EDUSUR	0.010452	6.93013
		EDUSUR	HOLQAC01	0.010452	6.93205
		UNIGEE	EDUSUR	0.010452	6.93349
		PEVQOY	EDUSUR	0.010452	6.93397
		EDUSUR	COJTAX	0.010452	6.94356
		HOLRAD	EDUSUR	0.010452	6.9455
		PEVQIS	EDUSUR	0.010452	6.9474
		OYIXIE	EDUSUR	0.010452	6.94932
		LUFXOB01	EDUSUR	0.010452	6.95316
		LUJRAL01	EDUSUR	0.010452	6.95892
		XUPGOG	EDUSUR	0.010452	6.96084
		EDUSUR	HOLQOQ	0.010452	6.96468
		HOLQUW	EDUSUR	0.010452	6.96853
		NODTEH	EDUSUR	0.010452	6.96853
		SAHYIK	EDUSUR	0.010452	6.96853
		DOMGES	EDUSUR	0.010452	6.97237
		EDUSUR	COJTEB	0.010452	6.97622
		COJTEB	EDUSUR	0.010452	6.98055
		HOLQAC01	EDUSUR	0.010452	6.98199
		PEVPUD	EDUSUR	0.010452	6.98199
		COJTAX	EDUSUR	0.010452	6.98295
		DOMGAO	EDUSUR	0.010452	6.98584
		EDUSUR	DOMGES	0.010452	6.98969
		PEVQAK	EDUSUR	0.010452	7.00125
		EDUSUR	HOLQUW	0.010452	7.00317
		EDUSUR	SAHYIK	0.010452	7.00317
		HOLQOQ	EDUSUR	0.010452	7.00896
		EDUSUR	DOMGAO	0.010452	7.02632
		EDUSUR	UNIGEE	0.010452	7.05143
		EDUSUR	XUPGOG	0.010452	7.06111
		EDUSUR	PEVQIS	0.010452	7.09986
		EDUSUR	AXUBAW	0.010452	7.10957
		EDUSUR	LUJRAL01	0.010452	7.13872
		UPUJAS	PEVQEO	0.010438	6.68783
		UPUJAS	OYIXIE	0.010438	6.70669
		UPUJAS	PEVQAK	0.010438	6.72558
		UPUJAS	HOLRAD	0.010438	6.82044
		UPUJAS	PEVPUD	0.010438	6.83944
		UPUJAS	LUFXOB01	0.010438	6.91588
		NODTIL	UPUJAS	0.010438	6.93889
		AXUBAW	UPUJAS	0.010438	6.94705
		UPUJAS	NODTEH	0.010438	6.95233
		UPUJAS	PEVQOY	0.010438	6.95426
		UPUJAS	NODTIL	0.010438	6.95426
		PEVQEO	UPUJAS	0.010438	6.95618
		UNIGEE	UPUJAS	0.010438	6.95954
		PEVQOY	UPUJAS	0.010438	6.96002
		UPUJAS	HOLQAC01	0.010438	6.96002
		UPUJAS	COJTAX	0.010438	6.97156
		HOLRAD	UPUJAS	0.010438	6.97158
		PEVQIS	UPUJAS	0.010438	6.97349
		OYIXIE	UPUJAS	0.010438	6.97541
		LUFXOB01	UPUJAS	0.010438	6.97926
		LUJRAL01	UPUJAS	0.010438	6.98503
		XUPGOG	UPUJAS	0.010438	6.98696
		UPUJAS	HOLQOQ	0.010438	6.99274
		HOLQUW	UPUJAS	0.010438	6.99467
		NODTEH	UPUJAS	0.010438	6.99467
		SAHYIK	UPUJAS	0.010438	6.99467
		DOMGES	UPUJAS	0.010438	6.99852
		UPUJAS	COJTEB	0.010438	7.00431
		COJTEB	UPUJAS	0.010438	7.00672
		HOLQAC01	UPUJAS	0.010438	7.00816
		PEVPUD	UPUJAS	0.010438	7.00816
		COJTAX	UPUJAS	0.010438	7.00913
		EDUSUR	UPUJAS	0.010438	7.01009
		DOMGAO	UPUJAS	0.010438	7.01202
		UPUJAS	EDUSUR	0.010438	7.01202
		UPUJAS	DOMGES	0.010438	7.01781
		PEVQAK	UPUJAS	0.010438	7.02747
		UPUJAS	HOLQUW	0.010438	7.03133
		UPUJAS	SAHYIK	0.010438	7.03133
		HOLQOQ	UPUJAS	0.010438	7.0352
		UPUJAS	DOMGAO	0.010438	7.05454
		UPUJAS	UNIGEE	0.010438	7.07972
		UPUJAS	XUPGOG	0.010438	7.08942
		UPUJAS	PEVQIS	0.010438	7.12828
		UPUJAS	AXUBAW	0.010438	7.13801
		UPUJAS	LUJRAL01	0.010438	7.16724
		SUXNEF	PEVQEO	0.010437	6.66641
		HIFTOG03	PEVQEO	0.010437	6.67357
		SUXNEF	OYIXIE	0.010437	6.68524
		HIFTOG03	OYIXIE	0.010437	6.69241
		SUXNEF	PEVQAK	0.010437	6.7041
		HIFTOG03	PEVQAK	0.010437	6.71128
		SUXNEF	HOLRAD	0.010437	6.79878
		HIFTOG03	HOLRAD	0.010437	6.806
		SUXNEF	PEVPUD	0.010437	6.81779
		HIFTOG03	PEVPUD	0.010437	6.82503
		NODTIL	SUXNEF	0.010437	6.88455
		AXUBAW	SUXNEF	0.010437	6.89268
		SUXNEF	LUFXOB01	0.010437	6.89411
		HIFTOG03	LUFXOB01	0.010437	6.90139
		PEVQEO	SUXNEF	0.010437	6.90177
		UNIGEE	SUXNEF	0.010437	6.90512
		PEVQOY	SUXNEF	0.010437	6.9056
		HOLRAD	SUXNEF	0.010437	6.9171
		PEVQIS	SUXNEF	0.010437	6.91901
		OYIXIE	SUXNEF	0.010437	6.92093
		LUFXOB01	SUXNEF	0.010437	6.92476
		LUJRAL01	SUXNEF	0.010437	6.93051
		SUXNEF	NODTEH	0.010437	6.93051
		XUPGOG	SUXNEF	0.010437	6.93243
		SUXNEF	PEVQOY	0.010437	6.93243
		SUXNEF	NODTIL	0.010437	6.93243
		NODTIL	HIFTOG03	0.010437	6.93589
		HIFTOG03	NODTEH	0.010437	6.93781
		SUXNEF	HOLQAC01	0.010437	6.93819
		HIFTOG03	NODTIL	0.010437	6.93973
		HIFTOG03	PEVQOY	0.010437	6.93973
		HOLQUW	SUXNEF	0.010437	6.94011
		NODTEH	SUXNEF	0.010437	6.94011
		SAHYIK	SUXNEF	0.010437	6.94011
		DOMGES	SUXNEF	0.010437	6.94395
		AXUBAW	HIFTOG03	0.010437	6.94405
		HIFTOG03	HOLQAC01	0.010437	6.94549
		SUXNEF	COJTAX	0.010437	6.94971
		COJTEB	SUXNEF	0.010437	6.95212
		PEVQEO	HIFTOG03	0.010437	6.95317
		HOLQAC01	SUXNEF	0.010437	6.95356
		PEVPUD	SUXNEF	0.010437	6.95356
		COJTAX	SUXNEF	0.010437	6.95452
		EDUSUR	SUXNEF	0.010437	6.95548
		UNIGEE	HIFTOG03	0.010437	6.95654
		HIFTOG03	COJTAX	0.010437	6.95702
		PEVQOY	HIFTOG03	0.010437	6.95702
		DOMGAO	SUXNEF	0.010437	6.9574
		HIFTOG03	SUXNEF	0.010437	6.95932
		HOLRAD	HIFTOG03	0.010437	6.96856
		PEVQIS	HIFTOG03	0.010437	6.97048
		SUXNEF	HOLQOQ	0.010437	6.97086
		OYIXIE	HIFTOG03	0.010437	6.97241
		PEVQAK	SUXNEF	0.010437	6.97279
		UPUJAS	SUXNEF	0.010437	6.97471
		LUFXOB01	HIFTOG03	0.010437	6.97625
		HIFTOG03	HOLQOQ	0.010437	6.97818
		HOLQOQ	SUXNEF	0.010437	6.98049
		LUJRAL01	HIFTOG03	0.010437	6.98203
		SUXNEF	COJTEB	0.010437	6.98241
		XUPGOG	HIFTOG03	0.010437	6.98395
		HIFTOG03	COJTEB	0.010437	6.98973
		SUXNEF	EDUSUR	0.010437	6.99012
		HOLQUW	HIFTOG03	0.010437	6.99166
		NODTEH	HIFTOG03	0.010437	6.99166
		SAHYIK	HIFTOG03	0.010437	6.99166
		DOMGES	HIFTOG03	0.010437	6.99551
		SUXNEF	DOMGES	0.010437	6.9959
		HIFTOG03	EDUSUR	0.010437	6.99744
		HIFTOG03	DOMGES	0.010437	7.00322
		SUXNEF	HIFTOG03	0.010437	7.00361
		COJTEB	HIFTOG03	0.010437	7.00371
		HOLQAC01	HIFTOG03	0.010437	7.00515
		PEVPUD	HIFTOG03	0.010437	7.00515
		COJTAX	HIFTOG03	0.010437	7.00612
		EDUSUR	HIFTOG03	0.010437	7.00708
		SUXNEF	UPUJAS	0.010437	7.00746
		DOMGAO	HIFTOG03	0.010437	7.00901
		SUXNEF	SAHYIK	0.010437	7.0094
		SUXNEF	HOLQUW	0.010437	7.0094
		HIFTOG03	UPUJAS	0.010437	7.0148
		HIFTOG03	HOLQUW	0.010437	7.01673
		HIFTOG03	SAHYIK	0.010437	7.01673
		PEVQAK	HIFTOG03	0.010437	7.02446
		UPUJAS	HIFTOG03	0.010437	7.02639
		HOLQOQ	HIFTOG03	0.010437	7.03218
		SUXNEF	DOMGAO	0.010437	7.03257
		HIFTOG03	DOMGAO	0.010437	7.03992
		SUXNEF	UNIGEE	0.010437	7.05771
		HIFTOG03	UNIGEE	0.010437	7.06507
		SUXNEF	XUPGOG	0.010437	7.0674
		HIFTOG03	XUPGOG	0.010437	7.07476
		SUXNEF	PEVQIS	0.010437	7.10619
		HIFTOG03	PEVQIS	0.010437	7.11358
		SUXNEF	AXUBAW	0.010437	7.11592
		HIFTOG03	AXUBAW	0.010437	7.1233
		SUXNEF	LUJRAL01	0.010437	7.1451
		HIFTOG03	LUJRAL01	0.010437	7.1525
		COJTIF	PEVQEO	0.010433	6.67566
		COJTIF	OYIXIE	0.010433	6.69447
		COJTIF	PEVQAK	0.010433	6.71338
		COJTIF	HOLRAD	0.010433	6.80854
		COJTIF	PEVPUD	0.010433	6.82757
		COJTIF	LUFXOB01	0.010433	6.90352
		NODTIL	COJTIF	0.010433	6.91546
		AXUBAW	COJTIF	0.010433	6.92361
		PEVQEO	COJTIF	0.010433	6.93272
		UNIGEE	COJTIF	0.010433	6.93608
		PEVQOY	COJTIF	0.010433	6.93656
		COJTIF	NODTEH	0.010433	6.93994
		COJTIF	NODTIL	0.010433	6.9419
		COJTIF	PEVQOY	0.010433	6.9419
		COJTIF	HOLQAC01	0.010433	6.94766
		HOLRAD	COJTIF	0.010433	6.94808
		PEVQIS	COJTIF	0.010433	6.95
		OYIXIE	COJTIF	0.010433	6.95193
		LUFXOB01	COJTIF	0.010433	6.95577
		COJTIF	COJTAX	0.010433	6.9592
		COJTIF	SUXNEF	0.010433	6.96112
		LUJRAL01	COJTIF	0.010433	6.96154
		XUPGOG	COJTIF	0.010433	6.96346
		HOLQUW	COJTIF	0.010433	6.97116
		NODTEH	COJTIF	0.010433	6.97116
		SAHYIK	COJTIF	0.010433	6.97116
		DOMGES	COJTIF	0.010433	6.97501
		COJTIF	HOLQOQ	0.010433	6.98036
		SUXNEF	COJTIF	0.010433	6.98271
		COJTEB	COJTIF	0.010433	6.98319
		HOLQAC01	COJTIF	0.010433	6.98463
		PEVPUD	COJTIF	0.010433	6.98463
		COJTAX	COJTIF	0.010433	6.9856
		EDUSUR	COJTIF	0.010433	6.98656
		DOMGAO	COJTIF	0.010433	6.98849
		HIFTOG03	COJTIF	0.010433	6.99041
		COJTIF	COJTEB	0.010433	6.99192
		COJTIF	EDUSUR	0.010433	6.9996
		PEVQAK	COJTIF	0.010433	7.00391
		COJTIF	DOMGES	0.010433	7.00542
		UPUJAS	COJTIF	0.010433	7.00584
		HOLQOQ	COJTIF	0.010433	7.01163
		COJTIF	HIFTOG03	0.010433	7.01314
		COJTIF	UPUJAS	0.010433	7.01696
		COJTIF	SAHYIK	0.010433	7.01889
		COJTIF	HOLQUW	0.010433	7.01893
		COJTIF	DOMGAO	0.010433	7.04208
		COJTIF	UNIGEE	0.010433	7.06729
		COJTIF	XUPGOG	0.010433	7.07698
		COJTIF	PEVQIS	0.010433	7.11581
		COJTIF	AXUBAW	0.010433	7.1255
		COJTIF	LUJRAL01	0.010433	7.15472
		UPUJEW	PEVQEO	0.010432	6.69173
		UPUJEW	OYIXIE	0.010432	6.7106
		UPUJEW	PEVQAK	0.010432	6.7295
		UPUJEW	HOLRAD	0.010432	6.82439
		UPUJEW	PEVPUD	0.010432	6.84342
		UPUJEW	LUFXOB01	0.010432	6.9199
		NODTIL	UPUJEW	0.010432	6.92182
		AXUBAW	UPUJEW	0.010432	6.92998
		PEVQEO	UPUJEW	0.010432	6.93909
		UNIGEE	UPUJEW	0.010432	6.94245
		PEVQOY	UPUJEW	0.010432	6.94293
		HOLRAD	UPUJEW	0.010432	6.95448
		UPUJEW	NODTEH	0.010432	6.95638
		PEVQIS	UPUJEW	0.010432	6.95638
		UPUJEW	PEVQOY	0.010432	6.95831
		UPUJEW	NODTIL	0.010432	6.95831
		OYIXIE	UPUJEW	0.010432	6.95831
		LUFXOB01	UPUJEW	0.010432	6.96215
		UPUJEW	HOLQAC01	0.010432	6.96408
		LUJRAL01	UPUJEW	0.010432	6.96792
		XUPGOG	UPUJEW	0.010432	6.96985
		UPUJEW	COJTAX	0.010432	6.97562
		HOLQUW	UPUJEW	0.010432	6.97755
		NODTEH	UPUJEW	0.010432	6.97755
		SAHYIK	UPUJEW	0.010432	6.97755
		UPUJEW	SUXNEF	0.010432	6.97755
		DOMGES	UPUJEW	0.010432	6.9814
		SUXNEF	UPUJEW	0.010432	6.9891
		COJTEB	UPUJEW	0.010432	6.98958
		HOLQAC01	UPUJEW	0.010432	6.99103
		PEVPUD	UPUJEW	0.010432	6.99103
		COJTAX	UPUJEW	0.010432	6.99199
		EDUSUR	UPUJEW	0.010432	6.99296
		DOMGAO	UPUJEW	0.010432	6.99489
		COJTIF	UPUJEW	0.010432	6.99637
		HIFTOG03	UPUJEW	0.010432	6.99681
		UPUJEW	HOLQOQ	0.010432	6.99681
		UPUJEW	COJTIF	0.010432	7.00645
		UPUJEW	COJTEB	0.010432	7.00838
		PEVQAK	UPUJEW	0.010432	7.01032
		UPUJAS	UPUJEW	0.010432	7.01225
		UPUJEW	EDUSUR	0.010432	7.01611
		HOLQOQ	UPUJEW	0.010432	7.01804
		UPUJEW	DOMGES	0.010432	7.0219
		UPUJEW	HIFTOG03	0.010432	7.02963
		UPUJEW	UPUJAS	0.010432	7.03349
		UPUJEW	HOLQUW	0.010432	7.03543
		UPUJEW	SAHYIK	0.010432	7.03543
		UPUJEW	DOMGAO	0.010432	7.05864
		UPUJEW	UNIGEE	0.010432	7.08384
		UPUJEW	XUPGOG	0.010432	7.09355
		UPUJEW	PEVQIS	0.010432	7.13242
		UPUJEW	AXUBAW	0.010432	7.14216
		UPUJEW	LUJRAL01	0.010432	7.17141
		EDUSOL	PEVQEO	0.010431	6.67557
		EDUSOL	OYIXIE	0.010431	6.69442
		EDUSOL	PEVQAK	0.010431	6.7133
		EDUSOL	HOLRAD	0.010431	6.80806
		EDUSOL	PEVPUD	0.010431	6.82709
		EDUSOL	LUFXOB01	0.010431	6.90349
		EDUSOL	NODTEH	0.010431	6.93993
		EDUSOL	PEVQOY	0.010431	6.94185
		EDUSOL	NODTIL	0.010431	6.94185
		EDUSOL	HOLQAC01	0.010431	6.94761
		EDUSOL	COJTAX	0.010431	6.95914
		EDUSOL	SUXNEF	0.010431	6.96107
		NODTIL	EDUSOL	0.010431	6.96492
		AXUBAW	EDUSOL	0.010431	6.9731
		EDUSOL	HOLQOQ	0.010431	6.98031
		PEVQEO	EDUSOL	0.010431	6.98224
		UNIGEE	EDUSOL	0.010431	6.98561
		PEVQOY	EDUSOL	0.010431	6.98609
		EDUSOL	COJTIF	0.010431	6.98994
		EDUSOL	COJTEB	0.010431	6.99187
		EDUSOL	UPUJEW	0.010431	6.99573
		HOLRAD	EDUSOL	0.010431	6.99766
		EDUSOL	EDUSUR	0.010431	6.99958
		PEVQIS	EDUSOL	0.010431	6.99959
		OYIXIE	EDUSOL	0.010431	7.00152
		EDUSOL	DOMGES	0.010431	7.00537
		LUFXOB01	EDUSOL	0.010431	7.00538
		LUJRAL01	EDUSOL	0.010431	7.01116
		EDUSOL	HIFTOG03	0.010431	7.01309
		XUPGOG	EDUSOL	0.010431	7.01309
		EDUSOL	UPUJAS	0.010431	7.01695
		EDUSOL	HOLQUW	0.010431	7.01888
		EDUSOL	SAHYIK	0.010431	7.01888
		HOLQUW	EDUSOL	0.010431	7.02082
		NODTEH	EDUSOL	0.010431	7.02082
		SAHYIK	EDUSOL	0.010431	7.02082
		DOMGES	EDUSOL	0.010431	7.02468
		SUXNEF	EDUSOL	0.010431	7.03241
		COJTEB	EDUSOL	0.010431	7.03289
		HOLQAC01	EDUSOL	0.010431	7.03434
		PEVPUD	EDUSOL	0.010431	7.03434
		COJTAX	EDUSOL	0.010431	7.03531
		EDUSUR	EDUSOL	0.010431	7.03627
		DOMGAO	EDUSOL	0.010431	7.03821
		COJTIF	EDUSOL	0.010431	7.03973
		HIFTOG03	EDUSOL	0.010431	7.04014
		EDUSOL	DOMGAO	0.010431	7.04208
		PEVQAK	EDUSOL	0.010431	7.05369
		UPUJAS	EDUSOL	0.010431	7.05563
		UPUJEW	EDUSOL	0.010431	7.05563
		HOLQOQ	EDUSOL	0.010431	7.06144
		EDUSOL	UNIGEE	0.010431	7.06725
		EDUSOL	XUPGOG	0.010431	7.07694
		EDUSOL	PEVQIS	0.010431	7.11578
		EDUSOL	AXUBAW	0.010431	7.1255
		EDUSOL	LUJRAL01	0.010431	7.15472
		UPUJIA	PEVQEO	0.010428	6.71695
		UPUJIA	OYIXIE	0.010428	6.73586
		UPUJIA	PEVQAK	0.010428	6.7548
		UPUJIA	HOLRAD	0.010428	6.84991
		UPUJIA	PEVPUD	0.010428	6.86896
		NODTIL	UPUJIA	0.010428	6.90531
		AXUBAW	UPUJIA	0.010428	6.91345
		PEVQEO	UPUJIA	0.010428	6.92256
		UNIGEE	UPUJIA	0.010428	6.92592
		PEVQOY	UPUJIA	0.010428	6.9264
		HOLRAD	UPUJIA	0.010428	6.93797
		PEVQIS	UPUJIA	0.010428	6.93984
		OYIXIE	UPUJIA	0.010428	6.94175
		LUFXOB01	UPUJIA	0.010428	6.9456
		UPUJIA	LUFXOB01	0.010428	6.9456
		LUJRAL01	UPUJIA	0.010428	6.95136
		XUPGOG	UPUJIA	0.010428	6.95328
		HOLQUW	UPUJIA	0.010428	6.96098
		NODTEH	UPUJIA	0.010428	6.96098
		SAHYIK	UPUJIA	0.010428	6.96098
		DOMGES	UPUJIA	0.010428	6.96482
		SUXNEF	UPUJIA	0.010428	6.97252
		COJTEB	UPUJIA	0.010428	6.973
		HOLQAC01	UPUJIA	0.010428	6.97445
		PEVPUD	UPUJIA	0.010428	6.97445
		COJTAX	UPUJIA	0.010428	6.97541
		EDUSUR	UPUJIA	0.010428	6.97637
		DOMGAO	UPUJIA	0.010428	6.9783
		EDUSOL	UPUJIA	0.010428	6.9783
		COJTIF	UPUJIA	0.010428	6.9798
		HIFTOG03	UPUJIA	0.010428	6.98022
		UPUJIA	NODTEH	0.010428	6.98215
		UPUJIA	PEVQOY	0.010428	6.98408
		UPUJIA	NODTIL	0.010428	6.98408
		UPUJIA	HOLQAC01	0.010428	6.98986
		PEVQAK	UPUJIA	0.010428	6.99372
		UPUJAS	UPUJIA	0.010428	6.99564
		UPUJEW	UPUJIA	0.010428	6.99564
		HOLQOQ	UPUJIA	0.010428	7.00143
		UPUJIA	COJTAX	0.010428	7.00143
		UPUJIA	SUXNEF	0.010428	7.00336
		UPUJIA	HOLQOQ	0.010428	7.02267
		UPUJIA	COJTIF	0.010428	7.03233
		UPUJIA	COJTEB	0.010428	7.03426
		UPUJIA	UPUJEW	0.010428	7.03813
		UPUJIA	EDUSUR	0.010428	7.042
		UPUJIA	DOMGES	0.010428	7.0478
		UPUJIA	HIFTOG03	0.010428	7.05555
		UPUJIA	UPUJAS	0.010428	7.05942
		UPUJIA	HOLQUW	0.010428	7.06136
		UPUJIA	SAHYIK	0.010428	7.06136
		UPUJIA	EDUSOL	0.010428	7.08075
		UPUJIA	DOMGAO	0.010428	7.08462
		UPUJIA	UNIGEE	0.010428	7.10987
		UPUJIA	XUPGOG	0.010428	7.1196
		UPUJIA	PEVQIS	0.010428	7.15855
		UPUJIA	AXUBAW	0.010428	7.16831
		UPUJIA	LUJRAL01	0.010428	7.19762
		COJTOL	PEVQEO	0.010426	6.69276
		COJTOL	OYIXIE	0.010426	6.71164
		COJTOL	PEVQAK	0.010426	6.73102
		COJTOL	HOLRAD	0.010426	6.82554
		COJTOL	PEVPUD	0.010426	6.84451
		COJTOL	LUFXOB01	0.010426	6.92103
		NODTIL	COJTOL	0.010426	6.92247
		AXUBAW	COJTOL	0.010426	6.93063
		PEVQEO	COJTOL	0.010426	6.93974
		UNIGEE	COJTOL	0.010426	6.94311
		PEVQOY	COJTOL	0.010426	6.94359
		HOLRAD	COJTOL	0.010426	6.95512
		PEVQIS	COJTOL	0.010426	6.95704
		COJTOL	NODTEH	0.010426	6.95752
		OYIXIE	COJTOL	0.010426	6.95897
		COJTOL	PEVQOY	0.010426	6.95945
		COJTOL	NODTIL	0.010426	6.95945
		LUFXOB01	COJTOL	0.010426	6.96281
		COJTOL	HOLQAC01	0.010426	6.96522
		LUJRAL01	COJTOL	0.010426	6.96858
		XUPGOG	COJTOL	0.010426	6.97051
		COJTOL	COJTAX	0.010426	6.97677
		HOLQUW	COJTOL	0.010426	6.97821
		NODTEH	COJTOL	0.010426	6.97821
		SAHYIK	COJTOL	0.010426	6.97821
		COJTOL	SUXNEF	0.010426	6.9787
		DOMGES	COJTOL	0.010426	6.98207
		SUXNEF	COJTOL	0.010426	6.98977
		COJTEB	COJTOL	0.010426	6.99026
		HOLQAC01	COJTOL	0.010426	6.9917
		PEVPUD	COJTOL	0.010426	6.9917
		COJTAX	COJTOL	0.010426	6.99267
		EDUSUR	COJTOL	0.010426	6.99363
		COJTOL	UPUJIA	0.010426	6.99411
		DOMGAO	COJTOL	0.010426	6.99556
		EDUSOL	COJTOL	0.010426	6.99556
		COJTIF	COJTOL	0.010426	6.99704
		HIFTOG03	COJTOL	0.010426	6.99749
		COJTOL	HOLQOQ	0.010426	6.99797
		COJTOL	COJTIF	0.010426	7.00762
		COJTOL	COJTEB	0.010426	7.00955
		PEVQAK	COJTOL	0.010426	7.011
		UPUJAS	COJTOL	0.010426	7.01293
		UPUJEW	COJTOL	0.010426	7.01293
		COJTOL	UPUJEW	0.010426	7.01341
		COJTOL	EDUSUR	0.010426	7.01727
		HOLQOQ	COJTOL	0.010426	7.01872
		COJTOL	DOMGES	0.010426	7.02307
		COJTOL	HIFTOG03	0.010426	7.0308
		COJTOL	UPUJAS	0.010426	7.03467
		UPUJIA	COJTOL	0.010426	7.03612
		COJTOL	SAHYIK	0.010426	7.0366
		COJTOL	HOLQUW	0.010426	7.03708
		COJTOL	EDUSOL	0.010426	7.05596
		COJTOL	DOMGAO	0.010426	7.05983
		COJTOL	UNIGEE	0.010426	7.08504
		COJTOL	XUPGOG	0.010426	7.09474
		COJTOL	PEVQIS	0.010426	7.13364
		COJTOL	AXUBAW	0.010426	7.14338
		COJTOL	LUJRAL01	0.010426	7.17264
		LATFUI	PEVQEO	0.010413	6.66587
		LATFUI	OYIXIE	0.010413	6.68472
		LATFUI	PEVQAK	0.010413	6.7036
		LATFUI	HOLRAD	0.010413	6.79838
		LATFUI	PEVPUD	0.010413	6.81741
		LATFUI	LUFXOB01	0.010413	6.89382
		LATFUI	NODTEH	0.010413	6.93027
		LATFUI	NODTIL	0.010413	6.93219
		LATFUI	PEVQOY	0.010413	6.93219
		LATFUI	HOLQAC01	0.010413	6.93795
		LATFUI	COJTAX	0.010413	6.94949
		LATFUI	SUXNEF	0.010413	6.95141
		LATFUI	UPUJIA	0.010413	6.96681
		LATFUI	HOLQOQ	0.010413	6.97066
		LATFUI	COJTIF	0.010413	6.98029
		LATFUI	COJTOL	0.010413	6.98222
		LATFUI	COJTEB	0.010413	6.98222
		LATFUI	UPUJEW	0.010413	6.98607
		NODTIL	LATFUI	0.010413	6.98849
		LATFUI	EDUSUR	0.010413	6.98993
		LATFUI	DOMGES	0.010413	6.99572
		AXUBAW	LATFUI	0.010413	6.99669
		LATFUI	HIFTOG03	0.010413	7.00344
		PEVQEO	LATFUI	0.010413	7.00585
		LATFUI	UPUJAS	0.010413	7.00731
		UNIGEE	LATFUI	0.010413	7.00923
		LATFUI	SAHYIK	0.010413	7.00923
		LATFUI	HOLQUW	0.010413	7.00923
		PEVQOY	LATFUI	0.010413	7.00971
		HOLRAD	LATFUI	0.010413	7.02132
		PEVQIS	LATFUI	0.010413	7.02324
		OYIXIE	LATFUI	0.010413	7.02518
		LATFUI	EDUSOL	0.010413	7.02857
		LUFXOB01	LATFUI	0.010413	7.02905
		LATFUI	DOMGAO	0.010413	7.03243
		LUJRAL01	LATFUI	0.010413	7.03485
		XUPGOG	LATFUI	0.010413	7.03679
		HOLQUW	LATFUI	0.010413	7.04453
		NODTEH	LATFUI	0.010413	7.04453
		SAHYIK	LATFUI	0.010413	7.04453
		DOMGES	LATFUI	0.010413	7.0484
		SUXNEF	LATFUI	0.010413	7.05615
		COJTEB	LATFUI	0.010413	7.05663
		LATFUI	UNIGEE	0.010413	7.05761
		HOLQAC01	LATFUI	0.010413	7.05809
		PEVPUD	LATFUI	0.010413	7.05809
		COJTAX	LATFUI	0.010413	7.05906
		EDUSUR	LATFUI	0.010413	7.06002
		DOMGAO	LATFUI	0.010413	7.06196
		EDUSOL	LATFUI	0.010413	7.06196
		COJTIF	LATFUI	0.010413	7.06349
		HIFTOG03	LATFUI	0.010413	7.0639
		LATFUI	XUPGOG	0.010413	7.0673
		COJTOL	LATFUI	0.010413	7.07604
		PEVQAK	LATFUI	0.010413	7.07749
		UPUJAS	LATFUI	0.010413	7.07943
		UPUJEW	LATFUI	0.010413	7.07943
		HOLQOQ	LATFUI	0.010413	7.08525
		UPUJIA	LATFUI	0.010413	7.10274
		LATFUI	PEVQIS	0.010413	7.10615
		LATFUI	AXUBAW	0.010413	7.11587
		LATFUI	LUJRAL01	0.010413	7.1451
		LATFOC	PEVQEO	0.010412	6.66544
		LATFOC	OYIXIE	0.010412	6.68429
		GAZBUH	PEVQEO	0.010412	6.6857
		LATFOC	PEVQAK	0.010412	6.70317
		GAZBUH	OYIXIE	0.010412	6.70458
		GAZBUH	PEVQAK	0.010412	6.72349
		LATFOC	HOLRAD	0.010412	6.79794
		LATFOC	PEVPUD	0.010412	6.81698
		GAZBUH	HOLRAD	0.010412	6.81841
		GAZBUH	PEVPUD	0.010412	6.83747
		LATFOC	LUFXOB01	0.010412	6.89339
		GAZBUH	LUFXOB01	0.010412	6.914
		LATFOC	NODTEH	0.010412	6.92983
		LATFOC	NODTIL	0.010412	6.93175
		LATFOC	PEVQOY	0.010412	6.93175
		LATFOC	HOLQAC01	0.010412	6.93751
		LATFOC	COJTAX	0.010412	6.94905
		GAZBUH	NODTEH	0.010412	6.9505
		LATFOC	SUXNEF	0.010412	6.95097
		GAZBUH	NODTIL	0.010412	6.95242
		GAZBUH	PEVQOY	0.010412	6.95242
		GAZBUH	HOLQAC01	0.010412	6.95819
		NODTIL	GAZBUH	0.010412	6.95819
		LATFOC	UPUJIA	0.010412	6.96637
		AXUBAW	GAZBUH	0.010412	6.96638
		GAZBUH	COJTAX	0.010412	6.96974
		LATFOC	HOLQOQ	0.010412	6.97023
		GAZBUH	SUXNEF	0.010412	6.97167
		PEVQEO	GAZBUH	0.010412	6.97553
		UNIGEE	GAZBUH	0.010412	6.9789
		PEVQOY	GAZBUH	0.010412	6.97938
		LATFOC	COJTIF	0.010412	6.97986
		LATFOC	COJTOL	0.010412	6.98178
		LATFOC	COJTEB	0.010412	6.98178
		NODTIL	LATFOC	0.010412	6.98516
		LATFOC	UPUJEW	0.010412	6.98564
		GAZBUH	UPUJIA	0.010412	6.98709
		LATFOC	EDUSUR	0.010412	6.9895
		GAZBUH	HOLQOQ	0.010412	6.99095
		HOLRAD	GAZBUH	0.010412	6.99096
		PEVQIS	GAZBUH	0.010412	6.99288
		AXUBAW	LATFOC	0.010412	6.99336
		OYIXIE	GAZBUH	0.010412	6.99481
		LATFOC	DOMGES	0.010412	6.99529
		LUFXOB01	GAZBUH	0.010412	6.99866
		GAZBUH	COJTIF	0.010412	7.0006
		GAZBUH	COJTOL	0.010412	7.00252
		GAZBUH	COJTEB	0.010412	7.00253
		PEVQEO	LATFOC	0.010412	7.00253
		LATFOC	HIFTOG03	0.010412	7.00301
		LUJRAL01	GAZBUH	0.010412	7.00446
		UNIGEE	LATFOC	0.010412	7.00591
		GAZBUH	UPUJEW	0.010412	7.00639
		PEVQOY	LATFOC	0.010412	7.00639
		XUPGOG	GAZBUH	0.010412	7.00639
		LATFOC	UPUJAS	0.010412	7.00687
		LATFOC	SAHYIK	0.010412	7.0088
		LATFOC	HOLQUW	0.010412	7.0088
		LATFOC	GAZBUH	0.010412	7.0088
		LATFUI	GAZBUH	0.010412	7.00977
		GAZBUH	EDUSUR	0.010412	7.01025
		HOLQUW	GAZBUH	0.010412	7.01412
		NODTEH	GAZBUH	0.010412	7.01412
		SAHYIK	GAZBUH	0.010412	7.01412
		GAZBUH	DOMGES	0.010412	7.01605
		DOMGES	GAZBUH	0.010412	7.01799
		HOLRAD	LATFOC	0.010412	7.01799
		PEVQIS	LATFOC	0.010412	7.01992
		OYIXIE	LATFOC	0.010412	7.02185
		GAZBUH	HIFTOG03	0.010412	7.02378
		LUFXOB01	LATFOC	0.010412	7.02571
		SUXNEF	GAZBUH	0.010412	7.02572
		COJTEB	GAZBUH	0.010412	7.0262
		GAZBUH	UPUJAS	0.010412	7.02765
		PEVPUD	GAZBUH	0.010412	7.02765
		HOLQAC01	GAZBUH	0.010412	7.02765
		LATFOC	EDUSOL	0.010412	7.02813
		COJTAX	GAZBUH	0.010412	7.02862
		GAZBUH	SAHYIK	0.010412	7.02958
		GAZBUH	HOLQUW	0.010412	7.02958
		EDUSUR	GAZBUH	0.010412	7.02958
		LUJRAL01	LATFOC	0.010412	7.03152
		DOMGAO	GAZBUH	0.010412	7.03152
		EDUSOL	GAZBUH	0.010412	7.03152
		LATFOC	DOMGAO	0.010412	7.032
		COJTIF	GAZBUH	0.010412	7.03305
		HIFTOG03	GAZBUH	0.010412	7.03345
		XUPGOG	LATFOC	0.010412	7.03345
		LATFUI	LATFOC	0.010412	7.03684
		LATFOC	LATFUI	0.010412	7.03974
		HOLQUW	LATFOC	0.010412	7.0412
		NODTEH	LATFOC	0.010412	7.0412
		SAHYIK	LATFOC	0.010412	7.0412
		DOMGES	LATFOC	0.010412	7.04507
		COJTOL	GAZBUH	0.010412	7.04555
		PEVQAK	GAZBUH	0.010412	7.04701
		UPUJAS	GAZBUH	0.010412	7.04894
		UPUJEW	GAZBUH	0.010412	7.04894
		GAZBUH	EDUSOL	0.010412	7.04894
		SUXNEF	LATFOC	0.010412	7.05281
		GAZBUH	DOMGAO	0.010412	7.05281
		COJTEB	LATFOC	0.010412	7.0533
		HOLQAC01	LATFOC	0.010412	7.05475
		PEVPUD	LATFOC	0.010412	7.05475
		HOLQOQ	GAZBUH	0.010412	7.05475
		COJTAX	LATFOC	0.010412	7.05572
		EDUSUR	LATFOC	0.010412	7.05669
		GAZBUH	LATFOC	0.010412	7.05669
		LATFOC	UNIGEE	0.010412	7.05717
		DOMGAO	LATFOC	0.010412	7.05863
		EDUSOL	LATFOC	0.010412	7.05863
		COJTIF	LATFOC	0.010412	7.06016
		HIFTOG03	LATFOC	0.010412	7.06056
		GAZBUH	LATFUI	0.010412	7.06057
		LATFOC	XUPGOG	0.010412	7.06687
		UPUJIA	GAZBUH	0.010412	7.07221
		COJTOL	LATFOC	0.010412	7.0727
		PEVQAK	LATFOC	0.010412	7.07415
		UPUJAS	LATFOC	0.010412	7.07608
		UPUJEW	LATFOC	0.010412	7.07608
		GAZBUH	UNIGEE	0.010412	7.07803
		HOLQOQ	LATFOC	0.010412	7.08191
		GAZBUH	XUPGOG	0.010412	7.08774
		UPUJIA	LATFOC	0.010412	7.0994
		LATFOC	PEVQIS	0.010412	7.10571
		LATFOC	AXUBAW	0.010412	7.11543
		GAZBUH	PEVQIS	0.010412	7.12664
		GAZBUH	AXUBAW	0.010412	7.13637
		LATFOC	LUJRAL01	0.010412	7.14466
		GAZBUH	LUJRAL01	0.010412	7.16564
		NIRZAQ	PEVQEO	0.010402	6.68461
		NIRZAQ	OYIXIE	0.010402	6.7035
		NIRZAQ	PEVQAK	0.010402	6.72241
		NIRZAQ	HOLRAD	0.010402	6.81738
		NIRZAQ	PEVPUD	0.010402	6.83644
		NIRZAQ	LUFXOB01	0.010402	6.913
		NIRZAQ	NODTEH	0.010402	6.94951
		NIRZAQ	PEVQOY	0.010402	6.95144
		NIRZAQ	NODTIL	0.010402	6.95144
		NIRZAQ	HOLQAC01	0.010402	6.95721
		NIRZAQ	COJTAX	0.010402	6.96877
		NIRZAQ	SUXNEF	0.010402	6.9707
		NODTIL	NIRZAQ	0.010402	6.98419
		NIRZAQ	UPUJIA	0.010402	6.98612
		NIRZAQ	HOLQOQ	0.010402	6.98998
		AXUBAW	NIRZAQ	0.010402	6.9924
		NIRZAQ	COJTIF	0.010402	6.99963
		PEVQEO	NIRZAQ	0.010402	7.00156
		NIRZAQ	COJTEB	0.010402	7.00157
		NIRZAQ	COJTOL	0.010402	7.00157
		UNIGEE	NIRZAQ	0.010402	7.00494
		PEVQOY	NIRZAQ	0.010402	7.00543
		NIRZAQ	UPUJEW	0.010402	7.00543
		NIRZAQ	EDUSUR	0.010402	7.00929
		NIRZAQ	DOMGES	0.010402	7.01509
		HOLRAD	NIRZAQ	0.010402	7.01706
		PEVQIS	NIRZAQ	0.010402	7.01896
		OYIXIE	NIRZAQ	0.010402	7.0209
		NIRZAQ	HIFTOG03	0.010402	7.02283
		LUFXOB01	NIRZAQ	0.010402	7.02476
		NIRZAQ	UPUJAS	0.010402	7.0267
		NIRZAQ	HOLQUW	0.010402	7.02863
		NIRZAQ	SAHYIK	0.010402	7.02863
		NIRZAQ	GAZBUH	0.010402	7.02863
		LUJRAL01	NIRZAQ	0.010402	7.03056
		XUPGOG	NIRZAQ	0.010402	7.0325
		LATFOC	NIRZAQ	0.010402	7.03492
		LATFUI	NIRZAQ	0.010402	7.03589
		HOLQUW	NIRZAQ	0.010402	7.04025
		NODTEH	NIRZAQ	0.010402	7.04025
		SAHYIK	NIRZAQ	0.010402	7.04025
		DOMGES	NIRZAQ	0.010402	7.04412
		NIRZAQ	EDUSOL	0.010402	7.048
		NIRZAQ	DOMGAO	0.010402	7.05187
		SUXNEF	NIRZAQ	0.010402	7.05187
		COJTEB	NIRZAQ	0.010402	7.05236
		HOLQAC01	NIRZAQ	0.010402	7.05381
		PEVPUD	NIRZAQ	0.010402	7.05381
		COJTAX	NIRZAQ	0.010402	7.05478
		EDUSUR	NIRZAQ	0.010402	7.05575
		GAZBUH	NIRZAQ	0.010402	7.05575
		NIRZAQ	LATFOC	0.010402	7.05575
		DOMGAO	NIRZAQ	0.010402	7.05769
		EDUSOL	NIRZAQ	0.010402	7.05769
		COJTIF	NIRZAQ	0.010402	7.05915
		HIFTOG03	NIRZAQ	0.010402	7.05962
		NIRZAQ	LATFUI	0.010402	7.05963
		COJTOL	NIRZAQ	0.010402	7.07176
		PEVQAK	NIRZAQ	0.010402	7.07321
		UPUJAS	NIRZAQ	0.010402	7.07515
		UPUJEW	NIRZAQ	0.010402	7.07515
		NIRZAQ	UNIGEE	0.010402	7.07709
		HOLQOQ	NIRZAQ	0.010402	7.08098
		NIRZAQ	XUPGOG	0.010402	7.08681
		UPUJIA	NIRZAQ	0.010402	7.09847
		NIRZAQ	PEVQIS	0.010402	7.12572
		NIRZAQ	AXUBAW	0.010402	7.13547
		NIRZAQ	LUJRAL01	0.010402	7.16474
		EDUSIF	PEVQEO	0.010383	6.7125
		EDUSIF	OYIXIE	0.010383	6.73144
		EDUSIF	PEVQAK	0.010383	6.75041
		EDUSIF	HOLRAD	0.010383	6.84568
		EDUSIF	PEVPUD	0.010383	6.86479
		EDUSIF	LUFXOB01	0.010383	6.94158
		NODTIL	EDUSIF	0.010383	6.95891
		AXUBAW	EDUSIF	0.010383	6.96711
		PEVQEO	EDUSIF	0.010383	6.97627
		EDUSIF	NODTEH	0.010383	6.9782
		UNIGEE	EDUSIF	0.010383	6.97965
		PEVQOY	EDUSIF	0.010383	6.98013
		EDUSIF	NODTIL	0.010383	6.98013
		EDUSIF	PEVQOY	0.010383	6.98013
		EDUSIF	HOLQAC01	0.010383	6.98592
		HOLRAD	EDUSIF	0.010383	6.99173
		PEVQIS	EDUSIF	0.010383	6.99365
		OYIXIE	EDUSIF	0.010383	6.99559
		EDUSIF	COJTAX	0.010383	6.99752
		EDUSIF	SUXNEF	0.010383	6.99945
		LUFXOB01	EDUSIF	0.010383	6.99945
		LUJRAL01	EDUSIF	0.010383	7.00525
		XUPGOG	EDUSIF	0.010383	7.00718
		LATFOC	EDUSIF	0.010383	7.0096
		LATFUI	EDUSIF	0.010383	7.01057
		EDUSIF	UPUJIA	0.010383	7.01492
		HOLQUW	EDUSIF	0.010383	7.01492
		NODTEH	EDUSIF	0.010383	7.01492
		SAHYIK	EDUSIF	0.010383	7.01492
		EDUSIF	HOLQOQ	0.010383	7.01879
		DOMGES	EDUSIF	0.010383	7.01879
		NIRZAQ	EDUSIF	0.010383	7.02266
		SUXNEF	EDUSIF	0.010383	7.02654
		COJTEB	EDUSIF	0.010383	7.02702
		EDUSIF	COJTIF	0.010383	7.02847
		HOLQAC01	EDUSIF	0.010383	7.02848
		PEVPUD	EDUSIF	0.010383	7.02848
		COJTAX	EDUSIF	0.010383	7.02944
		EDUSUR	EDUSIF	0.010383	7.03041
		GAZBUH	EDUSIF	0.010383	7.03041
		EDUSIF	COJTEB	0.010383	7.03041
		EDUSIF	COJTOL	0.010383	7.03041
		DOMGAO	EDUSIF	0.010383	7.03235
		EDUSOL	EDUSIF	0.010383	7.03235
		COJTIF	EDUSIF	0.010383	7.03385
		EDUSIF	UPUJEW	0.010383	7.03428
		HIFTOG03	EDUSIF	0.010383	7.03428
		EDUSIF	EDUSUR	0.010383	7.03816
		EDUSIF	DOMGES	0.010383	7.04397
		COJTOL	EDUSIF	0.010383	7.04641
		PEVQAK	EDUSIF	0.010383	7.04786
		UPUJAS	EDUSIF	0.010383	7.0498
		UPUJEW	EDUSIF	0.010383	7.0498
		EDUSIF	HIFTOG03	0.010383	7.05174
		EDUSIF	UPUJAS	0.010383	7.05562
		HOLQOQ	EDUSIF	0.010383	7.05562
		EDUSIF	HOLQUW	0.010383	7.05756
		EDUSIF	SAHYIK	0.010383	7.05756
		EDUSIF	GAZBUH	0.010383	7.05756
		UPUJIA	EDUSIF	0.010383	7.0731
		EDUSIF	NIRZAQ	0.010383	7.07698
		EDUSIF	EDUSOL	0.010383	7.07698
		EDUSIF	DOMGAO	0.010383	7.08087
		EDUSIF	LATFOC	0.010383	7.08476
		EDUSIF	LATFUI	0.010383	7.08865
		EDUSIF	UNIGEE	0.010383	7.10617
		EDUSIF	XUPGOG	0.010383	7.11591
		EDUSIF	PEVQIS	0.010383	7.15494
		EDUSIF	AXUBAW	0.010383	7.16472
		EDUSIF	LUJRAL01	0.010383	7.19408
		NEXVET	PEVQEO	0.010378	6.70044
		NEXVET	OYIXIE	0.010378	6.71937
		NEXVET	PEVQAK	0.010378	6.73834
		NEXVET	HOLRAD	0.010378	6.83352
		NEXVET	PEVPUD	0.010378	6.85263
		NEXVET	LUFXOB01	0.010378	6.92937
		NEXVET	NODTEH	0.010378	6.96597
		NEXVET	PEVQOY	0.010378	6.9679
		NEXVET	NODTIL	0.010378	6.9679
		NEXVET	HOLQAC01	0.010378	6.97369
		NEXVET	COJTAX	0.010378	6.98527
		NEXVET	SUXNEF	0.010378	6.9872
		NEXVET	UPUJIA	0.010378	7.00266
		NEXVET	HOLQOQ	0.010378	7.00653
		NEXVET	COJTIF	0.010378	7.01621
		NEXVET	COJTEB	0.010378	7.01815
		NEXVET	COJTOL	0.010378	7.01815
		NEXVET	UPUJEW	0.010378	7.02202
		NEXVET	EDUSIF	0.010378	7.02589
		NEXVET	EDUSUR	0.010378	7.02589
		NEXVET	DOMGES	0.010378	7.0317
		NEXVET	HIFTOG03	0.010378	7.03946
		NEXVET	UPUJAS	0.010378	7.04334
		NEXVET	SAHYIK	0.010378	7.04528
		NEXVET	GAZBUH	0.010378	7.04528
		NEXVET	HOLQUW	0.010378	7.04528
		NEXVET	EDUSOL	0.010378	7.06469
		NEXVET	NIRZAQ	0.010378	7.06469
		NEXVET	DOMGAO	0.010378	7.06857
		NEXVET	LATFOC	0.010378	7.07246
		NEXVET	LATFUI	0.010378	7.07635
		NODTIL	NEXVET	0.010378	7.08218
		AXUBAW	NEXVET	0.010378	7.09044
		NEXVET	UNIGEE	0.010378	7.09385
		PEVQEO	NEXVET	0.010378	7.09969
		UNIGEE	NEXVET	0.010378	7.1031
		PEVQOY	NEXVET	0.010378	7.10359
		NEXVET	XUPGOG	0.010378	7.10359
		HOLRAD	NEXVET	0.010378	7.11529
		PEVQIS	NEXVET	0.010378	7.11723
		OYIXIE	NEXVET	0.010378	7.11918
		LUFXOB01	NEXVET	0.010378	7.12308
		LUJRAL01	NEXVET	0.010378	7.12893
		XUPGOG	NEXVET	0.010378	7.13088
		LATFOC	NEXVET	0.010378	7.13332
		LATFUI	NEXVET	0.010378	7.1343
		HOLQUW	NEXVET	0.010378	7.13869
		NODTEH	NEXVET	0.010378	7.13869
		SAHYIK	NEXVET	0.010378	7.13869
		DOMGES	NEXVET	0.010378	7.14259
		NEXVET	PEVQIS	0.010378	7.1426
		NIRZAQ	NEXVET	0.010378	7.1465
		SUXNEF	NEXVET	0.010378	7.15041
		COJTEB	NEXVET	0.010378	7.15089
		HOLQAC01	NEXVET	0.010378	7.15236
		NEXVET	AXUBAW	0.010378	7.15237
		PEVPUD	NEXVET	0.010378	7.15237
		COJTAX	NEXVET	0.010378	7.15334
		EDUSUR	NEXVET	0.010378	7.15432
		GAZBUH	NEXVET	0.010378	7.15432
		DOMGAO	NEXVET	0.010378	7.15627
		EDUSOL	NEXVET	0.010378	7.15628
		COJTIF	NEXVET	0.010378	7.15781
		HIFTOG03	NEXVET	0.010378	7.15823
		EDUSIF	NEXVET	0.010378	7.16214
		COJTOL	NEXVET	0.010378	7.17046
		PEVQAK	NEXVET	0.010378	7.17193
		UPUJAS	NEXVET	0.010378	7.17388
		UPUJEW	NEXVET	0.010378	7.17388
		HOLQOQ	NEXVET	0.010378	7.17975
		NEXVET	LUJRAL01	0.010378	7.18171
		UPUJIA	NEXVET	0.010378	7.19739
		EDUTIG	PEVQEO	0.010374	6.68555
		EDUTIG	OYIXIE	0.010374	6.70446
		EDUTIG	PEVQAK	0.010374	6.7234
		EDUTIG	HOLRAD	0.010374	6.81851
		EDUTIG	PEVPUD	0.010374	6.8376
		EDUTIG	LUFXOB01	0.010374	6.91426
		EDUTIG	NODTEH	0.010374	6.95083
		EDUTIG	PEVQOY	0.010374	6.95276
		EDUTIG	NODTIL	0.010374	6.95276
		EDUTIG	HOLQAC01	0.010374	6.95854
		EDUTIG	COJTAX	0.010374	6.97011
		EDUTIG	SUXNEF	0.010374	6.97204
		EDUTIG	UPUJIA	0.010374	6.98749
		EDUTIG	HOLQOQ	0.010374	6.99136
		EDUTIG	COJTIF	0.010374	7.00102
		EDUTIG	COJTEB	0.010374	7.00296
		EDUTIG	COJTOL	0.010374	7.00296
		EDUTIG	UPUJEW	0.010374	7.00683
		EDUTIG	EDUSIF	0.010374	7.01069
		EDUTIG	EDUSUR	0.010374	7.01069
		EDUTIG	DOMGES	0.010374	7.0165
		EDUTIG	HIFTOG03	0.010374	7.02425
		EDUTIG	UPUJAS	0.010374	7.02812
		EDUTIG	HOLQUW	0.010374	7.03006
		EDUTIG	SAHYIK	0.010374	7.03006
		EDUTIG	GAZBUH	0.010374	7.03006
		EDUTIG	NIRZAQ	0.010374	7.04945
		EDUTIG	EDUSOL	0.010374	7.04945
		EDUTIG	DOMGAO	0.010374	7.05334
		EDUTIG	LATFOC	0.010374	7.05722
		EDUTIG	LATFUI	0.010374	7.06111
		EDUTIG	UNIGEE	0.010374	7.07859
		NODTIL	EDUTIG	0.010374	7.08054
		EDUTIG	XUPGOG	0.010374	7.08832
		AXUBAW	EDUTIG	0.010374	7.08881
		PEVQEO	EDUTIG	0.010374	7.09805
		UNIGEE	EDUTIG	0.010374	7.10146
		PEVQOY	EDUTIG	0.010374	7.10195
		HOLRAD	EDUTIG	0.010374	7.11365
		PEVQIS	EDUTIG	0.010374	7.11559
		OYIXIE	EDUTIG	0.010374	7.11754
		LUFXOB01	EDUTIG	0.010374	7.12145
		EDUTIG	PEVQIS	0.010374	7.12729
		LUJRAL01	EDUTIG	0.010374	7.12729
		XUPGOG	EDUTIG	0.010374	7.12925
		EDUTIG	NEXVET	0.010374	7.1312
		LATFOC	EDUTIG	0.010374	7.13169
		LATFUI	EDUTIG	0.010374	7.13267
		HOLQUW	EDUTIG	0.010374	7.13706
		NODTEH	EDUTIG	0.010374	7.13706
		SAHYIK	EDUTIG	0.010374	7.13706
		EDUTIG	AXUBAW	0.010374	7.13706
		DOMGES	EDUTIG	0.010374	7.14096
		NEXVET	EDUTIG	0.010374	7.14487
		NIRZAQ	EDUTIG	0.010374	7.14487
		SUXNEF	EDUTIG	0.010374	7.14878
		COJTEB	EDUTIG	0.010374	7.14926
		HOLQAC01	EDUTIG	0.010374	7.15073
		PEVPUD	EDUTIG	0.010374	7.15073
		COJTAX	EDUTIG	0.010374	7.15171
		EDUSUR	EDUTIG	0.010374	7.15268
		GAZBUH	EDUTIG	0.010374	7.15268
		DOMGAO	EDUTIG	0.010374	7.15464
		EDUSOL	EDUTIG	0.010374	7.15464
		COJTIF	EDUTIG	0.010374	7.15615
		HIFTOG03	EDUTIG	0.010374	7.1566
		EDUSIF	EDUTIG	0.010374	7.16051
		EDUTIG	LUJRAL01	0.010374	7.16637
		COJTOL	EDUTIG	0.010374	7.16883
		PEVQAK	EDUTIG	0.010374	7.17029
		UPUJAS	EDUTIG	0.010374	7.17225
		UPUJEW	EDUTIG	0.010374	7.17225
		HOLQOQ	EDUTIG	0.010374	7.17812
		UPUJIA	EDUTIG	0.010374	7.19576
		EDUTAY	PEVQEO	0.010369	6.73095
		EDUTAY	OYIXIE	0.010369	6.74993
		EDUTAY	PEVQAK	0.010369	6.76895
		EDUTAY	HOLRAD	0.010369	6.86439
		EDUTAY	PEVPUD	0.010369	6.88355
		NODTIL	EDUTAY	0.010369	6.95085
		AXUBAW	EDUTAY	0.010369	6.95905
		EDUTAY	LUFXOB01	0.010369	6.96049
		PEVQEO	EDUTAY	0.010369	6.96821
		UNIGEE	EDUTAY	0.010369	6.97159
		PEVQOY	EDUTAY	0.010369	6.97208
		HOLRAD	EDUTAY	0.010369	6.98366
		PEVQIS	EDUTAY	0.010369	6.98559
		OYIXIE	EDUTAY	0.010369	6.98753
		LUFXOB01	EDUTAY	0.010369	6.99139
		EDUTIG	EDUTAY	0.010369	6.99719
		LUJRAL01	EDUTAY	0.010369	6.99719
		EDUTAY	NODTEH	0.010369	6.99719
		EDUTAY	PEVQOY	0.010369	6.99913
		EDUTAY	NODTIL	0.010369	6.99913
		XUPGOG	EDUTAY	0.010369	6.99913
		LATFOC	EDUTAY	0.010369	7.00154
		LATFUI	EDUTAY	0.010369	7.00251
		EDUTAY	HOLQAC01	0.010369	7.00493
		HOLQUW	EDUTAY	0.010369	7.00687
		NODTEH	EDUTAY	0.010369	7.00687
		SAHYIK	EDUTAY	0.010369	7.00687
		DOMGES	EDUTAY	0.010369	7.01074
		NEXVET	EDUTAY	0.010369	7.01461
		NIRZAQ	EDUTAY	0.010369	7.01461
		EDUTAY	COJTAX	0.010369	7.01655
		EDUTAY	SUXNEF	0.010369	7.01848
		SUXNEF	EDUTAY	0.010369	7.01849
		COJTEB	EDUTAY	0.010369	7.01896
		HOLQAC01	EDUTAY	0.010369	7.02042
		PEVPUD	EDUTAY	0.010369	7.02042
		COJTAX	EDUTAY	0.010369	7.02139
		GAZBUH	EDUTAY	0.010369	7.02236
		EDUSUR	EDUTAY	0.010369	7.02236
		DOMGAO	EDUTAY	0.010369	7.0243
		EDUSOL	EDUTAY	0.010369	7.0243
		COJTIF	EDUTAY	0.010369	7.02577
		HIFTOG03	EDUTAY	0.010369	7.02623
		EDUSIF	EDUTAY	0.010369	7.0301
		EDUTAY	UPUJIA	0.010369	7.03399
[truncated: 18,561 more rows]

## Sheet: Hex 001 Hex 001
		List S4. Final candidate pairs in general screening of MOF@MOF (Hexagonal 001 + Hexagonal 001 case)
		Hexagonal (Metal)	Hexagonal (Oxygen)
		CSD Refcode (metal part)	CSD Refcode (ligand(O) part)	The number of connected pair per unit area	D value
		ZERRIZ	ORIZEW	0.03958	6.02461
		ZERRIZ	ACAHIW	0.03958	6.84748
		ZERRIZ	LECHOQ	0.03958	9.19333
		ZERRIZ	RUPBEJ	0.039515	6.4118
		ZERRIZ	FAQBOO	0.039439	6.14974
		ZERRIZ	DAVMIX	0.039414	6.73071
		ZERRIZ	IJOVIO	0.03938	5.7493
		ZERRIZ	LUQNAN	0.039365	6.58638
		PINFOH	IJOVIO	0.039275	6.39444
		PINFOH	ZERRIZ	0.039275	6.57738
		PINFOH	ORIZEW	0.039275	6.7013
		PINFOH	RUPBEJ	0.039275	7.08078
		PINFOH	LUQNAN	0.039275	7.23118
		PINFOH	DAVMIX	0.039275	7.38434
		PINFOH	ACAHIW	0.039275	7.53029
		PINFOH	LECHOQ	0.039275	9.89421
		ZERRIZ	CAWTAX	0.039265	6.69694
		PINFOH	CAWTAX	0.039265	7.327
		ZERRIZ	LIDGOU01	0.039229	5.82766
		PINFOH	LIDGOU01	0.039229	6.45809
		ZERRIZ	GIYJUU	0.039121	7.05197
		PINFOH	GIYJUU	0.039121	7.68426
		ZERRIZ	AFULAP	0.039063	6.69587
		PINFOH	AFULAP	0.039063	7.32912
		ZERRIZ	RUPBIN	0.038972	5.23319
		PINFOH	RUPBIN	0.038972	5.86773
		ZERRIZ	YODTAN	0.038865	6.83266
		PINFOH	YODTAN	0.038865	7.46909
		ZERRIZ	HICGIK	0.037998	6.2754
		PINFOH	HICGIK	0.037998	6.92662
		GOKRAZ01	IJOVIO	0.029322	4.21547
		GOKRAZ01	ZERRIZ	0.029322	4.41791
		GOKRAZ01	ORIZEW	0.029322	4.42947
		GOKRAZ01	LUQNAN	0.029322	4.79093
		GOKRAZ01	CAWTAX	0.029322	4.89399
		GOKRAZ01	DAVMIX	0.029322	4.93245
		GOKRAZ01	ACAHIW	0.029322	4.99976
		GOKRAZ01	GIYJUU	0.029322	5.09136
		GOKRAZ01	LIDGOU01	0.029322	5.55825
		GOKRAZ01	RUPBEJ	0.029322	6.06992
		GOKRAZ01	LECHOQ	0.029322	6.72997
		GOKRAZ01	AFULAP	0.029297	4.83621
		GOKRAZ01	RUPBIN	0.029229	3.8258
		GOKRAZ01	YODTAN	0.029148	4.93439
		GOKRAZ01	HICGIK	0.028499	4.55743
		VATXEU	MOBBAI	0.028259	112.125
		VATXEU	MIZZOM	0.028229	109.211
		YEDKOI	XIVMEW01	0.028212	4.70207
		YEDKOI	ONUKAL	0.028161	4.61005
		XIVMEW01	ONUKAL	0.028161	4.77875
		ONUKAL	XIVMEW01	0.028161	4.92902
		YEDKOI	KOKKOL	0.028077	4.73183
		KOKKOL	ONUKAL	0.028077	4.79298
		KOKKOL	XIVMEW01	0.028077	4.89566
		XIVMEW01	KOKKOL	0.028077	4.90304
		ONUKAL	KOKKOL	0.028077	4.95111
		FAVKAP	ONUKAL	0.027695	4.94923
		FAVKAP	XIVMEW01	0.027695	5.05427
		FAVKAP	KOKKOL	0.027695	5.06182
		GOKRAZ01	HICGOQ	0.027638	4.30774
		BIFNOW	VATXEU	0.027475	12.5157
		VATXEU	BIFNOW	0.027475	12.7034
		BIFNOW	MIZZOM	0.027475	112.204
		BIFNOW	MOBBAI	0.027475	115.318
		BIFNOW	IWIRIP	0.026762	113.427
		VATXEU	IWIRIP	0.026762	113.43
		DEDCOH	KOKKOL	0.026703	30.3358
		DEDCOH	XIVMEW01	0.026703	30.3416
		DEDCOH	ONUKAL	0.026703	30.4239
		QUSCOX	GATKUK	0.025509	4.75105
		GATKUK	QUSCOX	0.025509	6.42885
		IRUYEB	YODWUK	0.024363	3.91215
		IRUYEB	OXESUH	0.024076	4.05253
		OKUTUL	OKUVAT01	0.023837	3.55354
		OKUTUL	YODWUK	0.023837	4.03956
		OKUTUL	OXESUH	0.023837	4.10588
		RUQHOB	YEDKUO	0.022642	5.91209
		TOWMUP	RUQHOB	0.022195	5.08929
		DANWOF	RUQHOB	0.022061	5.19808
		RUQHOB	FABGOG	0.0214	27.3145
		NUYNEC	FABGOG	0.0214	27.4432
		DANWOF	FABGOG	0.0214	28.0992
		YIPFIO	FABGOG	0.021299	28.5704
		NUYNEC	YIPFIO	0.021299	29.1084
		DANWOF	YIPFIO	0.021299	31.1576
		UXELIT	YOXJUS	0.020481	116.065
		YIPFIO	JUXQEA	0.020463	6.73218
		NUYNEC	JUXQEA	0.020463	7.48875
		FECYOD	YOXJUS	0.020462	116.044
		YIPFIO	JUXQIE	0.020453	6.72201
		NUYNEC	JUXQIE	0.020453	7.47459
		FECYOD	KAWQOR	0.020221	112.653
		UXELIT	KAWQOR	0.020221	112.783
		FECYOD	TOWNAW	0.019813	34.2111
		UXELIT	TOWNAW	0.019813	34.2388
		TOWNAW	KAWQOR	0.019813	77.2177
		TOWNAW	YOXJUS	0.019813	81.4832
		VEPQOZ	VEPQEP	0.019708	19.0337
		ZERRIZ	PINFOH	0.019638	3.83126
		GOKRAZ01	PINFOH	0.019548	3.22741
		UXELIT	MOBBAI	0.019318	24.6536
		FECYOD	MOBBAI	0.019318	24.7087
		TOWNAW	MOBBAI	0.019318	44.7274
		REBSOJ	REBSID	0.019264	4.28277
		REBSID	REBSOJ	0.019264	5.34623
		JUJMIM	LUNRUJ	0.019222	41.6343
		TODNUX	IGAHAB	0.019095	2.7056
		HAKWAU	IGAHAB	0.019095	3.83555
		REBSUP	REBSID	0.018902	4.19498
		REBSUP	REBSOJ	0.018902	4.95152
		REBSOJ	REBSUP	0.018902	5.53111
		REBSID	REBSUP	0.018902	5.85556
		JUJMOS	LUNRUJ	0.018857	42.8309
		VATXEU	TOWNAW	0.018839	62.8314
		TOWNAW	VATXEU	0.018839	64.7327
		TOWNAW	MIZZOM	0.018819	46.3528
		HAKVUN	IGAHAB	0.01863	4.14986
		COMMIB	AQIYAB	0.018229	1.48482
		ZESMOB	AQIYAB	0.018229	8.23143
		COMMIB	HAKVAT	0.018179	2.7378
		AQIYAB	HAKVAT	0.018179	2.74457
		FUNPEL	HAKVAT	0.018179	40.7335
		COMMIB	HAKSAQ	0.018164	2.62592
		AQIYAB	HAKSAQ	0.018164	2.6326
		HAKSAQ	HAKVAT	0.018164	5.24999
		HAKVAT	HAKSAQ	0.018164	5.41454
		FUNPEL	HAKSAQ	0.018164	41.0549
		COMMIB	AQIXOO	0.018153	1.42611
		AQIYAB	AQIXOO	0.018153	1.42942
		AQIXOO	AQIYAB	0.018153	1.47578
		AQIXOO	HAKSAQ	0.018153	2.60518
		AQIXOO	HAKVAT	0.018153	2.71921
		ZESMOB	AQIXOO	0.018153	8.41258
		AQIXOO	HAKVEX	0.018087	2.67157
		COMMIB	HAKVEX	0.018087	2.69392
		AQIYAB	HAKVEX	0.018087	2.70048
		HAKVEX	HAKVAT	0.018087	5.27126
		HAKSAQ	HAKVEX	0.018087	5.34882
		HAKVAT	HAKVEX	0.018087	5.35074
		HAKVEX	HAKSAQ	0.018087	5.43455
		FUNPEL	HAKVEX	0.018087	40.9933
		AQIXOO	HAKSIY	0.018041	3.13174
		COMMIB	HAKSIY	0.018041	3.15575
		AQIYAB	HAKSIY	0.018041	3.16275
		HAKVEX	HAKSIY	0.018041	4.76321
		HAKSAQ	HAKSIY	0.018041	4.76412
		HAKVAT	HAKSIY	0.018041	4.76593
		HAKSIY	HAKVAT	0.018041	5.72363
		HAKSIY	HAKVEX	0.018041	5.80354
		HAKSIY	HAKSAQ	0.018041	5.89395
		FUNPEL	HAKSIY	0.018041	40.1162
		AQIXOO	HAKSEU	0.018028	2.5568
		COMMIB	HAKSEU	0.018028	2.57895
		AQIYAB	HAKSEU	0.018028	2.58577
		HAKSEU	HAKSIY	0.018028	4.75199
		HAKSEU	HAKVAT	0.018028	5.2732
		HAKSEU	HAKVEX	0.018028	5.34994
		HAKSEU	HAKSAQ	0.018028	5.43679
		HAKVEX	HAKSEU	0.018028	5.54986
		HAKSAQ	HAKSEU	0.018028	5.55084
		HAKVAT	HAKSEU	0.018028	5.55279
		HAKSIY	HAKSEU	0.018028	5.99946
		FUNPEL	HAKSEU	0.018028	41.534
		AQIXOO	HAKSOE	0.017999	2.79746
		COMMIB	HAKSOE	0.017999	2.82046
		AQIYAB	HAKSOE	0.017999	2.82731
		HAKSOE	HAKSIY	0.017999	4.77148
		HAKSEU	HAKSOE	0.017999	5.20549
		HAKVEX	HAKSOE	0.017999	5.22069
		HAKSAQ	HAKSOE	0.017999	5.22164
		HAKVAT	HAKSOE	0.017999	5.22354
		HAKSOE	HAKVAT	0.017999	5.29417
		HAKSOE	HAKVEX	0.017999	5.37113
		HAKSOE	HAKSAQ	0.017999	5.45822
		HAKSOE	HAKSEU	0.017999	5.55588
		HAKSIY	HAKSOE	0.017999	5.65738
		FUNPEL	HAKSOE	0.017999	41.0068
		AQIXOO	HAKTOF	0.017947	2.80549
		COMMIB	HAKTOF	0.017947	2.82853
		AQIYAB	HAKTOF	0.017947	2.83548
		HAKTOF	HAKSIY	0.017947	4.75885
		HAKTOF	HAKSOE	0.017947	5.20528
		HAKSEU	HAKTOF	0.017947	5.22051
		HAKSOE	HAKTOF	0.017947	5.2329
		HAKVEX	HAKTOF	0.017947	5.23576
		HAKSAQ	HAKTOF	0.017947	5.23671
		HAKVAT	HAKTOF	0.017947	5.23862
		HAKTOF	HAKVAT	0.017947	5.28163
		HAKTOF	HAKVEX	0.017947	5.35861
		HAKTOF	HAKSAQ	0.017947	5.44572
		HAKTOF	HAKSEU	0.017947	5.54342
		HAKSIY	HAKTOF	0.017947	5.67371
		FUNPEL	HAKTOF	0.017947	41.1251
		AQIXOO	HAKTAR	0.017916	2.65982
		COMMIB	HAKTAR	0.017916	2.68242
		AQIYAB	HAKTAR	0.017916	2.68922
		HAKTAR	HAKSIY	0.017916	4.81913
		HAKTAR	HAKTOF	0.017916	5.26872
		HAKTAR	HAKSOE	0.017916	5.26872
		HAKTAR	HAKVAT	0.017916	5.34559
		HAKTAR	HAKVEX	0.017916	5.4231
		HAKTOF	HAKTAR	0.017916	5.42594
		HAKSEU	HAKTAR	0.017916	5.4415
		HAKSOE	HAKTAR	0.017916	5.45416
		HAKVEX	HAKTAR	0.017916	5.45708
		HAKSAQ	HAKTAR	0.017916	5.45806
		HAKVAT	HAKTAR	0.017916	5.46
		HAKTAR	HAKSAQ	0.017916	5.51081
		HAKTAR	HAKSEU	0.017916	5.60917
		HAKSIY	HAKTAR	0.017916	5.9044
		FUNPEL	HAKTAR	0.017916	41.5703
		AQIXOO	HAKTUL	0.01774	2.88754
		COMMIB	HAKTUL	0.01774	2.911
		AQIYAB	HAKTUL	0.01774	2.91793
		HAKTUL	HAKSIY	0.01774	4.86416
		HAKTOF	HAKTUL	0.01774	5.19888
		HAKSEU	HAKTUL	0.01774	5.21418
		HAKSOE	HAKTUL	0.01774	5.22663
		HAKVEX	HAKTUL	0.01774	5.22951
		HAKSAQ	HAKTUL	0.01774	5.23047
		HAKVAT	HAKTUL	0.01774	5.23238
		HAKTAR	HAKTUL	0.01774	5.2535
		HAKTUL	HAKSOE	0.01774	5.31808
		HAKTUL	HAKTOF	0.01774	5.31808
		HAKTUL	HAKVAT	0.01774	5.3957
		HAKTUL	HAKVEX	0.01774	5.47395
		HAKTUL	HAKTAR	0.01774	5.53289
		HAKTUL	HAKSAQ	0.01774	5.56251
		HAKTUL	HAKSEU	0.01774	5.66182
		HAKSIY	HAKTUL	0.01774	5.6698
		FUNPEL	HAKTUL	0.01774	41.4856
		AQIXOO	HAKTEV	0.01772	2.94778
		COMMIB	HAKTEV	0.01772	2.97139
		AQIYAB	HAKTEV	0.01772	2.97839
		HAKTEV	HAKSIY	0.01772	4.80516
		HAKTOF	HAKTEV	0.01772	5.12856
		HAKSEU	HAKTEV	0.01772	5.14377
		HAKSOE	HAKTEV	0.01772	5.15614
		HAKVEX	HAKTEV	0.01772	5.159
		HAKSAQ	HAKTEV	0.01772	5.15995
		HAKVAT	HAKTEV	0.01772	5.16186
		HAKTUL	HAKTEV	0.01772	5.17998
		HAKTAR	HAKTEV	0.01772	5.18285
		HAKTEV	HAKTUL	0.01772	5.18953
		HAKTEV	HAKSOE	0.01772	5.25664
		HAKTEV	HAKTOF	0.01772	5.25664
		HAKTEV	HAKVAT	0.01772	5.33385
		HAKTEV	HAKVEX	0.01772	5.4117
		HAKTEV	HAKTAR	0.01772	5.47034
		HAKTEV	HAKSAQ	0.01772	5.49981
		HAKSIY	HAKTEV	0.01772	5.59663
		HAKTEV	HAKSEU	0.01772	5.59862
		FUNPEL	HAKTEV	0.01772	41.397
		AQIXOO	HAKSUK	0.017541	2.85634
		COMMIB	HAKSUK	0.017541	2.87988
		AQIYAB	HAKSUK	0.017541	2.8869
		HAKSUK	HAKSIY	0.017541	4.98694
		HAKSUK	HAKTEV	0.017541	5.30246
		HAKTEV	HAKSUK	0.017541	5.32968
		HAKTOF	HAKSUK	0.017541	5.34526
		HAKSEU	HAKSUK	0.017541	5.36087
		HAKSOE	HAKSUK	0.017541	5.37357
		HAKVEX	HAKSUK	0.017541	5.3765
		HAKSAQ	HAKSUK	0.017541	5.37748
		HAKVAT	HAKSUK	0.017541	5.37943
		HAKSUK	HAKTUL	0.017541	5.38041
		HAKTUL	HAKSUK	0.017541	5.39803
		HAKTAR	HAKSUK	0.017541	5.40097
		HAKSUK	HAKTOF	0.017541	5.44908
		HAKSUK	HAKSOE	0.017541	5.44908
		HAKSUK	HAKVAT	0.017541	5.5281
		HAKSUK	HAKVEX	0.017541	5.60775
		HAKSUK	HAKTAR	0.017541	5.66774
		HAKSUK	HAKSAQ	0.017541	5.69789
		HAKSUK	HAKSEU	0.017541	5.79897
		HAKSIY	HAKSUK	0.017541	5.82539
		AQIXOO	OJICUG	0.017533	3.03939
		COMMIB	OJICUG	0.017533	3.06354
		AQIYAB	OJICUG	0.017533	3.07065
		OJICUG	HAKSIY	0.017533	5.02689
		HAKTEV	OJICUG	0.017533	5.08853
		HAKTOF	OJICUG	0.017533	5.10376
		HAKSEU	OJICUG	0.017533	5.11902
		HAKSOE	OJICUG	0.017533	5.13142
		HAKVEX	OJICUG	0.017533	5.13429
		HAKSAQ	OJICUG	0.017533	5.13525
		HAKVAT	OJICUG	0.017533	5.13716
		HAKTUL	OJICUG	0.017533	5.15533
		HAKTAR	OJICUG	0.017533	5.1582
		HAKSUK	OJICUG	0.017533	5.2245
		OJICUG	HAKTEV	0.017533	5.34372
		OJICUG	HAKTUL	0.017533	5.42199
		OJICUG	HAKSOE	0.017533	5.49094
		OJICUG	HAKTOF	0.017533	5.49094
		OJICUG	HAKSUK	0.017533	5.51072
		OJICUG	HAKVAT	0.017533	5.57027
		HAKSIY	OJICUG	0.017533	5.57326
		OJICUG	HAKVEX	0.017533	5.65025
		OJICUG	HAKTAR	0.017533	5.71047
		OJICUG	HAKSAQ	0.017533	5.74075
		OJICUG	HAKSEU	0.017533	5.84223
		TAXFII	AQIYAB	0.017425	8.58104
		TAXFII	AQIXOO	0.017425	8.73292
		AQIXOO	HAKTIZ	0.017408	3.07375
		COMMIB	HAKTIZ	0.017408	3.09811
		AQIYAB	HAKTIZ	0.017408	3.10527
		HAKTIZ	HAKSIY	0.017408	4.9344
		HAKTEV	HAKTIZ	0.017408	5.10889
		HAKTOF	HAKTIZ	0.017408	5.1242
		HAKSEU	HAKTIZ	0.017408	5.13954
		HAKSOE	HAKTIZ	0.017408	5.15202
		HAKVEX	HAKTIZ	0.017408	5.1549
		HAKSAQ	HAKTIZ	0.017408	5.15587
		HAKVAT	HAKTIZ	0.017408	5.15778
		HAKTIZ	OJICUG	0.017408	5.16933
		HAKTUL	HAKTIZ	0.017408	5.17606
		HAKTAR	HAKTIZ	0.017408	5.17895
		HAKSUK	HAKTIZ	0.017408	5.24562
		HAKTIZ	HAKTEV	0.017408	5.24949
		OJICUG	HAKTIZ	0.017408	5.28446
		HAKTIZ	HAKTUL	0.017408	5.32735
		HAKTIZ	HAKSOE	0.017408	5.39595
		HAKTIZ	HAKTOF	0.017408	5.39595
		HAKTIZ	HAKSUK	0.017408	5.41562
		HAKTIZ	HAKVAT	0.017408	5.47487
		HAKTIZ	HAKVEX	0.017408	5.55445
		HAKSIY	HAKTIZ	0.017408	5.59635
		HAKTIZ	HAKTAR	0.017408	5.61438
		HAKTIZ	HAKSAQ	0.017408	5.64451
		HAKTIZ	HAKSEU	0.017408	5.7455
		HAKTEV	KENKOE	0.017162	3.53445
		HAKTOF	KENKOE	0.017162	3.54729
		HAKSEU	KENKOE	0.017162	3.56015
		HAKSOE	KENKOE	0.017162	3.57061
		HAKTIZ	KENKOE	0.017162	3.57142
		HAKVEX	KENKOE	0.017162	3.57302
		HAKSAQ	KENKOE	0.017162	3.57383
		HAKVAT	KENKOE	0.017162	3.57544
		HAKTUL	KENKOE	0.017162	3.59077
		HAKTAR	KENKOE	0.017162	3.59319
		HAKSUK	KENKOE	0.017162	3.64915
		OJICUG	KENKOE	0.017162	3.6818
		HAKSIY	KENKOE	0.017162	3.94476
		AQIXOO	KENKOE	0.017162	4.66519
		KENKOE	HAKSIY	0.017162	6.00808
		KENKOE	HAKTIZ	0.017162	6.25077
		KENKOE	OJICUG	0.017162	6.26889
		KENKOE	HAKTEV	0.017162	6.35778
		KENKOE	HAKTUL	0.017162	6.44405
		KENKOE	HAKSOE	0.017162	6.52001
		KENKOE	HAKTOF	0.017162	6.52001
		KENKOE	HAKSUK	0.017162	6.54179
		KENKOE	HAKVAT	0.017162	6.60737
		KENKOE	HAKVEX	0.017162	6.69537
		KENKOE	HAKTAR	0.017162	6.76164
		KENKOE	HAKSAQ	0.017162	6.79493
		KENKOE	HAKSEU	0.017162	6.90649
		HAKTEV	WEVYEE	0.016964	3.42651
		HAKTOF	WEVYEE	0.016964	3.43921
		HAKTIZ	WEVYEE	0.016964	3.4631
		HAKTUL	WEVYEE	0.016964	3.48228
		HAKTAR	WEVYEE	0.016964	3.48468
		HAKSUK	WEVYEE	0.016964	3.54012
		OJICUG	WEVYEE	0.016964	3.57245
		KENKOE	WEVYEE	0.016964	4.31007
		WEVYEE	KENKOE	0.016964	4.52784
		WEVYEE	HAKTIZ	0.016964	6.38388
		WEVYEE	OJICUG	0.016964	6.4023
		WEVYEE	HAKTEV	0.016964	6.49265
		WEVYEE	HAKTUL	0.016964	6.58033
		WEVYEE	HAKTOF	0.016964	6.65754
		WEVYEE	HAKSUK	0.016964	6.67967
		WEVYEE	HAKTAR	0.016964	6.90311
		RIPSAM	RIPRUF	0.016945	1.88779
		SUQHUJ	RIPRUF	0.016945	6.95696
		TAGTIH	RIPRUF	0.016945	38.6682
		RIPSAM	RIPROZ	0.016863	1.59859
		RIPRUF	RIPROZ	0.016863	1.62474
		RIPROZ	RIPRUF	0.016863	1.94615
		SUQHUJ	RIPROZ	0.016863	6.40615
		TAGTIH	RIPROZ	0.016863	37.4602
		RIPSAM	RIPRIT	0.016832	1.44816
		RIPRUF	RIPRIT	0.016832	1.47309
		RIPROZ	RIPRIT	0.016832	1.49124
		RIPRIT	RIPROZ	0.016832	1.65581
		RIPRIT	RIPRUF	0.016832	1.95951
		SUQHUJ	RIPRIT	0.016832	6.10713
		TAGTIH	RIPRIT	0.016832	36.7725
		TOWMOJ	WEVYEE	0.016724	4.12123
		HAKTEV	TOWMOJ	0.016724	4.22553
		HAKTIZ	TOWMOJ	0.016724	4.26645
		TOWMOJ	KENKOE	0.016724	4.28586
		HAKTUL	TOWMOJ	0.016724	4.28789
		HAKSUK	TOWMOJ	0.016724	4.3525
		OJICUG	TOWMOJ	0.016724	4.3886
		KENKOE	TOWMOJ	0.016724	5.20854
		WEVYEE	TOWMOJ	0.016724	5.26352
		TOWMOJ	HAKTIZ	0.016724	6.10992
		TOWMOJ	OJICUG	0.016724	6.12808
		TOWMOJ	HAKTEV	0.016724	6.21711
		TOWMOJ	HAKTUL	0.016724	6.30353
		TOWMOJ	HAKSUK	0.016724	6.40147
		KUXREC	WEVYEE	0.016668	4.16977
		HAKTIZ	KUXREC	0.016668	4.2451
		HAKSUK	KUXREC	0.016668	4.33107
		KUXREC	KENKOE	0.016668	4.33565
		OJICUG	KUXREC	0.016668	4.36715
		TOWMOJ	KUXREC	0.016668	4.91283
		KUXREC	TOWMOJ	0.016668	4.98917
		KENKOE	KUXREC	0.016668	5.18661
		WEVYEE	KUXREC	0.016668	5.24154
		KUXREC	HAKTIZ	0.016668	6.17268
		KUXREC	OJICUG	0.016668	6.19096
		KUXREC	HAKSUK	0.016668	6.4662
		ICISAP	WEVYEE	0.016365	3.96247
		ICISAP	KENKOE	0.016365	4.12571
		ICISAP	KUXREC	0.016365	4.7319
		ICISAP	TOWMOJ	0.016365	4.76996
		TOWMOJ	ICISAP	0.016365	5.59019
		KUXREC	ICISAP	0.016365	5.63085
		KENKOE	ICISAP	0.016365	5.88471
		WEVYEE	ICISAP	0.016365	5.94379
		ICISAP	HOMZEP	0.016326	4.32172
		HOMZEP	WEVYEE	0.016326	4.49664
		TOWMOJ	HOMZEP	0.016326	4.58202
		KUXREC	HOMZEP	0.016326	4.61889
		HOMZEP	KENKOE	0.016326	4.67064
		KENKOE	HOMZEP	0.016326	4.84928
		WEVYEE	HOMZEP	0.016326	4.90294
		HOMZEP	KUXREC	0.016326	5.31509
		HOMZEP	TOWMOJ	0.016326	5.35546
		HOMZEP	ICISAP	0.016326	5.91972
		ICISAP	RUWFOG	0.016076	15.0484
		TOWMOJ	RUWFOG	0.016076	15.5346
		KUXREC	RUWFOG	0.016076	15.6029
		HOMZEP	RUWFOG	0.016076	16.062
		WEVYEE	RUWFOG	0.016076	16.1256
		ICISAP	ONUJUE	0.015942	4.50368
		TOWMOJ	ONUJUE	0.015942	4.77255
		KUXREC	ONUJUE	0.015942	4.81062
		ONUJUE	HOMZEP	0.015942	4.91538
		HOMZEP	ONUJUE	0.015942	5.06816
		ONUJUE	KUXREC	0.015942	5.36981
		ONUJUE	TOWMOJ	0.015942	5.41088
		ONUJUE	ICISAP	0.015942	5.98496
		ONUJUE	RUWFOG	0.015942	16.0706
		QUQFEO	ECESEN	0.015003	6.52166
		VEPQEP	REBSID	0.014821	81.886
		VEPQOZ	REBSID	0.014781	82.2316
		NITBOI	PEYVEV	0.014757	4.82987
		NITBUO	PEYVEV	0.014757	4.85848
		NITCAV	PEYVEV	0.014757	4.87866
		NITCEZ	PEYVEV	0.014757	4.89342
		NITBAU	PEYVEV	0.014757	4.89891
		NITBIC	PEYVEV	0.014694	4.81993
		NITBIC	TIGFUN	0.014669	3.93082
		NITBOI	TIGFUN	0.014669	3.95838
		NITBUO	TIGFUN	0.014669	3.9844
		NITCAV	TIGFUN	0.014669	4.00277
		NITCEZ	TIGFUN	0.014669	4.01614
		NITBAU	TIGFUN	0.014669	4.02114
		PEYVEV	TIGFUN	0.014669	4.95028
		TIGFUN	PEYVEV	0.014669	6.01629
		SUVPOQ	TIGFUN	0.014642	5.10629
		SUVPOQ	PEYVEV	0.014642	6.12405
		NITBEY	TIGFUN	0.014636	3.8806
		NITBEY	PEYVEV	0.014636	4.77353
		ECESEN	TOWMEZ	0.014622	4.83432
		QUQFEO	TOWMEZ	0.014622	5.66311
		TOWMEZ	ECESEN	0.014622	6.51168
		NITBEY	PASNAB	0.01459	42.033
		NITBIC	PASNAB	0.01459	42.2033
		NITBOI	PASNAB	0.01459	42.2846
		NITBUO	PASNAB	0.01459	42.3684
		NITCAV	PASNAB	0.01459	42.4007
		NITCEZ	PASNAB	0.01459	42.4376
		NITBAU	PASNAB	0.01459	42.4474
		PEYVEV	PASNAB	0.01459	45.4508
		TIGFUN	PASNAB	0.01459	45.6072
		SUVPOQ	PASNAB	0.01459	45.8394
		TOWMID	TOWMEZ	0.014493	5.23787
		TOWMEZ	TOWMID	0.014493	5.55253
		TOWMID	ECESEN	0.014493	6.34666
		PAYZEX	PEYVEV	0.014482	6.00128
		PAYZEX	TIGFUN	0.014482	7.10696
		PAYZEX	PASNAB	0.014482	11.57
		NITBEY	PAYZEX	0.014482	32.2132
		NITBIC	PAYZEX	0.014482	32.3842
		NITBOI	PAYZEX	0.014482	32.4638
		NITBUO	PAYZEX	0.014482	32.5391
		NITCAV	PAYZEX	0.014482	32.5911
		NITCEZ	PAYZEX	0.014482	32.6295
		NITBAU	PAYZEX	0.014482	32.6438
		PEYVEV	PAYZEX	0.014482	35.2271
		TIGFUN	PAYZEX	0.014482	35.3842
		SUVPOQ	PAYZEX	0.014482	35.6183
		KUGZIW	TIGFUN	0.014324	5.49033
		KUGZIW	PEYVEV	0.014324	6.5561
		KUGZIW	PAYZEX	0.014324	36.717
		KUGZIW	PASNAB	0.014324	47.3962
		YARGAB	TIGFUN	0.014275	5.40896
		YARGAB	PEYVEV	0.014275	6.46905
		YARGAB	PAYZEX	0.014275	36.5841
		YARGAB	PASNAB	0.014275	47.3001
		NITBEY	REZXEA	0.014187	3.01846
		NITBIC	REZXEA	0.014187	3.07145
		NITBOI	REZXEA	0.014187	3.09622
		NITBUO	REZXEA	0.014187	3.11964
		NITCAV	REZXEA	0.014187	3.13614
		NITCEZ	REZXEA	0.014187	3.14827
		NITBAU	REZXEA	0.014187	3.15273
		PEYVEV	REZXEA	0.014187	3.99499
		TIGFUN	REZXEA	0.014187	4.04852
		SUVPOQ	REZXEA	0.014187	4.12878
		YARGAB	REZXEA	0.014187	4.28162
		KUGZIW	REZXEA	0.014187	4.37133
		REZXEA	TIGFUN	0.014187	6.08594
		REZXEA	PEYVEV	0.014187	7.21109
		PAYZEX	REZXEA	0.014187	8.74482
		REZXEA	PAYZEX	0.014187	38.4551
		REZXEA	PASNAB	0.014187	49.239
		HAKVIB	REZXEA	0.014006	4.30375
		NITBEY	HAKVIB	0.014006	4.34043
		NITBIC	HAKVIB	0.014006	4.40435
		NITBOI	HAKVIB	0.014006	4.43421
		NITBUO	HAKVIB	0.014006	4.46243
		NITCAV	HAKVIB	0.014006	4.4823
		HAKVIB	TIGFUN	0.014006	5.47532
		PEYVEV	HAKVIB	0.014006	5.50667
		TIGFUN	HAKVIB	0.014006	5.56994
		SUVPOQ	HAKVIB	0.014006	5.66462
		YARGAB	HAKVIB	0.014006	5.84457
		KUGZIW	HAKVIB	0.014006	5.94998
		REZXEA	HAKVIB	0.014006	6.51522
		HAKVIB	PEYVEV	0.014006	6.55225
		PAYZEX	HAKVIB	0.014006	6.97636
		HAKVIB	PAYZEX	0.014006	37.1893
		HAKVIB	PASNAB	0.014006	48.1113
		YEDKOI	ONIXOZ	0.013949	56.7305
		KOKKOL	ONIXOZ	0.013949	58.0898
		XIVMEW01	ONIXOZ	0.013949	58.0898
		ONUKAL	ONIXOZ	0.013949	58.2592
		NITBEY	HAKVOH	0.013934	3.75358
		NITBIC	HAKVOH	0.013934	3.81318
		HAKVOH	REZXEA	0.013934	4.24777
		PEYVEV	HAKVOH	0.013934	4.84555
		TIGFUN	HAKVOH	0.013934	4.90507
		SUVPOQ	HAKVOH	0.013934	4.99417
		HAKVIB	HAKVOH	0.013934	5.12718
		YARGAB	HAKVOH	0.013934	5.16366
		KUGZIW	HAKVOH	0.013934	5.26302
		HAKVOH	TIGFUN	0.013934	5.41531
		HAKVOH	HAKVIB	0.013934	5.7449
		REZXEA	HAKVOH	0.013934	5.79679
		HAKVOH	PEYVEV	0.013934	6.48946
		PAYZEX	HAKVOH	0.013934	7.83665
		HAKVOH	PAYZEX	0.013934	37.1497
		HAKVOH	PASNAB	0.013934	48.1273
		NITBEY	XIDMED	0.013894	3.27622
		NITBIC	XIDMED	0.013894	3.33199
		TIGFUN	XIDMED	0.013894	4.35839
		SUVPOQ	XIDMED	0.013894	4.44252
		HAKVOH	XIDMED	0.013894	4.4879
		HAKVIB	XIDMED	0.013894	4.5682
		YARGAB	XIDMED	0.013894	4.60269
		KUGZIW	XIDMED	0.013894	4.69666
		XIDMED	REZXEA	0.013894	4.91419
		REZXEA	XIDMED	0.013894	5.20235
		XIDMED	HAKVOH	0.013894	5.7674
		XIDMED	TIGFUN	0.013894	6.16655
		XIDMED	HAKVIB	0.013894	6.51844
		PAYZEX	XIDMED	0.013894	8.60671
		XIDMED	PAYZEX	0.013894	39.146
		XIDMED	PASNAB	0.013894	50.1569
		FAVKAP	ONIXOZ	0.013847	58.5001
		VIDJID	REZXEA	0.013652	4.71131
		VIDJID	XIDMED	0.013652	4.9529
		HAKVOH	VIDJID	0.013652	5.41003
		HAKVIB	VIDJID	0.013652	5.49894
		YARGAB	VIDJID	0.013652	5.53711
		VIDJID	HAKVOH	0.013652	5.55512
		KUGZIW	VIDJID	0.013652	5.64105
		XIDMED	VIDJID	0.013652	6.15092
		REZXEA	VIDJID	0.013652	6.19901
		VIDJID	HAKVIB	0.013652	6.29936
		PAYZEX	VIDJID	0.013652	7.67765
		VIDJID	PAYZEX	0.013652	39.014
		HAKVOH	DAFYAN	0.01363	4.4338
		HAKVIB	DAFYAN	0.01363	4.51439
		YARGAB	DAFYAN	0.01363	4.54901
		KUGZIW	DAFYAN	0.01363	4.64334
		DAFYAN	REZXEA	0.01363	4.73812
		VIDJID	DAFYAN	0.01363	4.81389
		DAFYAN	XIDMED	0.01363	4.98058
		XIDMED	DAFYAN	0.01363	5.10733
		REZXEA	DAFYAN	0.01363	5.1512
		DAFYAN	HAKVOH	0.01363	5.58493
		DAFYAN	VIDJID	0.01363	5.85949
		DAFYAN	HAKVIB	0.01363	6.33173
		HAKVOH	KUXSIH	0.013543	4.5119
		HAKVIB	KUXSIH	0.013543	4.59346
		YARGAB	KUXSIH	0.013543	4.62849
		KUGZIW	KUXSIH	0.013543	4.72394
		VIDJID	KUXSIH	0.013543	4.89651
		DAFYAN	KUXSIH	0.013543	4.91617
		KUXSIH	REZXEA	0.013543	5.06893
		KUXSIH	DAFYAN	0.013543	5.1677
		XIDMED	KUXSIH	0.013543	5.19337
		REZXEA	KUXSIH	0.013543	5.23775
		KUXSIH	XIDMED	0.013543	5.32042
		KUXSIH	HAKVOH	0.013543	5.94651
		KUXSIH	VIDJID	0.013543	6.23063
		KUXSIH	HAKVIB	0.013543	6.71889
		EWALUK	ONUKAL	0.013502	79.763
		EWALUK	XIVMEW01	0.013502	79.8696
		EWALUK	KOKKOL	0.013502	79.8773
		OYAJIJ02	OYAJOP02	0.013401	10.5821
		OYAJOP02	OYAJEF02	0.013401	10.6047
		OYAJIJ02	OYAJEF02	0.013401	10.6729
		OYAKAC02	OYAJOP02	0.013401	10.8253
		OYAJOP02	OYAJIJ02	0.013401	10.897
		OYAKAC02	OYAJEF02	0.013401	10.9172
		OYAKAC02	OYAJIJ02	0.013401	11.2136
		OYAJAB02	OYAJOP02	0.013401	11.2473
		OYAJAB02	OYAJEF02	0.013401	11.3407
		OYAJOP02	OYAKAC02	0.013401	11.512
		OYAJIJ02	OYAKAC02	0.013401	11.5831
		OYAJOP02	OYAJAB02	0.013401	11.5878
		OYAJEF02	OYAJOP02	0.013401	11.62
		OYAJAB02	OYAJIJ02	0.013401	11.6429
		OYAJIJ02	OYAJAB02	0.013401	11.6591
		OYAKAC02	OYAJAB02	0.013401	11.9144
		OYAJEF02	OYAJIJ02	0.013401	12.0221
		OYAJAB02	OYAKAC02	0.013401	12.2784
		OYAJEF02	OYAKAC02	0.013401	12.668
		OYAJEF02	OYAJAB02	0.013401	12.7473
		DEDCOH	ONIXOZ	0.013352	22.9856
		EWALUK	BIHBEB	0.01326	9.35739
		DEDCOH	BIHBEB	0.01326	67.1995
		HAKVOH	DAFYOB	0.01318	4.6458
		DAFYOB	DAFYAN	0.01318	4.99674
		VIDJID	DAFYOB	0.01318	5.04141
		DAFYOB	KUXSIH	0.01318	5.05016
		DAFYAN	DAFYOB	0.01318	5.06163
		DAFYOB	XIDMED	0.01318	5.149
		XIDMED	DAFYOB	0.01318	5.34676
		KUXSIH	DAFYOB	0.01318	5.37547
		DAFYOB	HAKVOH	0.01318	5.77389
		DAFYOB	VIDJID	0.01318	6.05778
		KEMFUG	OMOVUJ	0.013048	50.186
		SUKHEN	BIHBEB	0.013035	68.4005
		KEMGAN	OMOVUJ	0.01297	50.4863
		GATKUK	OYAJAB02	0.012898	76.9957
		GATKUK	OYAKAC02	0.012898	77.0393
		GATKUK	OYAJIJ02	0.012898	77.4093
		GATKUK	OYAJEF02	0.012898	77.5948
		GATKUK	OYAJOP02	0.012898	77.6711
		OYAJOP02	GATKUK	0.012898	81.483
		OYAJIJ02	GATKUK	0.012898	81.497
		OYAKAC02	GATKUK	0.012898	81.5489
		VEPQOZ	REBSOJ	0.012843	61.2212
		VEPQEP	REBSOJ	0.012843	61.4309
		QUSCOX	OYAJAB02	0.012754	78.7027
		QUSCOX	OYAKAC02	0.012754	78.7468
		QUSCOX	OYAJIJ02	0.012754	79.1208
		QUSCOX	OYAJEF02	0.012754	79.3085
		QUSCOX	OYAJOP02	0.012754	79.3681
		OYAJOP02	QUSCOX	0.012754	80.0745
		OYAJIJ02	QUSCOX	0.012754	80.0873
		OYAKAC02	QUSCOX	0.012754	80.1412
		OYAJAB02	QUSCOX	0.012754	80.2375
		OYAJEF02	QUSCOX	0.012754	80.3281
		DAFYOB	KUXSAZ	0.012739	4.79301
		KUXSAZ	DAFYOB	0.012739	5.79506
		KEMGAN	MIZZUS	0.012615	19.3246
		KEMFUG	MIZZUS	0.012615	60.5606
		VEPQEP	REBSUP	0.012601	63.7436
		VEPQOZ	REBSUP	0.012601	63.797
		KEMGAN	MIXYOJ	0.012592	19.4798
		KEMFUG	MIXYOJ	0.012592	60.883
		KEMGAN	XEKBOG	0.012578	19.1228
		KEMFUG	XEKBOG	0.012578	19.1241
		KEMGAN	XEKBIA	0.012578	19.131
		KEMFUG	XEKBIA	0.012578	19.1322
		KEMGAN	ADOLUB	0.012558	19.2994
		KEMFUG	ADOLUB	0.012558	19.3006
		DAFYOB	DAFJOM	0.012546	4.69247
		KUXSAZ	DAFJOM	0.012546	5.22776
		DAFJOM	KUXSAZ	0.012546	5.22776
		DAFJOM	DAFYOB	0.012546	5.69242
		KEMGAN	BUSNUZ	0.012538	19.1209
		KEMFUG	BUSNUZ	0.012538	19.1222
		KEMGAN	RODJOK	0.012527	19.0556
		KEMFUG	RODJOK	0.012527	19.0569
		KEMGAN	ADOLOV	0.01252	19.3056
		KEMFUG	MIXYID	0.01252	19.5177
		KEMFUG	ADOLOV	0.01252	60.7275
		KEMGAN	MIXYID	0.01252	61.1031
		DAFYOB	ROYLAU	0.012497	4.6429
		DAFJOM	ROYLAU	0.012497	4.99629
		ROYLAU	DAFJOM	0.012497	5.00374
		KUXSAZ	ROYLAU	0.012497	5.17652
		ROYLAU	KUXSAZ	0.012497	5.1841
		ROYLAU	DAFYOB	0.012497	5.64778
		KEMGAN	CARGOU	0.012485	19.1451
		KEMFUG	CARGOU	0.012485	19.1464
		KEMGAN	MIXYEZ	0.012472	19.3685
		KEMFUG	MIXYEZ	0.012472	60.9411
		DAFYOB	QUJBEE	0.01247	4.53113
		ROYLAU	QUJBEE	0.01247	4.81866
		DAFJOM	QUJBEE	0.01247	4.88068
		KUXSAZ	QUJBEE	0.01247	5.05903
		QUJBEE	ROYLAU	0.01247	5.34911
		QUJBEE	DAFJOM	0.01247	5.4222
		QUJBEE	KUXSAZ	0.01247	5.61009
		QUJBEE	DAFYOB	0.01247	6.09258
		DAFYOB	ROYKOH	0.012465	4.66403
		ROYKOH	QUJBEE	0.012465	4.84311
		ROYLAU	ROYKOH	0.012465	4.95575
		ROYKOH	ROYLAU	0.012465	4.96893
		DAFJOM	ROYKOH	0.012465	5.01867
		ROYKOH	DAFJOM	0.012465	5.03941
		KUXSAZ	ROYKOH	0.012465	5.19953
		ROYKOH	KUXSAZ	0.012465	5.22064
		QUJBEE	ROYKOH	0.012465	5.36127
		ROYKOH	DAFYOB	0.012465	5.68654
		KEMFUG	VOCXUH	0.01246	19.1719
		KEMGAN	VOCXUH	0.01246	60.6161
		UJUQIB	QUJBEE	0.012452	4.83249
		UJUQIB	ROYLAU	0.012452	4.95833
		UJUQIB	ROYKOH	0.012452	4.96781
		UJUQIB	DAFJOM	0.012452	5.02877
		UJUQIB	KUXSAZ	0.012452	5.2099
		DAFYOB	UJUQIB	0.012452	5.50835
		UJUQIB	DAFYOB	0.012452	5.67557
		ROYLAU	UJUQIB	0.012452	5.82515
		ROYKOH	UJUQIB	0.012452	5.84973
		DAFJOM	UJUQIB	0.012452	5.89338
		KUXSAZ	UJUQIB	0.012452	6.08934
		QUJBEE	UJUQIB	0.012452	6.26427
		KEMGAN	ZUWWET	0.012405	19.3076
		KEMGAN	YOSCUG	0.012385	18.999
		LUCDOE	QEZZED	0.012375	61.0429
		ROYKEX	QUJBEE	0.01237	4.8834
		ROYKEX	ROYLAU	0.01237	5.01028
		ROYKEX	ROYKOH	0.01237	5.01985
		ROYKEX	DAFJOM	0.01237	5.08132
		ROYLAU	ROYKEX	0.01237	5.09454
		UJUQIB	ROYKEX	0.01237	5.10172
		ROYKOH	ROYKEX	0.01237	5.11761
		DAFJOM	ROYKEX	0.01237	5.15857
		ROYKEX	KUXSAZ	0.01237	5.264
		KUXSAZ	ROYKEX	0.01237	5.34262
		QUJBEE	ROYKEX	0.01237	5.50713
		ROYKEX	UJUQIB	0.01237	5.89217
		ROYLAU	YODWUK	0.012369	28.008
		UJUQIB	YODWUK	0.012369	28.0248
		ROYKOH	YODWUK	0.012369	28.062
		ROYKEX	YODWUK	0.012369	28.07
		DAFJOM	YODWUK	0.012369	28.1577
		CISVEH	YODWUK	0.012369	28.3588
		KUXSAZ	YODWUK	0.012369	28.5851
		QUJBEE	YODWUK	0.012369	28.9639
		ROYJOG	QUJBEE	0.012358	4.88427
		ROYJOG	ROYLAU	0.012358	5.01125
		ROYJOG	ROYKOH	0.012358	5.02082
		ROYLAU	ROYJOG	0.012358	5.03752
		UJUQIB	ROYJOG	0.012358	5.04466
		ROYKOH	ROYJOG	0.012358	5.06047
		ROYKEX	ROYJOG	0.012358	5.06386
		ROYJOG	DAFJOM	0.012358	5.08234
		DAFJOM	ROYJOG	0.012358	5.10123
		ROYJOG	ROYKEX	0.012358	5.12205
		ROYJOG	KUXSAZ	0.012358	5.26513
		KUXSAZ	ROYJOG	0.012358	5.28435
		QUJBEE	ROYJOG	0.012358	5.44803
		ROYJOG	UJUQIB	0.012358	5.89369
		ROYJOG	YODWUK	0.012358	28.0867
		ROYJUM	QUJBEE	0.012355	4.89169
		ROYLAU	ROYJUM	0.012355	4.97124
		UJUQIB	ROYJUM	0.012355	4.97833
		ROYJOG	ROYJUM	0.012355	4.99329
		ROYKOH	ROYJUM	0.012355	4.99404
		ROYKEX	ROYJUM	0.012355	4.99741
		ROYJUM	ROYLAU	0.012355	5.01877
		ROYJUM	ROYKOH	0.012355	5.02834
		DAFJOM	ROYJUM	0.012355	5.03453
		ROYJUM	ROYJOG	0.012355	5.06727
		ROYJUM	DAFJOM	0.012355	5.08991
		ROYJUM	ROYKEX	0.012355	5.12966
		KUXSAZ	ROYJUM	0.012355	5.21649
		ROYJUM	KUXSAZ	0.012355	5.27286
		QUJBEE	ROYJUM	0.012355	5.37915
		ROYJUM	UJUQIB	0.012355	5.90194
		ROYJUM	YODWUK	0.012355	28.1082
		LEZJOQ	OMOVUJ	0.012342	2.15068
		LEZJOQ	MIXYOJ	0.012342	2.72996
		LEZJOQ	YOSCUG	0.012342	2.83472
		LEZJOQ	XEKBOG	0.012342	2.87455
		LEZJOQ	CARGOU	0.012342	2.90914
		ROYLAU	CANYUN	0.012311	4.82571
		UJUQIB	CANYUN	0.012311	4.83272
		ROYJOG	CANYUN	0.012311	4.84748
		ROYKOH	CANYUN	0.012311	4.84821
		ROYKEX	CANYUN	0.012311	4.85154
		ROYJUM	CANYUN	0.012311	4.85376
		DAFJOM	CANYUN	0.012311	4.88819
		KUXSAZ	CANYUN	0.012311	5.06784
		QUJBEE	CANYUN	0.012311	5.22842
		CANYUN	QUJBEE	0.012311	5.33598
		CANYUN	ROYJUM	0.012311	5.44897
		CANYUN	ROYLAU	0.012311	5.46896
		CANYUN	ROYKOH	0.012311	5.47897
		CANYUN	ROYJOG	0.012311	5.51968
		CANYUN	DAFJOM	0.012311	5.54335
		CANYUN	ROYKEX	0.012311	5.5849
		CANYUN	KUXSAZ	0.012311	5.73454
		CANYUN	UJUQIB	0.012311	6.39104
		CANYUN	YODWUK	0.012311	29.2188
		ROYJIA	CANYUN	0.012307	4.85351
		ROYJIA	QUJBEE	0.012307	4.90911
		ROYJIA	ROYJUM	0.012307	5.01744
		ROYJIA	ROYLAU	0.012307	5.03662
		ROYJIA	ROYKOH	0.012307	5.04624
		ROYJIA	ROYJOG	0.012307	5.08531
		ROYJIA	DAFJOM	0.012307	5.10804
		ROYLAU	ROYJIA	0.012307	5.13347
		UJUQIB	ROYJIA	0.012307	5.1407
		ROYJIA	ROYKEX	0.012307	5.14793
		ROYJOG	ROYJIA	0.012307	5.15593
		ROYKOH	ROYJIA	0.012307	5.15669
		ROYKEX	ROYJIA	0.012307	5.16012
		ROYJUM	ROYJIA	0.012307	5.1624
		DAFJOM	ROYJIA	0.012307	5.19792
		ROYJIA	KUXSAZ	0.012307	5.29167
		KUXSAZ	ROYJIA	0.012307	5.38314
		QUJBEE	ROYJIA	0.012307	5.54872
		CANYUN	ROYJIA	0.012307	5.59982
		ROYJIA	UJUQIB	0.012307	5.92311
		ROYJIA	YODWUK	0.012307	28.2143
		ROYLAU	KUXSIH01	0.012306	5.09066
		UJUQIB	KUXSIH01	0.012306	5.09785
		ROYJOG	KUXSIH01	0.012306	5.11302
		ROYKOH	KUXSIH01	0.012306	5.11377
		ROYKEX	KUXSIH01	0.012306	5.11719
		ROYJIA	KUXSIH01	0.012306	5.11757
		ROYJUM	KUXSIH01	0.012306	5.11947
		DAFJOM	KUXSIH01	0.012306	5.15483
		KUXSIH01	CANYUN	0.012306	5.22293
		KUXSIH01	QUJBEE	0.012306	5.2806
		KUXSAZ	KUXSIH01	0.012306	5.3393
		KUXSIH01	ROYJUM	0.012306	5.39294
		KUXSIH01	ROYLAU	0.012306	5.41283
		KUXSIH01	ROYKOH	0.012306	5.4228
		KUXSIH01	ROYJOG	0.012306	5.4633
		KUXSIH01	DAFJOM	0.012306	5.48686
		QUJBEE	KUXSIH01	0.012306	5.50424
		KUXSIH01	ROYKEX	0.012306	5.5282
		KUXSIH01	ROYJIA	0.012306	5.54123
		CANYUN	KUXSIH01	0.012306	5.55513
		KUXSIH01	KUXSAZ	0.012306	5.67713
		KUXSIH01	UJUQIB	0.012306	6.33055
		KUXSIH01	YODWUK	0.012306	29.0958
		SETSOB	YOSCUG	0.012299	19.601
		SETSOB	RODJOK	0.012299	19.883
		SETSOB	VOCXUH	0.012299	19.8959
		SETSOB	CARGOU	0.012299	19.9089
		SETSOB	ZUWWET	0.012299	19.9478
		SETSOB	BUSNUZ	0.012299	19.9677
		SETSOB	XEKBOG	0.012299	20.0317
		SETSOB	XEKBIA	0.012299	20.0402
		SETSOB	ADOLUB	0.012299	20.1822
		SETSOB	MIXYID	0.012299	20.3458
		KEMGAN	SETSOB	0.012299	30.4946
		SETSOB	OMOVUJ	0.012299	54.0209
		SETSOB	MIXYEZ	0.012299	60.9595
		SETSOB	ADOLOV	0.012299	60.98
		SETSOB	MIZZUS	0.012299	61.2777
		SETSOB	MIXYOJ	0.012299	61.4941
		ROYLAU	DAFXUG	0.012286	4.66683
		UJUQIB	DAFXUG	0.012286	4.67373
		ROYJOG	DAFXUG	0.012286	4.68826
		ROYKOH	DAFXUG	0.012286	4.68898
		ROYKEX	DAFXUG	0.012286	4.69226
		ROYJIA	DAFXUG	0.012286	4.69262
		ROYJUM	DAFXUG	0.012286	4.69444
		DAFJOM	DAFXUG	0.012286	4.72834
		KUXSAZ	DAFXUG	0.012286	4.90522
		KUXSIH01	DAFXUG	0.012286	5.05586
		QUJBEE	DAFXUG	0.012286	5.06349
		DAFXUG	CANYUN	0.012286	5.06878
		CANYUN	DAFXUG	0.012286	5.11235
		DAFXUG	QUJBEE	0.012286	5.12564
		DAFXUG	ROYJUM	0.012286	5.2364
		DAFXUG	ROYLAU	0.012286	5.25601
		DAFXUG	ROYKOH	0.012286	5.26584
		DAFXUG	ROYJOG	0.012286	5.30579
		DAFXUG	DAFJOM	0.012286	5.32902
		DAFXUG	KUXSIH01	0.012286	5.33833
		DAFXUG	ROYKEX	0.012286	5.3698
		DAFXUG	ROYJIA	0.012286	5.38265
		DAFXUG	KUXSAZ	0.012286	5.51671
		DAFXUG	UJUQIB	0.012286	6.16161
		DAFXUG	YODWUK	0.012286	28.7573
		CISVEH	OKUVAT01	0.01226	28.7318
		ROYLAU	OKUVAT01	0.01226	29.1273
		UJUQIB	OKUVAT01	0.01226	29.1446
		ROYJOG	OKUVAT01	0.01226	29.1809
		ROYKOH	OKUVAT01	0.01226	29.1827
		ROYKEX	OKUVAT01	0.01226	29.1908
		ROYJIA	OKUVAT01	0.01226	29.1917
		ROYJUM	OKUVAT01	0.01226	29.1963
		DAFJOM	OKUVAT01	0.01226	29.2808
		DAFXUG	OKUVAT01	0.01226	29.6972
		KUXSAZ	OKUVAT01	0.01226	29.7188
		KUXSIH01	OKUVAT01	0.01226	30.0881
		QUJBEE	OKUVAT01	0.01226	30.107
		CANYUN	OKUVAT01	0.01226	30.2255
		ROYLAU	NAHLOA	0.01223	4.67016
		UJUQIB	NAHLOA	0.01223	4.67708
		ROYJOG	NAHLOA	0.01223	4.69165
		ROYKOH	NAHLOA	0.01223	4.69237
		ROYKEX	NAHLOA	0.01223	4.69565
		ROYJIA	NAHLOA	0.01223	4.69602
		ROYJUM	NAHLOA	0.01223	4.69784
		DAFJOM	NAHLOA	0.01223	4.73183
		DAFXUG	NAHLOA	0.01223	4.90024
		KUXSAZ	NAHLOA	0.01223	4.90919
		KUXSIH01	NAHLOA	0.01223	5.06024
		QUJBEE	NAHLOA	0.01223	5.06782
		CANYUN	NAHLOA	0.01223	5.11681
		NAHLOA	DAFXUG	0.01223	5.15265
		NAHLOA	CANYUN	0.01223	5.32989
		NAHLOA	QUJBEE	0.01223	5.38833
		NAHLOA	ROYJUM	0.01223	5.50222
		NAHLOA	ROYLAU	0.01223	5.52237
		NAHLOA	ROYKOH	0.01223	5.53247
		NAHLOA	ROYJOG	0.01223	5.5735
		NAHLOA	DAFJOM	0.01223	5.59736
		NAHLOA	KUXSIH01	0.01223	5.60693
		NAHLOA	ROYKEX	0.01223	5.63925
		NAHLOA	ROYJIA	0.01223	5.65245
		NAHLOA	KUXSAZ	0.01223	5.79012
		NAHLOA	UJUQIB	0.01223	6.45194
		NAHLOA	YODWUK	0.01223	29.4515
		NAHLOA	OKUVAT01	0.01223	30.3418
		KEMGAN	MOBBAI01	0.012226	19.1032
		SETSOB	MOBBAI01	0.012226	19.575
		OKIZIT	NAHLOA	0.012224	4.6093
		OKIZIT	DAFXUG	0.012224	4.62738
		OKIZIT	CANYUN	0.012224	4.79547
		OKIZIT	QUJBEE	0.012224	4.85092
		OKIZIT	ROYJUM	0.012224	4.95902
		ROYLAU	OKIZIT	0.012224	4.97027
		UJUQIB	OKIZIT	0.012224	4.9774
		OKIZIT	ROYLAU	0.012224	4.97816
		OKIZIT	ROYKOH	0.012224	4.98775
		ROYJOG	OKIZIT	0.012224	4.99244
		ROYKOH	OKIZIT	0.012224	4.99319
		ROYKEX	OKIZIT	0.012224	4.99658
		ROYJIA	OKIZIT	0.012224	4.99695
		ROYJUM	OKIZIT	0.012224	4.99884
		OKIZIT	ROYJOG	0.012224	5.02673
		DAFJOM	OKIZIT	0.012224	5.0339
		OKIZIT	DAFJOM	0.012224	5.0494
		OKIZIT	KUXSIH01	0.012224	5.05848
		OKIZIT	ROYKEX	0.012224	5.0892
		OKIZIT	ROYJIA	0.012224	5.10173
		DAFXUG	OKIZIT	0.012224	5.2076
		KUXSAZ	OKIZIT	0.012224	5.21682
		OKIZIT	KUXSAZ	0.012224	5.2326
		KUXSIH01	OKIZIT	0.012224	5.37254
		QUJBEE	OKIZIT	0.012224	5.38036
		CANYUN	OKIZIT	0.012224	5.43084
		NAHLOA	OKIZIT	0.012224	5.44812
		OKIZIT	UJUQIB	0.012224	5.86279
		OKIZIT	YODWUK	0.012224	28.1855
		OKIZIT	OKUVAT01	0.012224	29.056
		QAMLEY	NAHLOA	0.012211	4.63354
		QAMLEY	DAFXUG	0.012211	4.65161
		QAMLEY	CANYUN	0.012211	4.82029
		QAMLEY	QUJBEE	0.012211	4.87592
		QAMLEY	OKIZIT	0.012211	4.93029
		QAMLEY	ROYJUM	0.012211	4.98429
		QAMLEY	ROYLAU	0.012211	5.00349
		QAMLEY	ROYKOH	0.012211	5.01311
		QAMLEY	ROYJOG	0.012211	5.0522
		QAMLEY	DAFJOM	0.012211	5.07495
		QAMLEY	KUXSIH01	0.012211	5.08406
		QAMLEY	ROYKEX	0.012211	5.11487
		QAMLEY	ROYJIA	0.012211	5.12744
		QAMLEY	KUXSAZ	0.012211	5.25871
		OKIZIT	QAMLEY	0.012211	5.57901
		ROYLAU	QAMLEY	0.012211	5.64845
		UJUQIB	QAMLEY	0.012211	5.65605
		ROYJOG	QAMLEY	0.012211	5.67209
		ROYKOH	QAMLEY	0.012211	5.67289
		ROYKEX	QAMLEY	0.012211	5.6765
		ROYJIA	QAMLEY	0.012211	5.6769
		ROYJUM	QAMLEY	0.012211	5.67891
		DAFJOM	QAMLEY	0.012211	5.7163
		QAMLEY	UJUQIB	0.012211	5.89077
		DAFXUG	QAMLEY	0.012211	5.9014
		KUXSAZ	QAMLEY	0.012211	5.91123
		KUXSIH01	QAMLEY	0.012211	6.077
		QUJBEE	QAMLEY	0.012211	6.08538
		CANYUN	QAMLEY	0.012211	6.13909
		NAHLOA	QAMLEY	0.012211	6.15747
		QAMLEY	YODWUK	0.012211	28.2635
		QAMLEY	OKUVAT01	0.012211	29.1356
		OKIZIT	DAFXOA	0.012187	4.64163
		QAMLEY	DAFXOA	0.012187	4.6609
		ROYLAU	DAFXOA	0.012187	4.70504
		UJUQIB	DAFXOA	0.012187	4.71199
		ROYJOG	DAFXOA	0.012187	4.72665
		ROYKOH	DAFXOA	0.012187	4.72738
		ROYKEX	DAFXOA	0.012187	4.73067
		ROYJIA	DAFXOA	0.012187	4.73104
		ROYJUM	DAFXOA	0.012187	4.73288
		DAFJOM	DAFXOA	0.012187	4.76705
		DAFXOA	NAHLOA	0.012187	4.91169
		DAFXOA	DAFXUG	0.012187	4.93039
		DAFXUG	DAFXOA	0.012187	4.93639
		KUXSAZ	DAFXOA	0.012187	4.94538
		KUXSIH01	DAFXOA	0.012187	5.09725
		DAFXOA	CANYUN	0.012187	5.10411
		QUJBEE	DAFXOA	0.012187	5.10487
		CANYUN	DAFXOA	0.012187	5.15413
		DAFXOA	QUJBEE	0.012187	5.1614
		NAHLOA	DAFXOA	0.012187	5.17098
		DAFXOA	OKIZIT	0.012187	5.21747
		DAFXOA	ROYJUM	0.012187	5.27308
		DAFXOA	ROYLAU	0.012187	5.29284
		DAFXOA	ROYKOH	0.012187	5.30274
		DAFXOA	ROYJOG	0.012187	5.34299
		DAFXOA	DAFJOM	0.012187	5.3664
		DAFXOA	KUXSIH01	0.012187	5.37578
		DAFXOA	ROYKEX	0.012187	5.40749
		DAFXOA	ROYJIA	0.012187	5.42044
		DAFXOA	KUXSAZ	0.012187	5.55551
		DAFXOA	QAMLEY	0.012187	5.90662
		DAFXOA	UJUQIB	0.012187	6.20533
		DAFXOA	YODWUK	0.012187	28.9778
		DAFXOA	OKUVAT01	0.012187	29.8621
		OKIZIT	IRUYEB	0.012181	28.4681
		QAMLEY	IRUYEB	0.012181	28.5158
		ROYLAU	IRUYEB	0.012181	28.6249
		UJUQIB	IRUYEB	0.012181	28.642
		ROYJOG	IRUYEB	0.012181	28.6781
		ROYKOH	IRUYEB	0.012181	28.6799
		ROYKEX	IRUYEB	0.012181	28.6881
		ROYJIA	IRUYEB	0.012181	28.689
		ROYJUM	IRUYEB	0.012181	28.6935
		DAFJOM	IRUYEB	0.012181	28.7775
		DAFXOA	IRUYEB	0.012181	29.1769
		DAFXUG	IRUYEB	0.012181	29.192
		KUXSAZ	IRUYEB	0.012181	29.2134
		KUXSIH01	IRUYEB	0.012181	29.5809
		QUJBEE	IRUYEB	0.012181	29.5997
		CANYUN	IRUYEB	0.012181	29.7177
		NAHLOA	IRUYEB	0.012181	29.7581
		OKIZIT	FICGEG	0.012121	3.58289
		QAMLEY	FICGEG	0.012121	3.59986
		ROYLAU	FICGEG	0.012121	3.63878
		UJUQIB	FICGEG	0.012121	3.64491
		ROYJOG	FICGEG	0.012121	3.65783
		ROYKOH	FICGEG	0.012121	3.65848
		ROYKEX	FICGEG	0.012121	3.66138
		ROYJIA	FICGEG	0.012121	3.66171
		ROYJUM	FICGEG	0.012121	3.66333
		DAFJOM	FICGEG	0.012121	3.69348
		DAFXOA	FICGEG	0.012121	3.83781
		DAFXUG	FICGEG	0.012121	3.84328
		KUXSAZ	FICGEG	0.012121	3.85107
		KUXSIH01	FICGEG	0.012121	3.98559
		QUJBEE	FICGEG	0.012121	3.99258
		CANYUN	FICGEG	0.012121	4.0361
		NAHLOA	FICGEG	0.012121	4.05107
		DAFYER	FICGEG	0.012119	3.83271
		OKIZIT	DAFYER	0.012119	4.68926
		QAMLEY	DAFYER	0.012119	4.70868
		ROYLAU	DAFYER	0.012119	4.75317
		UJUQIB	DAFYER	0.012119	4.76018
		ROYJOG	DAFYER	0.012119	4.77495
		ROYKOH	DAFYER	0.012119	4.77568
		ROYKEX	DAFYER	0.012119	4.77901
		ROYJIA	DAFYER	0.012119	4.77938
		ROYJUM	DAFYER	0.012119	4.78123
		DAFJOM	DAFYER	0.012119	4.81567
		DAFYER	NAHLOA	0.012119	4.93276
		DAFYER	DAFXOA	0.012119	4.95148
		DAFYER	DAFXUG	0.012119	4.95148
		DAFXOA	DAFYER	0.012119	4.9803
		DAFXUG	DAFYER	0.012119	4.98634
		KUXSAZ	DAFYER	0.012119	4.9954
		DAFYER	CANYUN	0.012119	5.12612
		KUXSIH01	DAFYER	0.012119	5.14846
		QUJBEE	DAFYER	0.012119	5.15621
		DAFYER	QUJBEE	0.012119	5.1837
		CANYUN	DAFYER	0.012119	5.20585
		NAHLOA	DAFYER	0.012119	5.22284
		DAFYER	OKIZIT	0.012119	5.23997
		DAFYER	ROYJUM	0.012119	5.29585
		DAFYER	ROYLAU	0.012119	5.31571
		DAFYER	ROYKOH	0.012119	5.32566
		DAFYER	ROYJOG	0.012119	5.36611
		DAFYER	DAFJOM	0.012119	5.38963
		DAFYER	KUXSIH01	0.012119	5.39906
		DAFYER	ROYKEX	0.012119	5.43093
		DAFYER	ROYJIA	0.012119	5.44393
		DAFYER	KUXSAZ	0.012119	5.57967
		DAFYER	QAMLEY	0.012119	5.93252
		DAFYER	UJUQIB	0.012119	6.23272
		DAFYER	YODWUK	0.012119	29.1232
		DAFYER	IRUYEB	0.012119	29.3109
		DAFYER	OKUVAT01	0.012119	30.0122
		SETSIV	MOBBAI01	0.012107	19.883
		SETSIV	YOSCUG	0.012107	20.0291
		SETSIV	RODJOK	0.012107	20.3165
		SETSIV	CARGOU	0.012107	20.3429
		SETSIV	ZUWWET	0.012107	20.3825
		SETSIV	BUSNUZ	0.012107	20.4027
		SETSIV	XEKBOG	0.012107	20.468
		SETSIV	XEKBIA	0.012107	20.4766
		SETSIV	MIXYEZ	0.012107	20.5549
		SETSIV	ADOLOV	0.012107	20.5668
		SETSIV	ADOLUB	0.012107	20.6213
		SETSIV	MIZZUS	0.012107	20.7412
		SETSIV	MIXYOJ	0.012107	20.8682
		SETSOB	SETSIV	0.012107	30.2259
		SETSIV	SETSOB	0.012107	30.2387
		SETSIV	VOCXUH	0.012107	61.3331
		SETSIV	MIXYID	0.012107	62.1274
		QAMLAU	FICGEG	0.012087	3.6147
		YEVFUD	FICGEG	0.012087	3.62847
		QAMLAU	NAHLOA	0.012087	4.68654
		YEVFUD	NAHLOA	0.012087	4.70219
		QAMLAU	DAFXOA	0.012087	4.7048
		QAMLAU	DAFXUG	0.012087	4.7048
		YEVFUD	DAFXOA	0.012087	4.72049
		YEVFUD	DAFXUG	0.012087	4.72049
		QAMLAU	DAFYER	0.012087	4.72685
		YEVFUD	DAFYER	0.012087	4.74258
		QAMLAU	CANYUN	0.012087	4.87532
		YEVFUD	CANYUN	0.012087	4.89128
		QAMLAU	QUJBEE	0.012087	4.93154
		YEVFUD	QUJBEE	0.012087	4.9476
		QAMLAU	OKIZIT	0.012087	4.98649
		YEVFUD	OKIZIT	0.012087	5.00265
		QAMLAU	ROYJUM	0.012087	5.04108
		YEVFUD	ROYJUM	0.012087	5.05732
		QAMLAU	ROYLAU	0.012087	5.06048
		QAMLAU	ROYKOH	0.012087	5.07021
		YEVFUD	ROYLAU	0.012087	5.07676
		YEVFUD	ROYKOH	0.012087	5.08649
		QAMLAU	ROYJOG	0.012087	5.10973
		YEVFUD	ROYJOG	0.012087	5.12608
		QAMLAU	DAFJOM	0.012087	5.13272
		QAMLAU	KUXSIH01	0.012087	5.14193
		YEVFUD	DAFJOM	0.012087	5.1491
		YEVFUD	KUXSIH01	0.012087	5.15833
		QAMLAU	ROYKEX	0.012087	5.17307
		QAMLAU	ROYJIA	0.012087	5.18578
		YEVFUD	ROYKEX	0.012087	5.18952
		YEVFUD	ROYJIA	0.012087	5.20225
		QAMLAU	KUXSAZ	0.012087	5.31846
		YEVFUD	KUXSAZ	0.012087	5.33514
		OKIZIT	YEVFUD	0.012087	5.37982
		QAMLEY	YEVFUD	0.012087	5.40064
		QAMLAU	YEVFUD	0.012087	5.40667
		ROYLAU	YEVFUD	0.012087	5.44836
		UJUQIB	YEVFUD	0.012087	5.45586
		ROYJOG	YEVFUD	0.012087	5.47169
		ROYKOH	YEVFUD	0.012087	5.47248
		ROYKEX	YEVFUD	0.012087	5.47605
		ROYJIA	YEVFUD	0.012087	5.47644
		ROYJUM	YEVFUD	0.012087	5.47843
		DAFJOM	YEVFUD	0.012087	5.51534
		OKIZIT	QAMLAU	0.012087	5.66154
		QAMLAU	QAMLEY	0.012087	5.66355
		YEVFUD	QAMLEY	0.012087	5.68076
		QAMLEY	QAMLAU	0.012087	5.68291
		DAFYER	YEVFUD	0.012087	5.685
		DAFXOA	YEVFUD	0.012087	5.69166
		DAFXUG	YEVFUD	0.012087	5.69812
		YEVFUD	QAMLAU	0.012087	5.70634
		KUXSAZ	YEVFUD	0.012087	5.70782
		ROYLAU	QAMLAU	0.012087	5.73185
		UJUQIB	QAMLAU	0.012087	5.73955
		ROYJOG	QAMLAU	0.012087	5.75579
		ROYKOH	QAMLAU	0.012087	5.7566
		ROYKEX	QAMLAU	0.012087	5.76025
		ROYJIA	QAMLAU	0.012087	5.76066
		ROYJUM	QAMLAU	0.012087	5.76269
		DAFJOM	QAMLAU	0.012087	5.80055
		KUXSIH01	YEVFUD	0.012087	5.87157
		QUJBEE	YEVFUD	0.012087	5.87986
		CANYUN	YEVFUD	0.012087	5.93293
		NAHLOA	YEVFUD	0.012087	5.95109
		QAMLAU	UJUQIB	0.012087	5.95735
		DAFYER	QAMLAU	0.012087	5.97451
		YEVFUD	UJUQIB	0.012087	5.97499
		DAFXOA	QAMLAU	0.012087	5.98134
		DAFXUG	QAMLAU	0.012087	5.98796
		KUXSAZ	QAMLAU	0.012087	5.99791
		KUXSIH01	QAMLAU	0.012087	6.16574
		QUJBEE	QAMLAU	0.012087	6.17424
		CANYUN	QAMLAU	0.012087	6.22862
		NAHLOA	QAMLAU	0.012087	6.24722
		QAMLAU	YODWUK	0.012087	28.5667
		YEVFUD	YODWUK	0.012087	28.6049
		QAMLAU	IRUYEB	0.012087	28.7521
		YEVFUD	IRUYEB	0.012087	28.7905
		QAMLAU	OKUVAT01	0.012087	29.448
		YEVFUD	OKUVAT01	0.012087	29.4868
		LICZOO	SETSIV	0.012083	3.77569
		LICZOO	MOBBAI01	0.012083	17.9969
		LICZOO	YOSCUG	0.012083	18.1319
		LICZOO	RODJOK	0.012083	18.4097
		LICZOO	CARGOU	0.012083	18.4349
		LICZOO	ZUWWET	0.012083	18.4727
		LICZOO	BUSNUZ	0.012083	18.4913
		LICZOO	XEKBOG	0.012083	18.554
		LICZOO	XEKBIA	0.012083	18.5622
		LICZOO	MIXYEZ	0.012083	18.637
		LICZOO	ADOLOV	0.012083	18.6484
		LICZOO	ADOLUB	0.012083	18.7003
		LICZOO	MIZZUS	0.012083	18.8147
		LICZOO	MIXYOJ	0.012083	18.9355
		LICZOO	SETSOB	0.012083	32.7808
		LICZOO	VOCXUH	0.012083	64.9681
		LICZOO	MIXYID	0.012083	65.7859
		LIDBEH	SETSIV	0.012067	3.77571
		LIDBEH	MOBBAI01	0.012067	18.0102
		LIDBEH	YOSCUG	0.012067	18.1476
		LIDBEH	RODJOK	0.012067	18.4234
		LIDBEH	CARGOU	0.012067	18.4486
		LIDBEH	ZUWWET	0.012067	18.4865
		LIDBEH	BUSNUZ	0.012067	18.5054
		LIDBEH	XEKBOG	0.012067	18.5679
		LIDBEH	XEKBIA	0.012067	18.5761
		LIDBEH	MIXYEZ	0.012067	18.6509
		LIDBEH	ADOLOV	0.012067	18.6623
		LIDBEH	ADOLUB	0.012067	18.7143
		LIDBEH	MIZZUS	0.012067	18.8288
		LIDBEH	MIXYOJ	0.012067	18.9498
		LIDBEH	SETSOB	0.012067	32.8387
		LIDBEH	VOCXUH	0.012067	65.0748
		LIDBEH	MIXYID	0.012067	65.894
		LIDBIL	SETSIV	0.01205	3.77466
		LIDBIL	MOBBAI01	0.01205	18.0215
		LIDBIL	YOSCUG	0.01205	18.1566
		LIDBIL	RODJOK	0.01205	18.4352
		LIDBIL	CARGOU	0.01205	18.4604
		LIDBIL	ZUWWET	0.01205	18.4983
		LIDBIL	BUSNUZ	0.01205	18.517
		LIDBIL	XEKBOG	0.01205	18.5798
		LIDBIL	XEKBIA	0.01205	18.5881
		LIDBIL	MIXYEZ	0.01205	18.6629
		LIDBIL	ADOLOV	0.01205	18.6743
		LIDBIL	ADOLUB	0.01205	18.7264
		LIDBIL	MIZZUS	0.01205	18.8409
		LIDBIL	MIXYOJ	0.01205	18.9621
		LIDBIL	SETSOB	0.01205	32.9048
		LIDBIL	VOCXUH	0.01205	65.1945
		LIDBIL	MIXYID	0.01205	66.0149
		OKIZIT	OXESUH	0.012038	28.2922
		QAMLEY	OXESUH	0.012038	28.34
		QAMLAU	OXESUH	0.012038	28.3535
		YEVFUD	OXESUH	0.012038	28.3924
		ROYLAU	OXESUH	0.012038	28.4493
		UJUQIB	OXESUH	0.012038	28.4665
		CISVEH	OXESUH	0.012038	28.4767
		ROYJOG	OXESUH	0.012038	28.5027
		ROYKOH	OXESUH	0.012038	28.5045
		ROYKEX	OXESUH	0.012038	28.5126
		ROYJIA	OXESUH	0.012038	28.5135
		ROYJUM	OXESUH	0.012038	28.5181
		DAFJOM	OXESUH	0.012038	28.6023
		DAFYER	OXESUH	0.012038	28.988
		DAFXOA	OXESUH	0.012038	29.0026
		DAFXUG	OXESUH	0.012038	29.0172
		KUXSAZ	OXESUH	0.012038	29.0392
		KUXSIH01	OXESUH	0.012038	29.4076
		QUJBEE	OXESUH	0.012038	29.426
		CANYUN	OXESUH	0.012038	29.5447
		NAHLOA	OXESUH	0.012038	29.5853
		KUXRUS	FICGEG	0.012037	3.63238
		KUXRUS	NAHLOA	0.012037	4.70903
		KUXRUS	DAFXOA	0.012037	4.72739
		KUXRUS	DAFXUG	0.012037	4.72739
		KUXRUS	DAFYER	0.012037	4.74954
		OKIZIT	KUXRUS	0.012037	4.83272
		QAMLEY	KUXRUS	0.012037	4.8525
		QAMLAU	KUXRUS	0.012037	4.85811
		YEVFUD	KUXRUS	0.012037	4.87421
		ROYLAU	KUXRUS	0.012037	4.89783
		KUXRUS	CANYUN	0.012037	4.89866
		UJUQIB	KUXRUS	0.012037	4.90496
		ROYJOG	KUXRUS	0.012037	4.92
		ROYKOH	KUXRUS	0.012037	4.92076
		ROYKEX	KUXRUS	0.012037	4.92414
		ROYJIA	KUXRUS	0.012037	4.92452
		ROYJUM	KUXRUS	0.012037	4.9264
		KUXRUS	QUJBEE	0.012037	4.95514
		DAFJOM	KUXRUS	0.012037	4.96148
		KUXRUS	OKIZIT	0.012037	5.01035
		KUXRUS	ROYJUM	0.012037	5.06518
		KUXRUS	ROYLAU	0.012037	5.08467
		KUXRUS	ROYKOH	0.012037	5.09444
		DAFYER	KUXRUS	0.012037	5.1228
		DAFXOA	KUXRUS	0.012037	5.12914
		KUXRUS	ROYJOG	0.012037	5.13413
		DAFXUG	KUXRUS	0.012037	5.13529
		KUXSAZ	KUXRUS	0.012037	5.14452
		KUXRUS	DAFJOM	0.012037	5.15723
		KUXRUS	KUXSIH01	0.012037	5.16648
		KUXRUS	ROYKEX	0.012037	5.19776
		KUXRUS	ROYJIA	0.012037	5.21053
		KUXSIH01	KUXRUS	0.012037	5.30037
		QUJBEE	KUXRUS	0.012037	5.30825
		KUXRUS	KUXSAZ	0.012037	5.3438
		CANYUN	KUXRUS	0.012037	5.35879
		NAHLOA	KUXRUS	0.012037	5.37609
		KUXRUS	YEVFUD	0.012037	5.43241
		KUXRUS	QAMLEY	0.012037	5.69043
		KUXRUS	QAMLAU	0.012037	5.71596
		KUXRUS	UJUQIB	0.012037	5.98554
		KUXRUS	OXESUH	0.012037	28.3641
		KUXRUS	YODWUK	0.012037	28.6932
		KUXRUS	IRUYEB	0.012037	28.8794
		KUXRUS	OKUVAT01	0.012037	29.5783
		DAFYIV	FICGEG	0.012033	3.73444
		SOQRUM	SETSIV	0.012033	4.22759
		SOQRUM	SETSOB	0.012033	4.28645
		DAFYIV	NAHLOA	0.012033	4.82533
		DAFYIV	DAFXOA	0.012033	4.84391
		DAFYIV	DAFXUG	0.012033	4.84391
		DAFYIV	DAFYER	0.012033	4.86634
		DAFYIV	KUXRUS	0.012033	4.97927
		DAFYIV	CANYUN	0.012033	5.01729
		DAFYIV	QUJBEE	0.012033	5.07446
		DAFYIV	OKIZIT	0.012033	5.13033
		DAFYIV	ROYJUM	0.012033	5.18582
		DAFYIV	ROYLAU	0.012033	5.20554
		DAFYIV	ROYKOH	0.012033	5.21543
		OKIZIT	DAFYIV	0.012033	5.23501
		DAFYIV	ROYJOG	0.012033	5.2556
		QAMLEY	DAFYIV	0.012033	5.2556
		QAMLAU	DAFYIV	0.012033	5.26144
		KUXRUS	DAFYIV	0.012033	5.26455
		YEVFUD	DAFYIV	0.012033	5.27819
		DAFYIV	DAFJOM	0.012033	5.27896
		DAFYIV	KUXSIH01	0.012033	5.28833
		ROYLAU	DAFYIV	0.012033	5.30277
		UJUQIB	DAFYIV	0.012033	5.3102
		DAFYIV	ROYKEX	0.012033	5.31998
		ROYJOG	DAFYIV	0.012033	5.32585
		ROYKOH	DAFYIV	0.012033	5.32663
		ROYKEX	DAFYIV	0.012033	5.33015
		ROYJIA	DAFYIV	0.012033	5.33055
		ROYJUM	DAFYIV	0.012033	5.33251
		DAFYIV	ROYJIA	0.012033	5.3329
		DAFJOM	DAFYIV	0.012033	5.36901
		DAFYIV	KUXSAZ	0.012033	5.46774
		DAFYER	DAFYIV	0.012033	5.5368
		DAFXOA	DAFYIV	0.012033	5.54338
		DAFXUG	DAFYIV	0.012033	5.54978
		DAFYIV	YEVFUD	0.012033	5.55738
		KUXSAZ	DAFYIV	0.012033	5.55937
		KUXSIH01	DAFYIV	0.012033	5.72136
		QUJBEE	DAFYIV	0.012033	5.72956
		CANYUN	DAFYIV	0.012033	5.78207
		NAHLOA	DAFYIV	0.012033	5.80003
		DAFYIV	QAMLEY	0.012033	5.81836
		DAFYIV	QAMLAU	0.012033	5.84417
		DAFYIV	UJUQIB	0.012033	6.11677
		SOQRUM	MOBBAI01	0.012033	19.0106
		SOQRUM	YOSCUG	0.012033	19.1545
		SOQRUM	RODJOK	0.012033	19.4357
		SOQRUM	VOCXUH	0.012033	19.4487
		SOQRUM	CARGOU	0.012033	19.4616
		SOQRUM	ZUWWET	0.012033	19.5006
		SOQRUM	BUSNUZ	0.012033	19.5204
		SOQRUM	XEKBOG	0.012033	19.5844
		SOQRUM	XEKBIA	0.012033	19.5928
		SOQRUM	MIXYEZ	0.012033	19.6696
		SOQRUM	ADOLOV	0.012033	19.6814
		SOQRUM	ADOLUB	0.012033	19.7349
		SOQRUM	MIZZUS	0.012033	19.8526
		SOQRUM	MIXYID	0.012033	19.8985
		SOQRUM	MIXYOJ	0.012033	19.9771
		DAFYIV	OXESUH	0.012033	28.6535
		DAFYIV	YODWUK	0.012033	28.9842
		DAFYIV	IRUYEB	0.012033	29.1717
		DAFYIV	OKUVAT01	0.012033	29.874
		QAMKUN	FICGEG	0.012032	3.64986
		QAMKUN	NAHLOA	0.012032	4.72914
		QAMKUN	DAFXOA	0.012032	4.74753
		QAMKUN	DAFXUG	0.012032	4.74753
		QAMKUN	DAFYER	0.012032	4.76973
		QAMKUN	KUXRUS	0.012032	4.88155
		QAMKUN	CANYUN	0.012032	4.9192
		QAMKUN	QUJBEE	0.012032	4.97581
		QAMKUN	OKIZIT	0.012032	5.03113
		QAMKUN	ROYJUM	0.012032	5.08609
		QAMKUN	ROYLAU	0.012032	5.10562
		QAMKUN	ROYKOH	0.012032	5.11541
		QAMKUN	ROYJOG	0.012032	5.1552
		QAMKUN	DAFJOM	0.012032	5.17834
		QAMKUN	KUXSIH01	0.012032	5.18761
		QAMKUN	ROYKEX	0.012032	5.21896
		QAMKUN	ROYJIA	0.012032	5.23176
		QAMKUN	DAFYIV	0.012032	5.28428
		QAMKUN	KUXSAZ	0.012032	5.36533
		QAMKUN	YEVFUD	0.012032	5.45413
		QAMKUN	QAMLEY	0.012032	5.71271
		QAMKUN	QAMLAU	0.012032	5.73829
		OKIZIT	QAMKUN	0.012032	5.94621
		QAMLEY	QAMKUN	0.012032	5.96816
		QAMLAU	QAMKUN	0.012032	5.97438
		KUXRUS	QAMKUN	0.012032	5.97769
		YEVFUD	QAMKUN	0.012032	5.99222
		QAMKUN	UJUQIB	0.012032	6.00843
		ROYLAU	QAMKUN	0.012032	6.01842
		UJUQIB	QAMKUN	0.012032	6.02633
		ROYJOG	QAMKUN	0.012032	6.043
		ROYKOH	QAMKUN	0.012032	6.04384
		ROYKEX	QAMKUN	0.012032	6.04759
		ROYJIA	QAMKUN	0.012032	6.04801
		ROYJUM	QAMKUN	0.012032	6.05009
		DAFJOM	QAMKUN	0.012032	6.08897
		DAFYIV	QAMKUN	0.012032	6.10699
		DAFYER	QAMKUN	0.012032	6.26758
		DAFXOA	QAMKUN	0.012032	6.27459
		DAFXUG	QAMKUN	0.012032	6.28139
		KUXSAZ	QAMKUN	0.012032	6.2916
		KUXSIH01	QAMKUN	0.012032	6.46385
		QUJBEE	QAMKUN	0.012032	6.47257
		CANYUN	QAMKUN	0.012032	6.52837
		NAHLOA	QAMKUN	0.012032	6.54746
		QAMKUN	OXESUH	0.012032	28.4193
		QAMKUN	YODWUK	0.012032	28.7488
		QAMKUN	IRUYEB	0.012032	28.9353
		QAMKUN	OKUVAT01	0.012032	29.6349
		OKIZIT	YIZWUZ	0.01203	28.8391
		QAMLEY	YIZWUZ	0.01203	28.8873
		QAMLAU	YIZWUZ	0.01203	28.901
		KUXRUS	YIZWUZ	0.01203	28.9083
		YEVFUD	YIZWUZ	0.01203	28.9402
		QAMKUN	YIZWUZ	0.01203	28.9539
		ROYLAU	YIZWUZ	0.01203	28.9977
		UJUQIB	YIZWUZ	0.01203	29.0151
		ROYJOG	YIZWUZ	0.01203	29.0516
		ROYKOH	YIZWUZ	0.01203	29.0535
		ROYKEX	YIZWUZ	0.01203	29.0617
		ROYJIA	YIZWUZ	0.01203	29.0626
		ROYJUM	YIZWUZ	0.01203	29.0672
		DAFJOM	YIZWUZ	0.01203	29.1523
		DAFYIV	YIZWUZ	0.01203	29.1916
		DAFYER	YIZWUZ	0.01203	29.5413
		DAFXOA	YIZWUZ	0.01203	29.5565
		DAFXUG	YIZWUZ	0.01203	29.5713
		KUXSAZ	YIZWUZ	0.01203	29.5934
		KUXSIH01	YIZWUZ	0.01203	29.9654
		QUJBEE	YIZWUZ	0.01203	29.9841
		CANYUN	YIZWUZ	0.01203	30.104
		NAHLOA	YIZWUZ	0.01203	30.1449
		LICZUU	SETSIV	0.012018	3.75214
		LICZUU	MOBBAI01	0.012018	17.9985
		LICZUU	YOSCUG	0.012018	18.1328
		LICZUU	RODJOK	0.012018	18.4125
		LICZUU	CARGOU	0.012018	18.4377
		LICZUU	ZUWWET	0.012018	18.4757
		LICZUU	BUSNUZ	0.012018	18.4943
		LICZUU	XEKBOG	0.012018	18.5572
		LICZUU	XEKBIA	0.012018	18.5655
		LICZUU	MIXYEZ	0.012018	18.6404
		LICZUU	ADOLOV	0.012018	18.6519
		LICZUU	ADOLUB	0.012018	18.7039
		LICZUU	MIZZUS	0.012018	18.8185
		LICZUU	MIXYOJ	0.012018	18.9398
		LICZUU	SETSOB	0.012018	33.091
		LICZUU	VOCXUH	0.012018	65.5076
		LICZUU	MIXYID	0.012018	66.3309
		DAFYUH	FICGEG	0.012003	3.79272
		DAFYUH	NAHLOA	0.012003	4.89302
		DAFYUH	DAFXOA	0.012003	4.91176
		DAFYUH	DAFXUG	0.012003	4.91176
		DAFYUH	DAFYER	0.012003	4.93437
		DAFYUH	KUXRUS	0.012003	5.04823
		DAFYUH	CANYUN	0.012003	5.08656
		OKIZIT	DAFYUH	0.012003	5.11948
		QAMLEY	DAFYUH	0.012003	5.13987
		DAFYUH	QUJBEE	0.012003	5.14419
		QAMLAU	DAFYUH	0.012003	5.14565
		KUXRUS	DAFYUH	0.012003	5.14873
		YEVFUD	DAFYUH	0.012003	5.16223
		QAMKUN	DAFYUH	0.012003	5.16803
		ROYLAU	DAFYUH	0.012003	5.18658
		UJUQIB	DAFYUH	0.012003	5.19393
		DAFYUH	OKIZIT	0.012003	5.20052
		ROYJOG	DAFYUH	0.012003	5.20944
		ROYKOH	DAFYUH	0.012003	5.21021
		ROYKEX	DAFYUH	0.012003	5.2137
		ROYJIA	DAFYUH	0.012003	5.21409
		ROYJUM	DAFYUH	0.012003	5.21603
		DAFJOM	DAFYUH	0.012003	5.25217
		DAFYUH	ROYJUM	0.012003	5.25646
		DAFYIV	DAFYUH	0.012003	5.26893
		DAFYUH	ROYLAU	0.012003	5.27634
		DAFYUH	ROYKOH	0.012003	5.2863
		DAFYUH	ROYJOG	0.012003	5.3268
		DAFYUH	DAFJOM	0.012003	5.35035
		DAFYUH	KUXSIH01	0.012003	5.35979
		DAFYUH	ROYKEX	0.012003	5.39169
		DAFYUH	ROYJIA	0.012003	5.40472
		DAFYER	DAFYUH	0.012003	5.41835
		DAFXOA	DAFYUH	0.012003	5.42488
		DAFXUG	DAFYUH	0.012003	5.43121
		DAFYUH	DAFYIV	0.012003	5.45817
		KUXSIH01	DAFYUH	0.012003	5.60118
		QUJBEE	DAFYUH	0.012003	5.60931
		DAFYUH	YEVFUD	0.012003	5.63098
		CANYUN	DAFYUH	0.012003	5.66133
		NAHLOA	DAFYUH	0.012003	5.67912
		DAFYUH	QAMLEY	0.012003	5.894
		DAFYUH	QAMLAU	0.012003	5.92001
		DAFYUH	QAMKUN	0.012003	6.18456
		DAFYUH	UJUQIB	0.012003	6.1947
		DAFYUH	OXESUH	0.012003	28.861
		DAFYUH	YODWUK	0.012003	29.1932
		DAFYUH	IRUYEB	0.012003	29.3818
		DAFYUH	YIZWUZ	0.012003	29.3952
		DAFYUH	OKUVAT01	0.012003	30.0874
		DAFKAZ	FICGEG	0.011991	3.84797
		DAFKAZ	NAHLOA	0.011991	4.95634
		DAFKAZ	DAFXOA	0.011991	4.97521
		DAFKAZ	DAFXUG	0.011991	4.97521
		DAFKAZ	DAFYER	0.011991	4.99798
		OKIZIT	DAFKAZ	0.011991	5.01091
		QAMLEY	DAFKAZ	0.011991	5.03109
		QAMLAU	DAFKAZ	0.011991	5.03681
		KUXRUS	DAFKAZ	0.011991	5.03986
		YEVFUD	DAFKAZ	0.011991	5.05323
		QAMKUN	DAFKAZ	0.011991	5.05896
		ROYLAU	DAFKAZ	0.011991	5.07733
		UJUQIB	DAFKAZ	0.011991	5.0846
		ROYJOG	DAFKAZ	0.011991	5.09995
		ROYKOH	DAFKAZ	0.011991	5.10072
		ROYKEX	DAFKAZ	0.011991	5.10417
		ROYJIA	DAFKAZ	0.011991	5.10455
		ROYJUM	DAFKAZ	0.011991	5.10647
		DAFKAZ	KUXRUS	0.011991	5.11262
		DAFJOM	DAFKAZ	0.011991	5.14226
		DAFKAZ	CANYUN	0.011991	5.15121
		DAFYIV	DAFKAZ	0.011991	5.15885
		DAFKAZ	QUJBEE	0.011991	5.20923
		DAFYUH	DAFKAZ	0.011991	5.21614
		DAFKAZ	OKIZIT	0.011991	5.26595
		DAFYER	DAFKAZ	0.011991	5.30678
		DAFXOA	DAFKAZ	0.011991	5.31325
		DAFXUG	DAFKAZ	0.011991	5.31952
		DAFKAZ	ROYJUM	0.011991	5.32226
		DAFKAZ	ROYLAU	0.011991	5.34228
		DAFKAZ	ROYKOH	0.011991	5.35231
		DAFKAZ	ROYJOG	0.011991	5.39308
		DAFKAZ	DAFYUH	0.011991	5.39308
		DAFKAZ	DAFJOM	0.011991	5.41679
		DAFKAZ	KUXSIH01	0.011991	5.42629
		DAFKAZ	ROYKEX	0.011991	5.4584
		DAFKAZ	ROYJIA	0.011991	5.47151
		KUXSIH01	DAFKAZ	0.011991	5.48783
		QUJBEE	DAFKAZ	0.011991	5.49587
		DAFKAZ	DAFYIV	0.011991	5.52532
		CANYUN	DAFKAZ	0.011991	5.54739
		NAHLOA	DAFKAZ	0.011991	5.56503
		DAFKAZ	YEVFUD	0.011991	5.69927
		DAFKAZ	QAMLEY	0.011991	5.96399
		DAFKAZ	QAMLAU	0.011991	5.99017
		DAFKAZ	QAMKUN	0.011991	6.2564
		DAFKAZ	UJUQIB	0.011991	6.2666
		DAFKAZ	OXESUH	0.011991	29.0312
		DAFKAZ	YODWUK	0.011991	29.3645
		DAFKAZ	IRUYEB	0.011991	29.5539
		DAFKAZ	YIZWUZ	0.011991	29.5673
		DAFKAZ	OKUVAT01	0.011991	30.2619
		DAFJUS	FICGEG	0.011954	3.82943
		DAFJUS	NAHLOA	0.011954	4.93709
		DAFJUS	DAFXOA	0.011954	4.95595
		DAFJUS	DAFXUG	0.011954	4.95595
		DAFJUS	DAFYER	0.011954	4.97871
		OKIZIT	DAFJUS	0.011954	5.07221
		QAMLEY	DAFJUS	0.011954	5.09255
		DAFJUS	KUXRUS	0.011954	5.09331
		QAMLAU	DAFJUS	0.011954	5.09831
		KUXRUS	DAFJUS	0.011954	5.10139
		YEVFUD	DAFJUS	0.011954	5.11485
		QAMKUN	DAFJUS	0.011954	5.12063
		DAFJUS	CANYUN	0.011954	5.13188
		ROYLAU	DAFJUS	0.011954	5.13914
		UJUQIB	DAFJUS	0.011954	5.14647
		ROYJOG	DAFJUS	0.011954	5.16193
		ROYKOH	DAFJUS	0.011954	5.1627
		ROYKEX	DAFJUS	0.011954	5.16618
		ROYJIA	DAFJUS	0.011954	5.16657
		ROYJUM	DAFJUS	0.011954	5.16851
		DAFJUS	QUJBEE	0.011954	5.18989
		DAFJOM	DAFJUS	0.011954	5.20456
		DAFYIV	DAFJUS	0.011954	5.22128
		DAFJUS	OKIZIT	0.011954	5.24659
		DAFJUS	DAFKAZ	0.011954	5.25712
		DAFYUH	DAFJUS	0.011954	5.279
		DAFJUS	ROYJUM	0.011954	5.30289
		DAFJUS	ROYLAU	0.011954	5.3229
		DAFJUS	ROYKOH	0.011954	5.33292
		DAFKAZ	DAFJUS	0.011954	5.3398
		DAFYER	DAFJUS	0.011954	5.37033
		DAFJUS	ROYJOG	0.011954	5.37368
		DAFJUS	DAFYUH	0.011954	5.37368
		DAFXOA	DAFJUS	0.011954	5.37684
		DAFXUG	DAFJUS	0.011954	5.38316
		DAFJUS	DAFJOM	0.011954	5.39738
		DAFJUS	KUXSIH01	0.011954	5.40688
		DAFJUS	ROYKEX	0.011954	5.43899
		DAFJUS	ROYJIA	0.011954	5.4521
		DAFJUS	DAFYIV	0.011954	5.50589
		KUXSIH01	DAFJUS	0.011954	5.55273
		QUJBEE	DAFJUS	0.011954	5.56084
		CANYUN	DAFJUS	0.011954	5.61274
		NAHLOA	DAFJUS	0.011954	5.6305
		DAFJUS	YEVFUD	0.011954	5.6798
		DAFJUS	QAMLEY	0.011954	5.94449
		DAFJUS	QAMLAU	0.011954	5.97067
		DAFJUS	QAMKUN	0.011954	6.23688
		DAFJUS	UJUQIB	0.011954	6.24708
		DAFJUS	OXESUH	0.011954	29.037
		DAFJUS	YODWUK	0.011954	29.3708
		DAFJUS	IRUYEB	0.011954	29.5604
		DAFJUS	YIZWUZ	0.011954	29.5739
		DAFJUS	OKUVAT01	0.011954	30.2697
		OKIZIT	OKUTUL	0.011919	28.7383
		QAMLEY	OKUTUL	0.011919	28.7868
		QAMLAU	OKUTUL	0.011919	28.8005
		KUXRUS	OKUTUL	0.011919	28.8078
		YEVFUD	OKUTUL	0.011919	28.8398
		QAMKUN	OKUTUL	0.011919	28.8536
		ROYLAU	OKUTUL	0.011919	28.8975
		UJUQIB	OKUTUL	0.011919	28.9149
		ROYJOG	OKUTUL	0.011919	28.9516
		ROYKOH	OKUTUL	0.011919	28.9535
		ROYKEX	OKUTUL	0.011919	28.9617
		ROYJIA	OKUTUL	0.011919	28.9626
		ROYJUM	OKUTUL	0.011919	28.9672
		DAFJOM	OKUTUL	0.011919	29.0526
		DAFYIV	OKUTUL	0.011919	29.0921
		CISVEH	OKUTUL	0.011919	29.1372
		DAFYUH	OKUTUL	0.011919	29.2283
		DAFJUS	OKUTUL	0.011919	29.2874
		DAFKAZ	OKUTUL	0.011919	29.3714
		DAFYER	OKUTUL	0.011919	29.443
		DAFXOA	OKUTUL	0.011919	29.4583
		DAFXUG	OKUTUL	0.011919	29.4735
		KUXSIH01	OKUTUL	0.011919	29.8686
		QUJBEE	OKUTUL	0.011919	29.8877
		CANYUN	OKUTUL	0.011919	30.0076
		NAHLOA	OKUTUL	0.011919	30.0487
		DAFJIG	FICGEG	0.011911	3.73541
		DAFKED	FICGEG	0.011911	3.74365
		DAFJIG	NAHLOA	0.011911	4.83237
		DAFKED	NAHLOA	0.011911	4.84173
		DAFJIG	DAFXOA	0.011911	4.85106
		DAFJIG	DAFXUG	0.011911	4.85106
		DAFKED	DAFXOA	0.011911	4.86045
		DAFKED	DAFXUG	0.011911	4.86045
		DAFJIG	DAFYER	0.011911	4.87362
		DAFKED	DAFYER	0.011911	4.88303
		DAFJIG	KUXRUS	0.011911	4.98722
		DAFKED	KUXRUS	0.011911	4.99674
		DAFJIG	CANYUN	0.011911	5.02546
		DAFKED	CANYUN	0.011911	5.03501
		DAFJIG	QUJBEE	0.011911	5.08297
		OKIZIT	DAFKED	0.011911	5.08943
		DAFKED	QUJBEE	0.011911	5.09257
		QAMLEY	DAFKED	0.011911	5.10984
		QAMLAU	DAFKED	0.011911	5.11562
		KUXRUS	DAFKED	0.011911	5.11871
		OKIZIT	DAFJIG	0.011911	5.12643
		YEVFUD	DAFKED	0.011911	5.13222
		QAMKUN	DAFKED	0.011911	5.13802
		DAFJIG	OKIZIT	0.011911	5.13918
		QAMLEY	DAFJIG	0.011911	5.14691
		DAFKED	OKIZIT	0.011911	5.14884
		DAFJIG	DAFKAZ	0.011911	5.14962
		QAMLAU	DAFJIG	0.011911	5.15272
		KUXRUS	DAFJIG	0.011911	5.15581
		ROYLAU	DAFKED	0.011911	5.15659
		DAFKED	DAFKAZ	0.011911	5.1593
		UJUQIB	DAFKED	0.011911	5.16395
		YEVFUD	DAFJIG	0.011911	5.16938
		QAMKUN	DAFJIG	0.011911	5.17519
		ROYJOG	DAFKED	0.011911	5.17946
		ROYKOH	DAFKED	0.011911	5.18024
		ROYKEX	DAFKED	0.011911	5.18373
		ROYJIA	DAFKED	0.011911	5.18412
		ROYJUM	DAFKED	0.011911	5.18606
		ROYLAU	DAFJIG	0.011911	5.19383
		DAFJIG	ROYJUM	0.011911	5.195
		DAFJIG	DAFKED	0.011911	5.195
		DAFJIG	DAFJUS	0.011911	5.19616
		UJUQIB	DAFJIG	0.011911	5.20122
		DAFKED	ROYJUM	0.011911	5.20472
		DAFKED	DAFJUS	0.011911	5.20589
		DAFJIG	ROYLAU	0.011911	5.21484
		ROYJOG	DAFJIG	0.011911	5.21679
		ROYKOH	DAFJIG	0.011911	5.21757
		ROYKEX	DAFJIG	0.011911	5.22107
		ROYJIA	DAFJIG	0.011911	5.22146
		DAFJOM	DAFKED	0.011911	5.22224
		ROYJUM	DAFJIG	0.011911	5.22341
		DAFKED	ROYLAU	0.011911	5.22458
		DAFJIG	ROYKOH	0.011911	5.22478
		DAFKED	ROYKOH	0.011911	5.23453
		DAFYIV	DAFKED	0.011911	5.23902
		DAFKED	DAFJIG	0.011911	5.24214
		DAFJOM	DAFJIG	0.011911	5.25972
		DAFJIG	ROYJOG	0.011911	5.2652
		DAFJIG	DAFYUH	0.011911	5.2652
		DAFKED	ROYJOG	0.011911	5.27498
		DAFKED	DAFYUH	0.011911	5.27499
		DAFYIV	DAFJIG	0.011911	5.27656
		DAFJIG	DAFJOM	0.011911	5.2887
		DAFYUH	DAFKED	0.011911	5.29695
		DAFJIG	KUXSIH01	0.011911	5.29812
		DAFKED	DAFJOM	0.011911	5.29851
		DAFKED	KUXSIH01	0.011911	5.30794
		DAFJUS	DAFKED	0.011911	5.32209
		DAFJIG	ROYKEX	0.011911	5.32997
		DAFYUH	DAFJIG	0.011911	5.33469
		DAFKED	ROYKEX	0.011911	5.33981
		DAFJIG	ROYJIA	0.011911	5.34297
		DAFKED	ROYJIA	0.011911	5.35282
		DAFKAZ	DAFKED	0.011911	5.35796
		DAFJUS	DAFJIG	0.011911	5.35993
		DAFYER	DAFKED	0.011911	5.38859
		DAFXOA	DAFKED	0.011911	5.39513
		DAFKAZ	DAFJIG	0.011911	5.39592
		DAFJIG	DAFYIV	0.011911	5.39632
		DAFXUG	DAFKED	0.011911	5.40147
		DAFKED	DAFYIV	0.011911	5.40622
		DAFYER	DAFJIG	0.011911	5.42666
		DAFXOA	DAFJIG	0.011911	5.43322
		DAFXUG	DAFJIG	0.011911	5.43958
		DAFJIG	YEVFUD	0.011911	5.56882
		KUXSIH01	DAFKED	0.011911	5.57163
		DAFKED	YEVFUD	0.011911	5.57888
		QUJBEE	DAFKED	0.011911	5.57976
		KUXSIH01	DAFJIG	0.011911	5.61034
		QUJBEE	DAFJIG	0.011911	5.6185
		CANYUN	DAFKED	0.011911	5.63185
		NAHLOA	DAFKED	0.011911	5.64967
		CANYUN	DAFJIG	0.011911	5.67076
		NAHLOA	DAFJIG	0.011911	5.68865
		DAFJIG	QAMLEY	0.011911	5.83142
		DAFKED	QAMLEY	0.011911	5.84171
		DAFJIG	QAMLAU	0.011911	5.85739
		DAFKED	QAMLAU	0.011911	5.86771
		DAFJIG	QAMKUN	0.011911	6.12157
		DAFJIG	UJUQIB	0.011911	6.1317
		DAFKED	QAMKUN	0.011911	6.13212
		DAFKED	UJUQIB	0.011911	6.14226
		DAFJIG	OXESUH	0.011911	28.8439
		DAFKED	OXESUH	0.011911	28.8668
		DAFJIG	OKUTUL	0.011911	29.0074
		DAFKED	OKUTUL	0.011911	29.0303
		DAFJIG	YODWUK	0.011911	29.1774
		DAFKED	YODWUK	0.011911	29.2004
		DAFJIG	IRUYEB	0.011911	29.3664
		DAFJIG	YIZWUZ	0.011911	29.38
		DAFKED	IRUYEB	0.011911	29.3895
		DAFKED	YIZWUZ	0.011911	29.4031
		DAFJIG	OKUVAT01	0.011911	30.0747
		DAFKED	OKUVAT01	0.011911	30.0981
		LIDBAD	SETSIV	0.011901	3.73084
		LIDBAD	MOBBAI01	0.011901	18.0475
		LIDBAD	YOSCUG	0.011901	18.1829
		LIDBAD	RODJOK	0.011901	18.4641
		LIDBAD	CARGOU	0.011901	18.4895
		LIDBAD	ZUWWET	0.011901	18.5277
		LIDBAD	BUSNUZ	0.011901	18.5464
		LIDBAD	XEKBOG	0.011901	18.6096
		LIDBAD	XEKBIA	0.011901	18.6179
		LIDBAD	MIXYEZ	0.011901	18.6934
		LIDBAD	ADOLOV	0.011901	18.7049
		LIDBAD	ADOLUB	0.011901	18.7573
		LIDBAD	MIZZUS	0.011901	18.8727
		LIDBAD	MIXYOJ	0.011901	18.9947
		LIDBAD	SETSOB	0.011901	33.5894
		LIDBAD	VOCXUH	0.011901	66.3946
		LIDBAD	MIXYID	0.011901	67.2276
		EDAJUP01	RODJOK	0.011816	19.7081
		EDAJUP01	CARGOU	0.011816	19.7345
		EDAJUP01	ADOLOV	0.011816	19.9577
		EDAJUP01	MIXYID	0.011816	20.1784
		KUXROM	FICGEG	0.011786	3.74043
		OKIZIT	KUXROM	0.011786	4.80162
		QAMLEY	KUXROM	0.011786	4.82156
		QAMLAU	KUXROM	0.011786	4.8272
		KUXRUS	KUXROM	0.011786	4.83021
		YEVFUD	KUXROM	0.011786	4.84341
		KUXROM	NAHLOA	0.011786	4.84424
		QAMKUN	KUXROM	0.011786	4.84907
		KUXROM	DAFXOA	0.011786	4.86305
		KUXROM	DAFXUG	0.011786	4.86305
		ROYLAU	KUXROM	0.011786	4.86721
		UJUQIB	KUXROM	0.011786	4.8744
		KUXROM	DAFYER	0.011786	4.88576
		ROYJOG	KUXROM	0.011786	4.88955
		ROYKOH	KUXROM	0.011786	4.89031
		ROYKEX	KUXROM	0.011786	4.89372
		ROYJIA	KUXROM	0.011786	4.8941
		ROYJUM	KUXROM	0.011786	4.896
		DAFJIG	KUXROM	0.011786	4.90473
		DAFKED	KUXROM	0.011786	4.91422
		DAFYIV	KUXROM	0.011786	4.94773
		KUXROM	KUXRUS	0.011786	5.00011
		DAFYUH	KUXROM	0.011786	5.00433
		DAFJUS	KUXROM	0.011786	5.0289
		KUXROM	CANYUN	0.011786	5.0386
		DAFKAZ	KUXROM	0.011786	5.06395
		DAFYER	KUXROM	0.011786	5.09389
		KUXROM	QUJBEE	0.011786	5.09648
		DAFXOA	KUXROM	0.011786	5.10028
		DAFXUG	KUXROM	0.011786	5.10647
		KUXROM	OKIZIT	0.011786	5.15307
		KUXROM	DAFKAZ	0.011786	5.16358
		KUXROM	ROYJUM	0.011786	5.20926
		KUXROM	DAFKED	0.011786	5.20926
		KUXROM	DAFJUS	0.011786	5.21044
		KUXROM	ROYLAU	0.011786	5.22924
		KUXROM	ROYKOH	0.011786	5.23925
		KUXROM	DAFJIG	0.011786	5.24689
		KUXSIH01	KUXROM	0.011786	5.27284
		KUXROM	ROYJOG	0.011786	5.27993
		KUXROM	DAFYUH	0.011786	5.27993
		QUJBEE	KUXROM	0.011786	5.2808
		KUXROM	KUXSIH01	0.011786	5.31307
		CANYUN	KUXROM	0.011786	5.33174
		KUXROM	ROYKEX	0.011786	5.34513
		NAHLOA	KUXROM	0.011786	5.34917
		KUXROM	ROYJIA	0.011786	5.35822
		KUXROM	DAFYIV	0.011786	5.41193
		KUXROM	YEVFUD	0.011786	5.58559
		KUXROM	QAMLEY	0.011786	5.84999
		KUXROM	QAMLAU	0.011786	5.87614
		KUXROM	QAMKUN	0.011786	6.14215
		KUXROM	UJUQIB	0.011786	6.15236
		KUXROM	OXESUH	0.011786	29.0533
		KUXROM	OKUTUL	0.011786	29.2182
		KUXROM	YODWUK	0.011786	29.3899
		KUXROM	IRUYEB	0.011786	29.5805
		KUXROM	YIZWUZ	0.011786	29.5943
		KUXROM	OKUVAT01	0.011786	30.2952
		WEQNEO	FICGEG	0.011777	3.82356
		WEQNEO	NAHLOA	0.011777	4.93924
		WEQNEO	DAFXOA	0.011777	4.95823
		WEQNEO	DAFXUG	0.011777	4.95823
		WEQNEO	KUXROM	0.011777	4.96053
		WEQNEO	DAFYER	0.011777	4.98117
		OKIZIT	WEQNEO	0.011777	5.03106
		QAMLEY	WEQNEO	0.011777	5.05147
		QAMLAU	WEQNEO	0.011777	5.05725
		KUXRUS	WEQNEO	0.011777	5.06034
		YEVFUD	WEQNEO	0.011777	5.07385
		QAMKUN	WEQNEO	0.011777	5.07965
		KUXROM	WEQNEO	0.011777	5.09628
		WEQNEO	KUXRUS	0.011777	5.09666
		UJUQIB	WEQNEO	0.011777	5.10557
		ROYJOG	WEQNEO	0.011777	5.12109
		ROYKOH	WEQNEO	0.011777	5.12186
		ROYKEX	WEQNEO	0.011777	5.12536
		ROYJIA	WEQNEO	0.011777	5.12575
		ROYJUM	WEQNEO	0.011777	5.12769
		WEQNEO	CANYUN	0.011777	5.13555
		DAFJIG	WEQNEO	0.011777	5.13662
		DAFKED	WEQNEO	0.011777	5.14634
		DAFYIV	WEQNEO	0.011777	5.18064
		WEQNEO	QUJBEE	0.011777	5.19401
		DAFYUH	WEQNEO	0.011777	5.23857
		WEQNEO	OKIZIT	0.011777	5.25114
		WEQNEO	DAFKAZ	0.011777	5.26176
		DAFJUS	WEQNEO	0.011777	5.26372
		DAFKAZ	WEQNEO	0.011777	5.2996
		WEQNEO	DAFKED	0.011777	5.30789
		WEQNEO	ROYJUM	0.011777	5.30789
		WEQNEO	DAFJUS	0.011777	5.30907
		DAFYER	WEQNEO	0.011777	5.33024
		DAFXOA	WEQNEO	0.011777	5.33677
		WEQNEO	ROYKOH	0.011777	5.33816
		DAFXUG	WEQNEO	0.011777	5.34311
		WEQNEO	DAFJIG	0.011777	5.34589
		WEQNEO	ROYJOG	0.011777	5.37925
		WEQNEO	DAFYUH	0.011777	5.37925
		WEQNEO	KUXSIH01	0.011777	5.41271
		WEQNEO	ROYKEX	0.011777	5.44508
		WEQNEO	ROYJIA	0.011777	5.45829
		WEQNEO	DAFYIV	0.011777	5.51252
		KUXSIH01	WEQNEO	0.011777	5.51333
		QUJBEE	WEQNEO	0.011777	5.52148
		CANYUN	WEQNEO	0.011777	5.57358
		NAHLOA	WEQNEO	0.011777	5.59142
		WEQNEO	YEVFUD	0.011777	5.68785
		WEQNEO	QAMLEY	0.011777	5.95472
		WEQNEO	QAMLAU	0.011777	5.98112
		WEQNEO	QAMKUN	0.011777	6.24957
		WEQNEO	UJUQIB	0.011777	6.25986
		WEQNEO	OXESUH	0.011777	29.2979
		WEQNEO	OKUTUL	0.011777	29.4636
		WEQNEO	YODWUK	0.011777	29.6358
		WEQNEO	IRUYEB	0.011777	29.8275
		WEQNEO	YIZWUZ	0.011777	29.8412
		WEQNEO	OKUVAT01	0.011777	30.5454
		EDAJUP	SETSIV	0.011763	4.23991
		EDAJUP	SETSOB	0.011763	4.29946
		EDAJUP	MOBBAI01	0.011763	19.2671
		EDAJUP	YOSCUG	0.011763	19.4138
		EDAJUP	VOCXUH	0.011763	19.7132
		EDAJUP	ZUWWET	0.011763	19.766
		EDAJUP	MIXYEZ	0.011763	19.9382
		KISPOS	OXETUH	0.011717	16.3664
		HISJAW	OXETUH	0.011648	16.5578
		DAFZAO	KUXROM	0.01142	4.94484
		DAFZAO	KUXRUS	0.01142	5.08289
		DAFZAO	WEQNEO	0.01142	5.17757
		DAFZAO	DAFKAZ	0.01142	5.25034
		DAFZAO	DAFKED	0.01142	5.29714
		DAFZAO	DAFJUS	0.01142	5.29834
		DAFZAO	DAFJIG	0.01142	5.33569
		DAFZAO	DAFYUH	0.01142	5.36953
		DAFZAO	DAFYIV	0.01142	5.50476
		QAMLAU	DAFZAO	0.01142	5.62638
		KUXRUS	DAFZAO	0.01142	5.62969
		YEVFUD	DAFZAO	0.01142	5.64416
		QAMKUN	DAFZAO	0.01142	5.65037
		KUXROM	DAFZAO	0.01142	5.66818
		DAFZAO	YEVFUD	0.01142	5.68271
		DAFJIG	DAFZAO	0.01142	5.71139
		DAFKED	DAFZAO	0.01142	5.7218
		DAFYIV	DAFZAO	0.01142	5.75852
		WEQNEO	DAFZAO	0.01142	5.76855
		DAFYUH	DAFZAO	0.01142	5.82054
		DAFJUS	DAFZAO	0.01142	5.84746
		DAFKAZ	DAFZAO	0.01142	5.88585
		DAFZAO	QAMLAU	0.01142	5.98045
		DAFZAO	QAMKUN	0.01142	6.25309
		DAFZAO	OXESUH	0.01142	29.7967
		DAFZAO	OKUTUL	0.01142	29.9663
		DAFZAO	YIZWUZ	0.01142	30.3532
		DAFZAO	OKUVAT02	0.01142	30.4395
		BEGPUB	WEQNEO	0.011108	2.23553
		BEGPUB	DAFZAO	0.011108	2.50942
		EWUDUX	DAFZAO	0.011085	2.59162
		ITIPOS	DAFZAO	0.011064	2.59212
		UTACOJ	DAFZAO	0.011057	2.26845
		OREZIW	DAFZAO	0.010997	2.76775
		TEXVOK	DAFZAO	0.010823	2.74772
		ITIPOS	WEQRAO	0.0107	1.75362
		TEXWAX	WEQRAO	0.0107	44.1757
		OREZIW	WEQRAO	0.0107	44.2928
		FABGOG	FIHHUB	0.0107	51.536
		FABGOG	YUXQIS	0.0107	51.7075
		JUJNAF	FIFGAE	0.010458	20.0779
		UTACOJ	OKABEI	0.010452	0.705405
		EWUDUX	OKABEI	0.010452	0.90378
		ITIPOS	OKABEI	0.010452	0.909427
		TEXWEB	OKABEI	0.010452	0.938785
		TEXVOK	OKABEI	0.010452	0.958483
		TEXVUQ	OKABEI	0.010452	0.998623
		OREZIW	OKABEI	0.010452	1.0059
		TEXWIF	OKABEI	0.010452	1.0297
		FIHBUV	OKABEI	0.010386	0.812314
		FIHBUV	WEQRAO	0.010386	1.63353
		FIHBUV	PIVBEC	0.010284	0.088086
		TEXWEB	PIVBEC	0.010284	0.095068
		TEXVOK	PIVBEC	0.010284	0.103625
		TEXVUQ	PIVBEC	0.010284	0.117488
		TEXWIF	PIVBEC	0.010284	0.129587
		OKABEI	PIVBEC	0.010284	1.92702
		PIVBEC	OKABEI	0.010284	4.44118
		NALYEG	FIFGAE	0.010283	17.6221
		LEZMAG	EWUKIS	0.010268	38.2268
		GAXKOH	EWUKIS	0.010268	73.7711
		FIHBUV	UXELIT	0.010245	1.91902
		UXELIT	PIVBEC	0.010245	1.97746
		TEXWEB	UXELIT	0.010245	2.14255
		TEXVOK	UXELIT	0.010245	2.17075
		TEXVUQ	UXELIT	0.010245	2.23018
[truncated: 1,416 more rows]

## Sheet: Tet 001 Tet 001
		List S5. Final candidate pairs in general screening of MOF@MOF (Tetragonal 001 + Tetragonal 001 case)
		Tetragonal (Metal)	Tetragonal (Oxygen)
		CSD Refcode (metal part)	CSD Refcode (ligand(O) part)	The number of connected pair per unit area	D value
		HINBUC	XEMKOS	0.018264	26.128
		ZUYMAJ	QAJMUM	0.016757	0.963774
		QAJMUM	ZUYMAJ	0.016757	1.19929
		QAJMUM	ZIJVOF03	0.016572	0.295829
		ZUYMAJ	ZIJVOF03	0.016572	0.313042
		IGABUP	IGABOJ	0.016435	8.985
		IGABOJ	IGABUP	0.016435	9.70014
		SEQQOX	IGABOJ	0.016043	10.2948
		SEQQOX	IGABUP	0.016043	10.6912
		IGABUP	SEQQOX	0.016043	75.9725
		IGABOJ	SEQQOX	0.016043	76.972
		VEYNEV	VEYMUK	0.013721	0
		VEYMUK	VEYNEV	0.013721	9e-06
		DAZMID	EYULAM	0.013331	49.9484
		DAZMID	EYUKUF	0.013331	50.0098
		DAZMID	EYULIU	0.013307	49.6029
		DAZMID	EYULEQ	0.013162	50.467
		WOWHEV	XEKLIK	0.012809	77.2521
		WOWHEV	XEKLOQ	0.012809	77.937
		WOWHAR	XEKLIK	0.012792	77.3004
		WOWHAR	XEKLOQ	0.012792	77.986
		RUPNEW	EJOQUR	0.011571	45.4824
		RUPNEW	MAWCEV	0.01153	4.99426
		MAWCEV	RUPNEW	0.01153	5.44919
		MAWCEV	EJOQUR	0.01153	46.535
		RUPNEW	MAWCOF	0.011519	4.99909
		MAWCEV	MAWCOF	0.011519	5.354
		MAWCOF	MAWCEV	0.011519	5.89893
		MAWCOF	RUPNEW	0.011519	6.00436
		MAWCOF	EJOQUR	0.011519	47.9117
		RUPNEW	RUPRUQ	0.011495	5.00945
		MAWCEV	RUPRUQ	0.011495	5.36509
		RUPRUQ	MAWCEV	0.011495	5.36509
		RUPRUQ	MAWCOF	0.011495	5.36509
		RUPRUQ	RUPNEW	0.011495	5.46576
		MAWCOF	RUPRUQ	0.011495	5.91116
		RUPRUQ	EJOQUR	0.011495	46.6766
		RUPNEW	MAWBUK	0.011469	5.02057
		MAWBUK	MAWCEV	0.011469	5.377
		MAWBUK	MAWCOF	0.011469	5.377
		MAWBUK	RUPRUQ	0.011469	5.377
		MAWCEV	MAWBUK	0.011469	5.377
		RUPRUQ	MAWBUK	0.011469	5.377
		MAWBUK	RUPNEW	0.011469	5.4779
		MAWCOF	MAWBUK	0.011469	5.92429
		MAWBUK	EJOQUR	0.011469	46.7802
		RUPNEW	MAWCAR	0.011461	5.02433
		MAWBUK	MAWCAR	0.011461	5.38104
		MAWCAR	MAWBUK	0.011461	5.38104
		MAWCAR	MAWCEV	0.011461	5.38104
		MAWCAR	MAWCOF	0.011461	5.38104
		MAWCAR	RUPRUQ	0.011461	5.38104
		MAWCEV	MAWCAR	0.011461	5.38104
		RUPRUQ	MAWCAR	0.011461	5.38104
		MAWCAR	RUPNEW	0.011461	5.48201
		MAWCOF	MAWCAR	0.011461	5.92873
		MAWCAR	EJOQUR	0.011461	46.8153
		RUPNEW	NIMXAK	0.011435	5.03553
		MAWBUK	NIMXAK	0.011435	5.39303
		MAWCAR	NIMXAK	0.011435	5.39303
		MAWCEV	NIMXAK	0.011435	5.39303
		NIMXAK	MAWBUK	0.011435	5.39303
		NIMXAK	MAWCAR	0.011435	5.39303
		NIMXAK	MAWCEV	0.011435	5.39303
		NIMXAK	MAWCOF	0.011435	5.39303
		NIMXAK	RUPRUQ	0.011435	5.39303
		RUPRUQ	NIMXAK	0.011435	5.39303
		NIMXAK	RUPNEW	0.011435	5.49422
		MAWCOF	NIMXAK	0.011435	5.94194
		NIMXAK	EJOQUR	0.011435	46.9196
		RUPNEW	MAWCIZ	0.011253	5.11728
		MAWBUK	MAWCIZ	0.011253	5.48058
		MAWCAR	MAWCIZ	0.011253	5.48058
		MAWCEV	MAWCIZ	0.011253	5.48058
		MAWCIZ	MAWBUK	0.011253	5.48058
		MAWCIZ	MAWCAR	0.011253	5.48058
		MAWCIZ	MAWCEV	0.011253	5.48058
		MAWCIZ	MAWCOF	0.011253	5.48058
		MAWCIZ	NIMXAK	0.011253	5.48058
		MAWCIZ	RUPRUQ	0.011253	5.48058
		NIMXAK	MAWCIZ	0.011253	5.48058
		RUPRUQ	MAWCIZ	0.011253	5.48058
		MAWCIZ	RUPNEW	0.011253	5.58342
		MAWCOF	MAWCIZ	0.011253	6.0384
		MAWCIZ	EJOQUR	0.011253	47.6813
		MAWBUK	IMAXOL	0.011092	56.1015
		MAWCAR	IMAXOL	0.011092	56.1015
		MAWCEV	IMAXOL	0.011092	56.1015
		MAWCIZ	IMAXOL	0.011092	56.1015
		NIMXAK	IMAXOL	0.011092	56.1015
		RUPRUQ	IMAXOL	0.011092	56.1015
		MAWCOF	IMAXOL	0.011092	57.4843
		MAWBUK	IMAXUR	0.010952	56.4868
		MAWCAR	IMAXUR	0.010952	56.4868
		MAWCEV	IMAXUR	0.010952	56.4868
		MAWCIZ	IMAXUR	0.010952	56.4868
		NIMXAK	IMAXUR	0.010952	56.4868
		RUPRUQ	IMAXUR	0.010952	56.4868
		MAWCOF	IMAXUR	0.010952	57.8873
		HAYWUB	MAWBUK	0.010862	19.8897
		HAYWUB	MAWCAR	0.010862	19.8897
		HAYWUB	MAWCIZ	0.010862	19.8897
		HAYWUB	MAWCOF	0.010862	19.8897
		HAYWUB	NIMXAK	0.010862	19.8897
		HAYWUB	RUPRUQ	0.010862	19.8897
		KAJZIH	MAWBUK	0.010839	18.3644
		KAJZIH	MAWCAR	0.010839	18.3644
		KAJZIH	MAWCIZ	0.010839	18.3644
		KAJZIH	NIMXAK	0.010839	18.3644
		KAJZIH	RUPRUQ	0.010839	18.3644
		MAWBUK	KAJZIH	0.010839	44.5261
		MAWCAR	KAJZIH	0.010839	44.5261
		MAWCIZ	KAJZIH	0.010839	44.5261
		NIMXAK	KAJZIH	0.010839	44.5261
		RUPRUQ	KAJZIH	0.010839	44.5261
		EGIKUB	MAWCIZ	0.010754	98.5459
		DUMMUV	JAWTUZ	0.010611	1e-06
		JAWTUZ	DUMMUV	0.010611	3.1e-05
		XUGNIY	JAWTUZ	0.010412	3e-06
		XUGNIY	DUMMUV	0.010412	1.7e-05
		OVAJIG	DUMMUV	0.010286	0
		OVAJIG	JAWTUZ	0.010286	3e-06
		QEQBOE	GUWWIF	0.010284	0.219312
		QEQBOE	DUMMOP	0.010284	28.3892
		UMUFIR	GUWWIF	0.010256	1.2e-05
		UMUFIR	QEQBOE	0.010256	3.71436
		UMUFIR	DUMMOP	0.010256	32.8785
		BAEDTA01	EKOPUQ	0.01018	14.5909
		NAGCUW	JAWTUZ	0.010109	1e-06
		NAGCUW	DUMMUV	0.010109	9e-06
		UMUFIR	KESCAP	0.009685	36.044
		YAHNAX	YAHMUQ	0.009554	20.9986
		YAHMUQ	YAHNAX	0.009554	21.7442
		LEJBAF	XEMKOS	0.008999	35.6711
		QAJMUM	FELJEO	0.008129	5e-06
		FELJEO	QAJMUM	0.008129	9e-06
		FELJEO	ZIJVOF03	0.008129	1.6e-05
		YOCCIE	ZECKID	0.007561	1.80448
		QEWDON	ZECKID	0.007548	1.87494
		HUDMOK	WIYFAM	0.007532	1.1e-05
		WIYFAM	HUDMOK	0.007532	4.9e-05
		HUDMIE	WIYFAM	0.007511	0
		WIYFAM	HUDMIE	0.007511	0
		HUDMOK	HUDMIE	0.007511	4e-06
		HUDMIE	HUDMOK	0.007511	2.7e-05
		HUDMIE	YILJAG	0.007485	2e-06
		WIYFAM	YILJAG	0.007485	2e-06
		YILJAG	HUDMIE	0.007485	1.2e-05
		YILJAG	WIYFAM	0.007485	1.2e-05
		YILJAG	HUDMOK	0.007485	1.5e-05
		HUDMOK	YILJAG	0.007485	3.4e-05
		NEYHIJ	OTOZAA	0.007178	3.87588
		NEYHIJ	OTOYUT	0.007178	4.09514
		NEYHIJ	QEQWAN	0.007178	4.11445
		QEWDON	ZECKOJ	0.007123	1.66801
		YILJAG	VEYMUK	0.007062	1.5e-05
		VEYMUK	YILJAG	0.007062	3.3e-05
		VEYMUK	WOZWEP	0.007062	80.8291
		NEYHIJ	OTOZEE	0.007038	4.06475
		BIMDIL	ZECKOJ	0.006974	2.43066
		VEYNEV	WOZWEP	0.00686	83.2018
		DEKZOK	OTOZAA	0.006837	4.06934
		DEKZOK	OTOZEE	0.006837	4.18471
		DEKZOK	OTOYUT	0.006837	4.29954
		DELBAZ	OTOZAA	0.006816	4.08166
		DELBAZ	OTOZEE	0.006816	4.19738
		DELBED	OTOZEE	0.006746	4.24105
		KEFBII	XEKLIK	0.006718	2.15598
		IKUBIB	OTOZEE	0.006706	1.43846
		DELBAZ	IKUBIB	0.006706	12.3991
		DEKZOK	IKUBIB	0.006706	12.3991
		DELBED	IKUBIB	0.006706	12.3991
		WEMYOC01	SUKYIH	0.006666	1e-05
		EXUXEC	XEKLIK	0.006629	0.008109
		BIMDIL	EXUXEC	0.006629	6.67817
		EXUXEC	XEKLOQ	0.006619	0.013697
		XEKLIK	XEKLOQ	0.006619	2.13205
		KEFBII	XEKLOQ	0.006619	2.1321
		XEKLOQ	XEKLIK	0.006619	2.18826
		DOHZIL01	VEYNEV	0.006582	1.3e-05
		VEYNEV	DOHZIL01	0.006582	2.7e-05
		AHIZAU	VEYNEV	0.006572	23.8329
		AHETAK	XEKLIK	0.006557	0.010447
		AHETAK	XEKLOQ	0.006557	0.016729
		AHETAK	EXUXEC	0.006557	0.155595
		EXUXEC	AHETAK	0.006557	0.280437
		SUKYIH	ENITAX	0.006534	1e-06
		WEMYOC01	ENITAX	0.006534	8e-06
		ENITAX	SUKYIH	0.006534	1.3e-05
		AZIHOI	AHETAK	0.006507	0.005739
		AZIHOI	EXUXEC	0.006507	0.039853
		AHETAK	AZIHOI	0.006507	4.38201
		EXUXEC	AZIHOI	0.006507	4.43093
		REZJIR01	IKUBIB	0.006409	12.9733
		WOYJIF	XEKLOQ	0.006371	2.21509
		WOYJIF	XEKLIK	0.006371	2.27347
		WOYHUP	XEKLOQ	0.006359	2.21934
		WOYHUP	XEKLIK	0.006359	2.27785
		YEYFEP	QIVQES	0.006326	0
		ENITAX	YEYFEP	0.006326	5e-06
		SUKYIH	YEYFEP	0.006326	1.3e-05
		KACKIL	DOHZIL01	0.006273	1e-05
		DOHZIL01	KACKIL	0.006273	2.1e-05
		POHWIU	OPEGUM	0.006271	40.3647
		ODIXEG	YEYFEP	0.006194	9e-06
		ENITAX	ODIXEG	0.006194	1e-05
		ODIXEG	ENITAX	0.006194	1.1e-05
		POHWIU	TEFTEG	0.006008	42.1297
		HUJGEA	RUPNEW	0.005939	12.1196
		LAMSEA	RUPNEW	0.005939	44.9038
		UZECOT	RUPNEW	0.005939	44.9038
		PAQMAY	RUPNEW	0.005939	137.625
		LAMSIE	RUPNEW	0.005881	45.3458
		EJOQUR	RUPNEW	0.005786	8.61647
		RUKHAI	VAMYIU	0.005783	91.2919
		EJOQUR	MAWCEV	0.005765	8.72131
		LAMSIE	MAWCEV	0.005765	46.293
		RUKHAI	VAMYEQ	0.005765	91.3
		EJOQUR	MAWCOF	0.005759	8.72973
		LAMSIE	MAWCOF	0.005759	46.3378
		RUKHAI	VAMYUG	0.005748	91.3664
		EJOQUR	RUPRUQ	0.005747	8.74782
		LAMSIE	RUPRUQ	0.005747	46.4338
		EJOQUR	MAWBUK	0.005735	8.76725
		LAMSIE	MAWBUK	0.005735	46.5369
		EJOQUR	MAWCAR	0.00573	8.77381
		LAMSIE	MAWCAR	0.00573	46.5718
		EJOQUR	NIMXAK	0.005718	8.79336
		LAMSIE	NIMXAK	0.005718	46.6756
		RUKHAI	XUDPOD	0.005718	92.3999
		RUKHAI	VAMYOA	0.005709	91.363
		RUKHAI	VAMZER	0.0057	91.534
		RUKHAI	VAMZAN	0.005687	91.6351
		RUKHAI	XUDPAP	0.005679	91.5183
		RUKHAI	XUDNUH	0.005653	93.9177
		RUKHAI	XUDQEU	0.005649	92.9453
		EJOQUR	MAWCIZ	0.005626	8.93612
		LAMSIE	MAWCIZ	0.005626	47.4333
		RUKHAI	XUDQAQ	0.005615	93.5062
		RUKHAI	XUDPET	0.005611	94.6159
		RUKHAI	ZERGUB	0.005603	94.6325
		RUKHAI	XUDPUJ	0.005565	94.7484
		RUKHAI	ZERHAI	0.005557	95.1462
		ZINDAD	ZUSNOS	0.005546	0.636681
		ZUSNOS	ZINDAD	0.005546	0.681528
		IMAXOL	EJOQUR	0.005546	0.928836
		EJOQUR	IMAXOL	0.005546	0.944052
		IMAXOL	MAWBUK	0.005546	13.537
		IMAXOL	MAWCAR	0.005546	13.537
		IMAXOL	MAWCEV	0.005546	13.537
		IMAXOL	MAWCIZ	0.005546	13.537
		IMAXOL	MAWCOF	0.005546	13.537
		IMAXOL	NIMXAK	0.005546	13.537
		IMAXOL	RUPRUQ	0.005546	13.537
		ZUSNOS	XALXUF01	0.005544	0.33564
		XALXUF01	ZUSNOS	0.005544	0.364029
		ZINDAD	XALXUF01	0.005544	3.7458
		XALXUF01	ZINDAD	0.005544	3.95351
		UQETOB	ZUSNOS	0.005518	4.41867
		ZUSNOS	UQETOB	0.005518	10.8983
		ZUSNOS	GADNUX	0.005505	3.10869
		GADNUX	ZUSNOS	0.005505	3.59658
		UQETOB	GADNUX	0.005505	3.68404
		GADNUX	UQETOB	0.005505	5.24126
		UQETOB	YAVWUQ	0.005496	3.67991
		YAVWUQ	GADNUX	0.005496	3.71446
		GADNUX	YAVWUQ	0.005496	3.87904
		YAVWUQ	ZUSNOS	0.005496	4.51412
		YAVWUQ	UQETOB	0.005496	7.31175
		ZUSNOS	YAVWUQ	0.005496	11.1219
		IMAXUR	IMAXOL	0.005476	0.00119
		IMAXOL	IMAXUR	0.005476	0.003033
		IMAXUR	EJOQUR	0.005476	0.816098
		EJOQUR	IMAXUR	0.005476	0.912774
		IMAXUR	MAWBUK	0.005476	13.3491
		IMAXUR	MAWCAR	0.005476	13.3491
		IMAXUR	MAWCEV	0.005476	13.3491
		IMAXUR	MAWCIZ	0.005476	13.3491
		IMAXUR	MAWCOF	0.005476	13.3491
		IMAXUR	NIMXAK	0.005476	13.3491
		IMAXUR	RUPRUQ	0.005476	13.3491
		LEKRIF	UQETOB	0.005407	3.09753
		LEKRIF	YAVWUQ	0.005407	3.15926
		UQETOB	LEKRIF	0.005407	3.25476
		YAVWUQ	LEKRIF	0.005407	3.28462
		LEKRIF	GADNUX	0.005407	3.94081
		GADNUX	LEKRIF	0.005407	3.95207
		LEKROL	YAVWUQ	0.005329	2.90969
		UQETOB	LEKROL	0.005329	2.92548
		YAVWUQ	LEKROL	0.005329	2.95231
		LEKRIF	LEKROL	0.005329	3.70091
		LEKROL	LEKRIF	0.005329	3.7454
		GADNUX	LEKROL	0.005329	4.06526
		LEKROL	GADNUX	0.005329	4.08746
		LEKROL	ZERGUB	0.005329	91.9312
		LEKROL	XUDNUH	0.005329	91.9879
		LEKROL	XUDPET	0.005329	92.0486
		GADNOR	YAVWUQ	0.005326	3.68637
		GADNOR	UQETOB	0.005326	3.71281
		YAVWUQ	GADNOR	0.005326	3.72258
		UQETOB	GADNOR	0.005326	3.72877
		GADNOR	LEKROL	0.005326	3.7772
		LEKROL	GADNOR	0.005326	3.82633
		GADNOR	LEKRIF	0.005326	3.84159
		LEKRIF	GADNOR	0.005326	3.8425
		GADNOR	GADNUX	0.005326	3.90854
		GADNUX	GADNOR	0.005326	3.92279
		SIXWIH	SIXWED	0.005319	0
		SIXWON	SIXWIH	0.005319	0
		NASROR	KAJZIH	0.005312	5.24401
		NASROR	MAWCIZ	0.005312	13.4342
		DUMMUV	IMAXOL	0.005306	12.7571
		JAWTUZ	IMAXOL	0.005306	12.7571
		DUMMUV	IMAXUR	0.005306	12.9213
		JAWTUZ	IMAXUR	0.005306	12.9213
		DUMMUV	MAWCIZ	0.005306	28.9977
		JAWTUZ	MAWCIZ	0.005306	28.9977
		FUVBOP	KAJZIH	0.005288	30.226
		NASROR	FUVBOP	0.005288	35.8758
		XUGNIY	IMAXUR	0.005206	13.1687
		DUMMOP	SIXWED	0.005164	2e-06
		DUMMOP	SIXWIH	0.005164	2e-06
		SIXWED	DUMMOP	0.005164	1.1e-05
		SIXWIH	DUMMOP	0.005164	1.1e-05
		SIXWON	DUMMOP	0.005164	1.1e-05
		SIXWIH	QEQBOE	0.005142	0
		SIXWED	QEQBOE	0.005142	0
		SIXWON	QEQBOE	0.005142	0
		QEQBOE	SIXWED	0.005142	1e-06
		QEQBOE	SIXWIH	0.005142	1e-06
		DUMMOP	QEQBOE	0.005142	9e-06
		VOLRAQ	SIXWON	0.005133	1e-05
		UMUFIR	SIXWIH	0.005128	1e-05
		UMUFIR	SIXWED	0.005128	1e-05
		HIYGIH	SOVLEW	0.005047	3.85841
		SOVLEW	HIYGIH	0.005047	8.81802
		IZIHOQ	QEQBOE	0.004991	1e-06
		VOLRAQ	IZIHOQ	0.004991	3e-06
		HILXOP	IZIHOQ	0.004991	8e-06
		IZIHOQ	DUMMOP	0.004991	2e-05
		IZIHIK	QEQBOE	0.00497	1e-06
		IZIHIK	DUMMOP	0.00497	1.5e-05
		QOVROK	VOLRAQ	0.004957	3e-06
		QOVROK	IZIHIK	0.004957	1e-05
		IZIHIK	IZIHEG	0.004951	0
		UMUFIR	IZIHEG	0.004951	2e-06
		IZIHEG	QEQBOE	0.004951	4e-06
		IZIHEG	DUMMOP	0.004951	1.1e-05
		IZIHIK	ALAHUS	0.004936	0
		ALAHUS	IZIHEG	0.004936	1e-06
		ALAHUS	QEQBOE	0.004936	1e-06
		UMUFIR	ALAHUS	0.004936	5e-06
		IZIHEG	ALAHUS	0.004936	7e-06
		ALAHUS	DUMMOP	0.004936	2e-05
		HAYXAI	MIDTEA	0.004914	6.93302
		OVAJIG	MIDTEA	0.004914	36.7107
		NAGCUW	MIDTEA	0.004914	36.7107
		XUGNIY	MIDTEA	0.004914	36.7107
		QOVRIE	QOVROK	0.00489	0
		QOVRIE	VOLRAQ	0.00489	9e-06
		QOVRIE	IZIHIK	0.00489	3.7e-05
		IZIHAC	ALAHUS	0.004884	0
		IZIHAC	IZIHEG	0.004884	0
		IZIHOQ	IZIHAC	0.004884	0
		ALAHUS	IZIHAC	0.004884	0
		IZIHEG	IZIHAC	0.004884	0
		UMUFIR	IZIHAC	0.004884	0
		IZIHAC	QEQBOE	0.004884	2e-06
		IZIHIK	IZIHAC	0.004884	1.9e-05
		YALGAU	MIDTEA	0.004861	0.553861
		MIDTEA	YALGAU	0.004861	16.5186
		NAGCUW	YALGAU	0.004861	18.1273
		OVAJIG	YALGAU	0.004861	18.1273
		IZIHOQ	KESCAP	0.004843	1e-05
		IZIHIK	KESCAP	0.004843	1.9e-05
		ALAHUS	KESCAP	0.004843	1.9e-05
		IZIHEG	KESCAP	0.004843	1.9e-05
		SOVLEW	VEYREY	0.004838	0.873331
		HIYGIH	VEYREY	0.004838	1.20397
		VEYREY	SOVLEW	0.004838	1.33452
		VEYREY	HIYGIH	0.004838	1.42475
		QIPREO	IZIHIK	0.004808	1.1e-05
		QIPREO	IZIHOQ	0.004808	1.8e-05
		YAHMUQ	EKOPUQ	0.004808	4.83681
		CILLAL	TEKYOA	0.004794	3.60081
		IZIHAC	MESNML	0.00475	2e-06
		IZIHIK	MESNML	0.00475	2e-06
		KESCAP	MESNML	0.00475	2e-06
		IZIHOQ	MESNML	0.00475	3e-06
		ALAHUS	MESNML	0.00475	6e-06
		IZIHEG	MESNML	0.00475	6e-06
		YALGIC	MIDTEA	0.004741	0.587603
		YALGAU	YALGIC	0.004741	7.84351
		YALGIC	YALGAU	0.004741	7.91618
		MIDTEA	YALGIC	0.004741	16.7527
		QIPREO	UCAMES	0.00473	6e-06
		YALGEY	MIDTEA	0.004704	0.634818
		YALGAU	YALGEY	0.004704	7.9048
		YALGIC	YALGEY	0.004704	7.97802
		YALGEY	YALGAU	0.004704	8.13245
		YALGEY	YALGIC	0.004704	8.13247
		MIDTEA	YALGEY	0.004704	16.5295
		CILLAL	ADASOP	0.004659	2.09794
		KERGUM	MESNML	0.004637	4e-06
		KERGUM	KESCAP	0.004637	1.5e-05
		KESCAP	KERGUM	0.004637	1.5e-05
		ADASUV	ADASOP	0.004629	0.311881
		ADASOP	ADASUV	0.004629	0.31667
		CILLAL	ADASUV	0.004629	2.46964
		XOBZET	UCAMES	0.004626	1.3e-05
		KERHAT	MESNML	0.004622	1e-06
		KERHAT	KERGUM	0.004622	8e-06
		KERHAT	KESCAP	0.004622	8e-06
		KERGUM	KERHAT	0.004622	2.1e-05
		KESCAP	KERHAT	0.004622	2.1e-05
		ADASUV	DUGMOJ	0.004585	0.845436
		DUGMOJ	ADASUV	0.004585	1.06313
		ADASOP	DUGMOJ	0.004585	3.99119
		DUGMOJ	ADASOP	0.004585	4.50421
		CILLAL	DUGMOJ	0.004585	4.56351
		TICQAA	ADASOP	0.004554	1.26184
		DUGMOJ	TICQAA	0.004554	1.75765
		ADASUV	TICQAA	0.004554	4.14568
		TICQAA	ADASUV	0.004554	4.31736
		CILLAL	TICQAA	0.004554	4.58404
		ZIVCOY	TICQAA	0.004359	4.31412
		ZIVCOY	DUGMOJ	0.004359	4.93641
		ALEJIM	ALEJEI	0.004274	3.81609
		ALEJEI	ALEJIM	0.004274	3.96295
		ZIVCOY	HUYFAJ	0.004263	4.04035
		ZIVCOY	KARNID	0.00426	3.66507
		HUYFAJ	KARNID	0.00426	4.17619
		KARNID	HUYFAJ	0.00426	4.24949
		KOJXUD	BEWCUD	0.004244	67.0363
		OPEGUM	YATGUY	0.004228	4.33765
		ALEJIM	REWNEO01	0.004217	3.91478
		ALEJEI	REWNEO01	0.004217	4.07294
		REWNEO01	ALEJIM	0.004217	4.08838
		REWNEO01	ALEJEI	0.004217	4.11584
		ALEJEI	PEWLUA	0.004182	3.77674
		PEWLUA	REWNEO01	0.004182	3.95671
		REWNEO01	PEWLUA	0.004182	3.95789
		ALEJIM	PEWLUA	0.004182	4.17061
		PEWLUA	ALEJEI	0.004182	4.21205
		PEWLUA	ALEJIM	0.004182	4.54096
		POHWIU	YATGUY	0.00418	4.4414
		PEWLUA	CIRTUU	0.004166	3.7746
		CIRTUU	PEWLUA	0.004166	3.86144
		REWNEO01	CIRTUU	0.004166	3.87035
		CIRTUU	REWNEO01	0.004166	3.97755
		ALEJEI	CIRTUU	0.004166	4.24793
		ALEJIM	CIRTUU	0.004166	4.28877
		CIRTUU	ALEJIM	0.004166	4.57498
		CIRTUU	ALEJEI	0.004166	4.7582
		HULCOI	CIRTUU	0.004139	3.87934
		CIRTUU	HULCOI	0.004139	3.95817
		BEWCUD	FATQID	0.0041	3.85768
		FATQID	BEWCUD	0.0041	3.97645
		PEWLUA	OGOJAX	0.004065	71.7613
		CIRTUU	OGOJAX	0.004065	72.2635
		OGOJAX	PEWLUA	0.004065	72.8899
		OGOJAX	CIRTUU	0.004065	73.2554
		REWNEO01	OGOJAX	0.004065	78.7759
		OGOJAX	REWNEO01	0.004065	80.5524
		ALEJIM	OGOJAX	0.004065	85.4484
		OGOJAX	ALEJIM	0.004065	86.8096
		ALEJEI	OGOJAX	0.004065	88.4657
		OGOJAX	ALEJEI	0.004065	90.3076
		YUZPOA	WUKXEH	0.004052	3.79155
		WUKXEH	YUZPOA	0.004052	3.79435
		HULCOI	WUKXEH	0.004052	3.99146
		HULCOI	YUZPOA	0.004052	3.99242
		YUZPOA	HULCOI	0.004052	4.05427
		WUKXEH	HULCOI	0.004052	4.05483
		CIRTUU	YUZPOA	0.004052	4.06382
		CIRTUU	WUKXEH	0.004052	4.06722
		YUZPOA	CIRTUU	0.004052	4.07686
		WUKXEH	CIRTUU	0.004052	4.07721
		VEHNAZ	YATGUY	0.004045	0.363394
		VEHNAZ	OPEGUM	0.004045	0.403494
		VEHNAZ	POHWIU	0.004045	0.529949
		OPEGUM	VEHNAZ	0.004045	1.64447
		POHWIU	VEHNAZ	0.004045	30.8469
		WUKXEH	TOFTIT	0.004032	3.84653
		YUZPOA	TOFTIT	0.004032	3.8469
		TOFTIT	WUKXEH	0.004032	3.85634
		TOFTIT	YUZPOA	0.004032	3.86058
		CIRTUU	TOFTIT	0.004032	4.15432
		HULCOI	TOFTIT	0.004032	4.25746
		TOFTIT	HULCOI	0.004032	4.33868
		TOFTIT	CIRTUU	0.004032	4.33986
		VEHNAZ	TEFTEG	0.004005	0.635717
		XAHPAZ	WIFLAA	0.003957	4e-06
		HOSSUF	WIFLAA	0.003922	1e-06
		VEKFOH	FELJEO	0.003917	1.3e-05
		VEKFOH	QUQROJ	0.003808	47.156
		QEQWAN	WIFLAA	0.003786	2e-06
		WIFLAA	QEQWAN	0.003786	3e-06
		HOSSUF	QEQWAN	0.003786	8e-06
		POLYIA	WIFLAA	0.003782	9e-06
		POLYIA	QEQWAN	0.003782	9e-06
		QEQWAN	BAVSID	0.00378	2e-06
		BAVSID	QEQWAN	0.00378	2e-06
		BAVSID	WIFLAA	0.00378	3e-06
		WIFLAA	BAVSID	0.00378	6e-06
		HOSSUF	BAVSID	0.00378	6e-06
		POLYIA	BAVSID	0.00378	2.1e-05
		VEKFOH	HUDMOK	0.00377	2.4e-05
		HUDMOK	QUQROJ	0.00377	3.37874
		VEKFOH	WIYFAM	0.003766	4e-06
		WIYFAM	QUQROJ	0.003766	3.38207
		VEKFOH	HUDMIE	0.003756	2e-06
		HUDMIE	QUQROJ	0.003756	3.39111
		VEKFOH	YILJAG	0.003743	1.2e-05
		YILJAG	QUQROJ	0.003743	3.40315
		IHOSUV	NATKIF	0.003731	3.65958
		IHOTEG	NATKIF	0.003718	3.67258
		OQUSEA	NATKIF	0.003708	3.68246
		IHOSUV	OQUSEA	0.003708	5.58108
		OQUSEA	IHOSUV	0.003708	5.61918
		VABKAN	HOGLEV	0.003672	4.15305
		OTOYUT	BAVSID	0.003631	2e-06
		QEQWAN	OTOYUT	0.003631	5e-06
		OTOYUT	QEQWAN	0.003631	5e-06
		BAVSID	OTOYUT	0.003631	5e-06
		POLYIA	OTOYUT	0.003631	1.6e-05
		HUDMIE	WOZWEP	0.00363	39.3163
		WIYFAM	WOZWEP	0.00363	39.3163
		HUDMOK	WOZWEP	0.00363	39.3163
		YILJAG	WOZWEP	0.00363	39.3163
		YEKXUJ	OTOYUT	0.003616	2e-06
		YEKXUJ	QEQWAN	0.003616	8e-06
		YEKXUJ	BAVSID	0.003616	1e-05
		POLYIA	OTOZAA	0.00361	0
		OTOZAA	BAVSID	0.00361	2e-06
		OTOZAA	QEQWAN	0.00361	2e-06
		YEKXUJ	OTOZAA	0.00361	5e-06
		BAVSID	OTOZAA	0.00361	9e-06
		OTOYUT	OTOZAA	0.00361	1.2e-05
		OTOZAA	OTOYUT	0.00361	1.8e-05
		QEQWAN	OTOZAA	0.00361	2.4e-05
		VABKER	VABKAN	0.003563	3.8213
		VABKAN	VABKER	0.003563	3.87382
		VABKER	HOGLEV	0.003563	4.19761
		CABQEB	OQUSEA	0.003563	5.78187
		CABQEB	IHOSUV	0.003563	5.95869
		WEMYUI	OTOYUT	0.003552	3e-06
		WEMYUI	OTOZAA	0.003552	2.1e-05
		LASDEQ	SUNLAP	0.003537	3.61411
		YILJAG	SUNLAP	0.003537	3.61419
		OTOZAA	OTOZEE	0.003519	0
		OTOZEE	OTOYUT	0.003519	0
		OTOYUT	OTOZEE	0.003519	5e-06
		YEKXUJ	OTOZEE	0.003519	5e-06
		WEMYUI	OTOZEE	0.003519	8e-06
		OTOZEE	OTOZAA	0.003519	1e-05
		WEMYOC	OTOYUT	0.003431	2e-06
		WEMYOC	OTOZEE	0.003431	7e-06
		WEMYOC	OTOZAA	0.003431	1.2e-05
		RAHBOU	RUBLUX	0.00339	26.7986
		OTOZEE	XAMHEA	0.003372	1e-06
		XAMHEA	OTOZEE	0.003372	1e-06
		WEMYOC	XAMHEA	0.003372	4e-06
		WEMYUI	XAMHEA	0.003372	1.2e-05
		WEMYOC	BIBDEY	0.00336	0
		BIBDEY	XAMHEA	0.00336	1e-06
		XAMHEA	BIBDEY	0.00336	1e-06
		WEMYUI	BIBDEY	0.00336	1e-06
		OTOZEE	BIBDEY	0.00336	5e-06
		BIBDEY	OTOZEE	0.00336	1.5e-05
		GOBCUX	SUNLAP	0.003359	3.80569
		BIBDEY	IKUBIB	0.003353	0
		OTOZEE	IKUBIB	0.003353	0
		IKUBIB	XAMHEA	0.003353	0
		IKUBIB	BIBDEY	0.003353	1e-06
		XAMHEA	IKUBIB	0.003353	1e-06
		WEMYUI	IKUBIB	0.003353	7e-06
		WEMYOC	IKUBIB	0.003353	7e-06
		BIBDIC	XAMHEA	0.003351	0
		WEMYOC	BIBDIC	0.003351	0
		WEMYUI	BIBDIC	0.003351	0
		BIBDIC	OTOZEE	0.003351	0
		BIBDEY	BIBDIC	0.003351	1e-06
		XAMHEA	BIBDIC	0.003351	1e-06
		BIBDIC	IKUBIB	0.003351	1e-06
		IKUBIB	BIBDIC	0.003351	1e-06
		BIBDIC	BIBDEY	0.003351	2e-06
		OTOZEE	BIBDIC	0.003351	3e-06
		CEKNIQ	RUBLUX	0.003323	5.0548
		TOHSAL	DOHZIL01	0.003291	4.9e-05
		DOHZIL01	TOHSAL	0.003291	3.89487
		AHIZAU	TOHSAL	0.003286	3.90035
		SUPLOF	BIBDEY	0.003273	1.6e-05
		SUPLOF	BIBDIC	0.003273	1.8e-05
		PEZSUL	YEYFEP	0.003163	5.09227
		YEYFEP	EFESOZ	0.003163	11.1707
		YEYFEP	EFESEP	0.003163	11.2657
		DOHZIL01	IMUVAO	0.003154	3.56707
		IMUVAO	DOHZIL01	0.003154	23.1532
		IMUVAO	TOHSAL	0.003154	33.2173
		AHIZAU	IMUVAO	0.003154	35.483
		TOHSAL	IMUVAO	0.003154	40.715
		KACKIL	IMUVAO	0.003136	3.58692
		KACKIL	TOHSAL	0.003136	4.08667
		JAZJAY	YEYFEP	0.003094	0.040404
		DOPJEY	JAZJAY	0.003094	1.84263
		DOPJOI	JAZJAY	0.003094	1.87415
		ENITAX	JAZJAY	0.003094	6.44546
		ODIXEG	JAZJAY	0.003094	6.44547
		DALVEU	EFESEP	0.003048	11.6891
		WEBTOP	JAZJAY	0.002952	43.5988
		VAXKUD	JAZJAY	0.002948	0.990769
		JAZJAY	VAXKUD	0.002948	16.9347
		ODIXEG	VAXKUD	0.002948	18.6719
		WEBTOP	VAXKUD	0.002948	23.8965
		VAXKUD	NAHYUT	0.002936	8.94155
		JAZJAY	NAHYUT	0.002936	19.2976
		ODIXEG	NAHYUT	0.002936	21.1529
		WEBTOP	NAHYUT	0.002936	21.4255
		RUKHAI	ZATPOC	0.00293	18.1176
		VAMYEQ	VAMYIU	0.002883	1.88856
		VAMYIU	VAMYEQ	0.002883	1.90675
		VAMYUG	VAMYIU	0.002874	1.89431
		VAMYUG	VAMYEQ	0.002874	1.91255
		VAMYEQ	VAMYUG	0.002874	1.91973
		VAMYIU	VAMYUG	0.002874	1.91974
		XUDPOD	VAMYIU	0.002859	1.90441
		VAMYEQ	XUDPOD	0.002859	1.91895
		VAMYUG	XUDPOD	0.002859	1.91898
		VAMYIU	XUDPOD	0.002859	1.91898
		XUDPOD	VAMYEQ	0.002859	1.92271
		XUDPOD	VAMYUG	0.002859	1.92996
		VAMYOA	VAMYIU	0.002854	1.90726
		XUDPOD	VAMYOA	0.002854	1.91927
		VAMYUG	VAMYOA	0.002854	1.91927
		VAMYIU	VAMYOA	0.002854	1.91929
		VAMYEQ	VAMYOA	0.002854	1.91932
		VAMYOA	XUDPOD	0.002854	1.92188
		VAMYOA	VAMYEQ	0.002854	1.92563
		VAMYOA	VAMYUG	0.002854	1.93289
		VAMZER	VAMYIU	0.00285	1.91019
		XUDPOD	VAMZER	0.00285	1.91463
		VAMYEQ	VAMZER	0.00285	1.91463
		VAMYIU	VAMZER	0.00285	1.91463
		VAMYOA	VAMZER	0.00285	1.91464
		VAMYUG	VAMZER	0.00285	1.91464
		VAMZER	VAMYOA	0.00285	1.92218
		VAMZER	XUDPOD	0.00285	1.92477
		VAMZER	VAMYEQ	0.00285	1.92854
		VAMZER	VAMYUG	0.00285	1.93581
		VAMZAN	VAMYIU	0.002844	1.91449
		VAMZAN	VAMZER	0.002844	1.91899
		VAMYEQ	VAMZAN	0.002844	1.92405
		VAMZER	VAMZAN	0.002844	1.92405
		VAMYUG	VAMZAN	0.002844	1.92406
		XUDPOD	VAMZAN	0.002844	1.92407
		VAMYOA	VAMZAN	0.002844	1.92408
		VAMYIU	VAMZAN	0.002844	1.92408
		VAMZAN	VAMYOA	0.002844	1.92654
		VAMZAN	XUDPOD	0.002844	1.92915
		VAMZAN	VAMYEQ	0.002844	1.93291
		VAMZAN	VAMYUG	0.002844	1.94017
		XUDPAP	VAMYIU	0.002839	1.91738
		XUDPAP	VAMZER	0.002839	1.92189
		XUDPAP	VAMZAN	0.002839	1.92696
		XUDPAP	VAMYOA	0.002839	1.92948
		XUDPAP	XUDPOD	0.002839	1.93206
		VAMYUG	XUDPAP	0.002839	1.93366
		VAMZAN	XUDPAP	0.002839	1.93366
		VAMYIU	XUDPAP	0.002839	1.93366
		VAMYOA	XUDPAP	0.002839	1.93367
		VAMYEQ	XUDPAP	0.002839	1.93368
		XUDPOD	XUDPAP	0.002839	1.93368
		VAMZER	XUDPAP	0.002839	1.93368
		XUDPAP	VAMYEQ	0.002839	1.93583
		XUDPAP	VAMYUG	0.002839	1.9431
		UKIBEW	JACQUA	0.002835	5e-06
		VAMYIU	XUDNUH	0.002827	1.92559
		VAMYUG	XUDNUH	0.002827	1.92559
		VAMYOA	XUDNUH	0.002827	1.92559
		VAMZER	XUDNUH	0.002827	1.9256
		VAMZAN	XUDNUH	0.002827	1.9256
		VAMYEQ	XUDNUH	0.002827	1.92562
		XUDPAP	XUDNUH	0.002827	1.92562
		XUDPOD	XUDNUH	0.002827	1.92564
		XUDNUH	VAMYIU	0.002827	1.92606
		XUDNUH	VAMZER	0.002827	1.93055
		XUDNUH	VAMZAN	0.002827	1.93572
		XUDNUH	VAMYOA	0.002827	1.93818
		XUDNUH	XUDPOD	0.002827	1.9408
		XUDNUH	XUDPAP	0.002827	1.94241
		XUDNUH	VAMYEQ	0.002827	1.94463
		XUDNUH	VAMYUG	0.002827	1.95189
		VAMYEQ	XUDQEU	0.002824	1.9105
		XUDPAP	XUDQEU	0.002824	1.9105
		XUDNUH	XUDQEU	0.002824	1.9105
		VAMZER	XUDQEU	0.002824	1.9105
		XUDPOD	XUDQEU	0.002824	1.91051
		VAMYUG	XUDQEU	0.002824	1.91053
		VAMZAN	XUDQEU	0.002824	1.91054
		VAMYOA	XUDQEU	0.002824	1.91054
		VAMYIU	XUDQEU	0.002824	1.91054
		XUDQEU	XUDNUH	0.002824	1.92706
		XUDQEU	VAMYIU	0.002824	1.92748
		XUDQEU	VAMZER	0.002824	1.93201
		XUDQEU	VAMZAN	0.002824	1.93717
		XUDQEU	VAMYOA	0.002824	1.93965
		XUDQEU	XUDPOD	0.002824	1.94225
		XUDQEU	XUDPAP	0.002824	1.94386
		XUDQEU	VAMYEQ	0.002824	1.94609
		XUDQEU	VAMYUG	0.002824	1.95339
		XUDQAQ	XUDQEU	0.002808	1.92201
		VAMYEQ	XUDQAQ	0.002808	1.93457
		VAMYUG	XUDQAQ	0.002808	1.93457
		XUDPAP	XUDQAQ	0.002808	1.93458
		VAMZAN	XUDQAQ	0.002808	1.93458
		XUDPOD	XUDQAQ	0.002808	1.93458
		VAMZER	XUDQAQ	0.002808	1.93458
		XUDNUH	XUDQAQ	0.002808	1.93458
		VAMYIU	XUDQAQ	0.002808	1.93458
		VAMYOA	XUDQAQ	0.002808	1.93458
		XUDQEU	XUDQAQ	0.002808	1.93459
		XUDQAQ	XUDNUH	0.002808	1.93867
		XUDQAQ	VAMYIU	0.002808	1.93908
		XUDQAQ	VAMZER	0.002808	1.94366
		XUDQAQ	VAMZAN	0.002808	1.9488
		XUDQAQ	VAMYOA	0.002808	1.95131
		XUDQAQ	XUDPOD	0.002808	1.95399
		XUDQAQ	XUDPAP	0.002808	1.95557
		XUDQAQ	VAMYEQ	0.002808	1.95779
		XUDQAQ	VAMYUG	0.002808	1.96516
		XUDPET	XUDQEU	0.002805	1.92346
		XUDPET	XUDQAQ	0.002805	1.93602
		XUDPET	XUDNUH	0.002805	1.94012
		XUDPET	VAMYIU	0.002805	1.94055
		XUDPET	VAMZER	0.002805	1.94511
		XUDPET	VAMZAN	0.002805	1.95027
		XUDPET	VAMYOA	0.002805	1.95279
		XUDPET	XUDPOD	0.002805	1.95541
		VAMYEQ	XUDPET	0.002805	1.95683
		VAMYIU	XUDPET	0.002805	1.95683
		XUDPAP	XUDPET	0.002805	1.95683
		VAMYOA	XUDPET	0.002805	1.95684
		VAMZER	XUDPET	0.002805	1.95684
		VAMZAN	XUDPET	0.002805	1.95684
		XUDQAQ	XUDPET	0.002805	1.95684
		XUDQEU	XUDPET	0.002805	1.95684
		XUDNUH	XUDPET	0.002805	1.95684
		VAMYUG	XUDPET	0.002805	1.95684
		XUDPOD	XUDPET	0.002805	1.95685
		XUDPET	XUDPAP	0.002805	1.95705
		XUDPET	VAMYEQ	0.002805	1.95923
		XUDPET	VAMYUG	0.002805	1.96662
		ZERGUB	XUDQEU	0.002801	1.92632
		ZERGUB	XUDQAQ	0.002801	1.93894
		ZERGUB	XUDNUH	0.002801	1.94303
		ZERGUB	VAMYIU	0.002801	1.9435
		ZERGUB	VAMZER	0.002801	1.94802
		ZERGUB	VAMZAN	0.002801	1.95319
		ZERGUB	VAMYOA	0.002801	1.95569
		ZERGUB	XUDPOD	0.002801	1.95836
		ZERGUB	XUDPET	0.002801	1.95977
		ZERGUB	XUDPAP	0.002801	1.95999
		ZERGUB	VAMYEQ	0.002801	1.96216
		VAMZER	ZERGUB	0.002801	1.96928
		XUDNUH	ZERGUB	0.002801	1.96928
		XUDQAQ	ZERGUB	0.002801	1.96928
		XUDQEU	ZERGUB	0.002801	1.96929
		XUDPET	ZERGUB	0.002801	1.96929
		VAMYEQ	ZERGUB	0.002801	1.9693
		VAMYUG	ZERGUB	0.002801	1.9693
		XUDPAP	ZERGUB	0.002801	1.9693
		VAMZAN	ZERGUB	0.002801	1.96931
		XUDPOD	ZERGUB	0.002801	1.96931
		VAMYIU	ZERGUB	0.002801	1.96934
		VAMYOA	ZERGUB	0.002801	1.96934
		ZERGUB	VAMYUG	0.002801	1.96957
		XUDPUJ	XUDQEU	0.002783	1.93933
		XUDPUJ	XUDQAQ	0.002783	1.952
		VAMZER	XUDPUJ	0.002783	1.95474
		VAMYIU	XUDPUJ	0.002783	1.95475
		XUDQEU	XUDPUJ	0.002783	1.95475
		ZERGUB	XUDPUJ	0.002783	1.95475
		XUDQAQ	XUDPUJ	0.002783	1.95475
		XUDNUH	XUDPUJ	0.002783	1.95475
		VAMYOA	XUDPUJ	0.002783	1.95475
		VAMYUG	XUDPUJ	0.002783	1.95475
		XUDPAP	XUDPUJ	0.002783	1.95476
		VAMZAN	XUDPUJ	0.002783	1.95476
		XUDPOD	XUDPUJ	0.002783	1.95476
		XUDPET	XUDPUJ	0.002783	1.95479
		VAMYEQ	XUDPUJ	0.002783	1.95479
		XUDPUJ	XUDNUH	0.002783	1.95612
		XUDPUJ	VAMYIU	0.002783	1.95659
		XUDPUJ	VAMZER	0.002783	1.96114
		XUDPUJ	VAMZAN	0.002783	1.96634
		XUDPUJ	VAMYOA	0.002783	1.96891
		XUDPUJ	XUDPOD	0.002783	1.97155
		XUDPUJ	XUDPET	0.002783	1.97299
		XUDPUJ	XUDPAP	0.002783	1.97323
		XUDPUJ	VAMYEQ	0.002783	1.9754
		XUDPUJ	ZERGUB	0.002783	1.9826
		XUDPUJ	VAMYUG	0.002783	1.98283
		ZERHAI	XUDQEU	0.002778	1.94225
		XUDPUJ	ZERHAI	0.002778	1.94987
		XUDPOD	ZERHAI	0.002778	1.94987
		XUDPET	ZERHAI	0.002778	1.94987
		ZERGUB	ZERHAI	0.002778	1.94987
		VAMYOA	ZERHAI	0.002778	1.94987
		VAMYUG	ZERHAI	0.002778	1.94987
		VAMZAN	ZERHAI	0.002778	1.94988
		XUDNUH	ZERHAI	0.002778	1.94988
		VAMYIU	ZERHAI	0.002778	1.94988
		VAMZER	ZERHAI	0.002778	1.94988
		XUDQAQ	ZERHAI	0.002778	1.94988
		VAMYEQ	ZERHAI	0.002778	1.94988
		XUDPAP	ZERHAI	0.002778	1.94988
		XUDQEU	ZERHAI	0.002778	1.94988
		ZERHAI	XUDQAQ	0.002778	1.95493
		ZERHAI	XUDPUJ	0.002778	1.95767
		ZERHAI	XUDNUH	0.002778	1.95908
		ZERHAI	VAMYIU	0.002778	1.95948
		ZERHAI	VAMZER	0.002778	1.96409
		ZERHAI	VAMZAN	0.002778	1.96928
		ZERHAI	VAMYOA	0.002778	1.97186
		ZERHAI	XUDPOD	0.002778	1.9745
		ZERHAI	XUDPET	0.002778	1.97598
		ZERHAI	XUDPAP	0.002778	1.97613
		ZERHAI	VAMYEQ	0.002778	1.97835
		ZERHAI	ZERGUB	0.002778	1.98558
		ZERHAI	VAMYUG	0.002778	1.98582
		UKIBEW	BOYYOF	0.002739	3e-06
		YALGAU	NUVYEK	0.00243	0
		NUVYEK	YALGAU	0.00243	1.2e-05
		BAWROI	AGOVOJ	0.00237	4.94041
		AGOVOJ	BAWROI	0.00237	7.24124
		YATGUY	POHWIU	0.00209	0
		WEHJOK	LASCAL	0.002079	2e-06
		YATGUY	VEHNAZ	0.002023	0
		TEFTEG	POHWIU	0.002003	5e-06
		TEFTEG	OQUGUE	0.001907	0
		VEHNAZ	OQUGUE	0.001907	1e-06
		OQUGUE	VEHNAZ	0.001907	9e-06
		NEJPAW	OQUGUE	0.001888	0
		OQUGUE	NEJPAW	0.001888	0
		TEFTEG	NEJPAW	0.001888	0
		NEJMOH	NEJPAW	0.001882	0
		NEJMOH	OQUGUE	0.001882	0
		NEJPAW	NEJMOH	0.001882	0
		OQUGUE	NEJMOH	0.001882	0
		NEJMOH	NEJNUO	0.00188	0
		NEJNUO	NEJPAW	0.00188	0
		NEJNUO	OQUGUE	0.00188	0
		NEJNUO	NEJMOH	0.00188	0
		NEJPAW	NEJNUO	0.00188	0
		OQUGUE	NEJNUO	0.00188	0
		NEJMOH	NEJNIC	0.001879	0
		NEJMOH	NEJMUN	0.001879	0
		NEJMUN	NEJNUO	0.001879	0
		NEJMUN	NEJPAW	0.001879	0
		NEJMUN	OQUGUE	0.001879	0
		NEJMUN	NEJMOH	0.001879	0
		NEJMUN	NEJNIC	0.001879	0
		NEJNIC	NEJMOH	0.001879	0
		NEJNIC	NEJMUN	0.001879	0
		NEJNIC	NEJNUO	0.001879	0
		NEJNIC	NEJPAW	0.001879	0
		NEJNIC	OQUGUE	0.001879	0
		NEJNUO	NEJMUN	0.001879	0
		NEJNUO	NEJNIC	0.001879	0
		NEJPAW	NEJMUN	0.001879	0
		NEJPAW	NEJNIC	0.001879	0
		OQUGUE	NEJMUN	0.001879	0
		OQUGUE	NEJNIC	0.001879	0
		NEJMOH	DEFSUF	0.001877	0
		NEJMUN	DEFSUF	0.001877	0
		NEJNIC	DEFSUF	0.001877	0
		NEJNUO	DEFSUF	0.001877	0
		NEJPAW	DEFSUF	0.001877	0
		OQUGUE	DEFSUF	0.001877	0
		DEFSUF	NEJMUN	0.001877	8e-06
		DEFSUF	NEJNUO	0.001877	8e-06
		DEFSUF	NEJPAW	0.001877	8e-06
		DEFSUF	OQUGUE	0.001877	8e-06
		DEFSUF	NEJMOH	0.001877	8e-06
		DEFSUF	NEJNIC	0.001877	8e-06
		NEJMOH	TAXGEH	0.001876	0
		NEJMUN	TAXGEH	0.001876	0
		NEJNIC	TAXGEH	0.001876	0
		NEJNUO	TAXGEH	0.001876	0
		NEJPAW	TAXGEH	0.001876	0
		OQUGUE	TAXGEH	0.001876	0
		TAXGEH	NEJMOH	0.001876	0
		TAXGEH	NEJNIC	0.001876	0
		TAXGEH	DEFSUF	0.001876	0
		TAXGEH	NEJMUN	0.001876	0
		TAXGEH	NEJNUO	0.001876	0
		TAXGEH	NEJPAW	0.001876	0
		TAXGEH	OQUGUE	0.001876	0
		DEFSUF	TAXGEH	0.001876	5e-06
		NEJNEY	NEJMUN	0.001875	5e-06
		NEJNEY	NEJNUO	0.001875	5e-06
		NEJNEY	NEJPAW	0.001875	5e-06
		NEJNEY	OQUGUE	0.001875	5e-06
		NEJNEY	NEJMOH	0.001875	5e-06
		NEJNEY	NEJNIC	0.001875	5e-06
		NEJNEY	TAXGEH	0.001875	5e-06
		DEFSUF	NEJNEY	0.001875	6e-06
		NEJMOH	NEJNEY	0.001875	1e-05
		NEJMUN	NEJNEY	0.001875	1e-05
		NEJNIC	NEJNEY	0.001875	1e-05
		NEJNUO	NEJNEY	0.001875	1e-05
		NEJPAW	NEJNEY	0.001875	1e-05
		OQUGUE	NEJNEY	0.001875	1e-05
		TAXGEH	NEJNEY	0.001875	1e-05
		NEJNEY	DEFSUF	0.001875	1.6e-05
		NEJMIB	NEJMUN	0.001874	0
		NEJMIB	NEJNEY	0.001874	0
		NEJMIB	NEJNUO	0.001874	0
		NEJMIB	NEJPAW	0.001874	0
		NEJMIB	OQUGUE	0.001874	0
		NEJMIB	TAXGIL	0.001874	0
		NEJMIB	NEJMOH	0.001874	0
		NEJMIB	NEJNAU	0.001874	0
		NEJMIB	NEJNIC	0.001874	0
		NEJMIB	TAXGEH	0.001874	0
		NEJMOH	NEJNAU	0.001874	0
		NEJMOH	NEJMIB	0.001874	0
		NEJMOH	TAXGIL	0.001874	0
		NEJMUN	NEJMIB	0.001874	0
		NEJMUN	TAXGIL	0.001874	0
		NEJMUN	NEJNAU	0.001874	0
		NEJNEY	NEHTAY	0.001874	0
		NEJNIC	NEJNAU	0.001874	0
		NEJNIC	NEJMIB	0.001874	0
		NEJNIC	TAXGIL	0.001874	0
		NEJNUO	NEJMIB	0.001874	0
		NEJNUO	TAXGIL	0.001874	0
		NEJNUO	NEJNAU	0.001874	0
		NEJPAW	NEJMIB	0.001874	0
		NEJPAW	TAXGIL	0.001874	0
		NEJPAW	NEJNAU	0.001874	0
		OQUGUE	NEJMIB	0.001874	0
		OQUGUE	TAXGIL	0.001874	0
		OQUGUE	NEJNAU	0.001874	0
		TAXGEH	NEJNAU	0.001874	0
		TAXGEH	NEJMIB	0.001874	0
		TAXGEH	TAXGIL	0.001874	0
		TAXGIL	NEJMIB	0.001874	0
		TAXGIL	NEJMUN	0.001874	0
		TAXGIL	NEJNEY	0.001874	0
		TAXGIL	NEJNUO	0.001874	0
		TAXGIL	NEJPAW	0.001874	0
		TAXGIL	OQUGUE	0.001874	0
		TAXGIL	NEJMOH	0.001874	0
		TAXGIL	NEJNAU	0.001874	0
		TAXGIL	NEJNIC	0.001874	0
		TAXGIL	TAXGEH	0.001874	0
		NEJNAU	NEHTAY	0.001874	1e-06
		DEFSUF	NEHTAY	0.001874	4e-06
		NEJNAU	NEJNEY	0.001874	7e-06
		TAXGIL	DEFSUF	0.001874	7e-06
		NEHTAY	NEJNEY	0.001874	8e-06
		NEHTAY	NEJNAU	0.001874	8e-06
		DEFSUF	NEJMIB	0.001874	9e-06
		NEJMIB	DEFSUF	0.001874	9e-06
		DEFSUF	TAXGIL	0.001874	1e-05
		NEHTAY	NEJMIB	0.001874	1.2e-05
		NEHTAY	NEJMUN	0.001874	1.2e-05
		NEHTAY	NEJNUO	0.001874	1.2e-05
		NEHTAY	NEJPAW	0.001874	1.2e-05
		NEHTAY	OQUGUE	0.001874	1.2e-05
		NEHTAY	TAXGIL	0.001874	1.2e-05
		NEHTAY	NEJMOH	0.001874	1.2e-05
		NEHTAY	NEJNIC	0.001874	1.2e-05
		NEHTAY	TAXGEH	0.001874	1.2e-05
		NEJNEY	NEJNAU	0.001874	1.7e-05
		DEFSUF	NEJNAU	0.001874	1.8e-05
		NEHTAY	DEFSUF	0.001874	1.8e-05
		NEJNAU	DEFSUF	0.001874	1.9e-05
		NEJMIB	NEHTAY	0.001874	2.1e-05
		NEJMOH	NEHTAY	0.001874	2.1e-05
		NEJMUN	NEHTAY	0.001874	2.1e-05
		NEJNAU	NEJMOH	0.001874	2.1e-05
		NEJNAU	NEJNIC	0.001874	2.1e-05
		NEJNAU	TAXGEH	0.001874	2.1e-05
		NEJNAU	NEJMIB	0.001874	2.1e-05
		NEJNAU	NEJMUN	0.001874	2.1e-05
		NEJNAU	NEJNUO	0.001874	2.1e-05
		NEJNAU	NEJPAW	0.001874	2.1e-05
		NEJNAU	OQUGUE	0.001874	2.1e-05
		NEJNAU	TAXGIL	0.001874	2.1e-05
		NEJNEY	NEJMIB	0.001874	2.1e-05
		NEJNIC	NEHTAY	0.001874	2.1e-05
		NEJNUO	NEHTAY	0.001874	2.1e-05
		NEJPAW	NEHTAY	0.001874	2.1e-05
		OQUGUE	NEHTAY	0.001874	2.1e-05
		TAXGEH	NEHTAY	0.001874	2.1e-05
		TAXGIL	NEHTAY	0.001874	2.1e-05
		NEJNEY	TAXGIL	0.001874	2.3e-05
		DEFTAM	NEJMOH	0.001873	0
		DEFTAM	NEJNIC	0.001873	0
		DEFTAM	TAXGEH	0.001873	0
		DEFTAM	NEHTAY	0.001873	0
		DEFTAM	NEJMIB	0.001873	0
		DEFTAM	NEJMUN	0.001873	0
		DEFTAM	NEJNUO	0.001873	0
		DEFTAM	NEJPAW	0.001873	0
		DEFTAM	OQUGUE	0.001873	0
		DEFTAM	TAXGIL	0.001873	0
		NEJMIB	DEFTAM	0.001873	0
		NEJMOH	DEFTAM	0.001873	0
		NEJMUN	DEFTAM	0.001873	0
		NEJNEY	DEFTAM	0.001873	0
		NEJNIC	DEFTAM	0.001873	0
		NEJNUO	DEFTAM	0.001873	0
		NEJPAW	DEFTAM	0.001873	0
		OQUGUE	DEFTAM	0.001873	0
		TAXGEH	DEFTAM	0.001873	0
		TAXGIL	DEFTAM	0.001873	0
		NEHTAY	DEFTAM	0.001873	1e-06
		NEJNAU	DEFTAM	0.001873	2e-06
		DEFSUF	DEFTAM	0.001873	5e-06
		DEFTAM	DEFSUF	0.001873	1.1e-05
		DEFTAM	NEJNEY	0.001873	1.4e-05
		DEFTAM	NEJNAU	0.001873	1.7e-05
		NEJMAT	NEJMIB	0.001872	0
		NEJMAT	NEJMUN	0.001872	0
		NEJMAT	NEJNUO	0.001872	0
		NEJMAT	NEJPAW	0.001872	0
		NEJMAT	OQUGUE	0.001872	0
		NEJMAT	TAXGIL	0.001872	0
		NEJMAT	DEFTAM	0.001872	0
		NEJMAT	NEJMOH	0.001872	0
		NEJMAT	NEJNIC	0.001872	0
		NEJMAT	TAXGEH	0.001872	0
		DEFSUF	NEJMAT	0.001872	1e-06
		DEFTAM	NEJMAT	0.001872	2e-06
		NEJMAT	NEJNEY	0.001872	2e-06
		NEJMIB	NEJMAT	0.001872	2e-06
		NEJMOH	NEJMAT	0.001872	2e-06
		NEJMUN	NEJMAT	0.001872	2e-06
		NEJNIC	NEJMAT	0.001872	2e-06
		NEJNUO	NEJMAT	0.001872	2e-06
		NEJPAW	NEJMAT	0.001872	2e-06
		OQUGUE	NEJMAT	0.001872	2e-06
		TAXGEH	NEJMAT	0.001872	2e-06
		TAXGIL	NEJMAT	0.001872	2e-06
		NEJNAU	NEJMAT	0.001872	3e-06
		NEJMAT	NEHTAY	0.001872	6e-06
		NEJNEY	NEJMAT	0.001872	6e-06
		NEJMAT	NEJNAU	0.001872	1.3e-05
		NEHTAY	NEJMAT	0.001872	1.4e-05
		NEJMAT	DEFSUF	0.001872	1.9e-05
		DEFTAM	NEJPEA	0.001871	0
		NEHTAY	NEJGOB	0.001871	0
		NEJGOB	NEJMAT	0.001871	0
		NEJMIB	NEJPEA	0.001871	0
		NEJMOH	NEJPEA	0.001871	0
		NEJMUN	NEJPEA	0.001871	0
		NEJNIC	NEJPEA	0.001871	0
		NEJNUO	NEJPEA	0.001871	0
		NEJPAW	NEJPEA	0.001871	0
		NEJPEA	DEFTAM	0.001871	0
		NEJPEA	NEJMOH	0.001871	0
		NEJPEA	NEJNIC	0.001871	0
		NEJPEA	TAXGEH	0.001871	0
		NEJPEA	NEJMIB	0.001871	0
		NEJPEA	NEJMUN	0.001871	0
		NEJPEA	NEJNUO	0.001871	0
		NEJPEA	NEJPAW	0.001871	0
		NEJPEA	OQUGUE	0.001871	0
		NEJPEA	TAXGIL	0.001871	0
		OQUGUE	NEJPEA	0.001871	0
		TAXGEH	NEJPEA	0.001871	0
		TAXGIL	NEJPEA	0.001871	0
		DEFSUF	NEJPEA	0.001871	1e-06
		NEJNEY	NEJGOB	0.001871	1e-06
		NEJPEA	NEJNEY	0.001871	1e-06
		NEJGOB	NEHTAY	0.001871	2e-06
		NEJPEA	NEJNAU	0.001871	2e-06
		NEJMAT	NEJGOB	0.001871	4e-06
		NEJMAT	NEJPEA	0.001871	4e-06
		NEJNAU	NEJGOB	0.001871	4e-06
		NEJNAU	NEJPEA	0.001871	4e-06
		NEJPEA	DEFSUF	0.001871	5e-06
		NEJGOB	NEJPEA	0.001871	6e-06
		NEJGOB	NEJNEY	0.001871	6e-06
		DEFSUF	NEJGOB	0.001871	8e-06
		NEJGOB	DEFTAM	0.001871	8e-06
		NEJGOB	NEJMOH	0.001871	8e-06
		NEJGOB	NEJNIC	0.001871	8e-06
		NEJGOB	TAXGEH	0.001871	8e-06
		NEJGOB	NEJMIB	0.001871	8e-06
		NEJGOB	NEJMUN	0.001871	8e-06
		NEJGOB	NEJNUO	0.001871	8e-06
		NEJGOB	NEJPAW	0.001871	8e-06
		NEJGOB	OQUGUE	0.001871	8e-06
		NEJGOB	TAXGIL	0.001871	8e-06
		NEJNEY	NEJPEA	0.001871	8e-06
		NEJPEA	NEJGOB	0.001871	1e-05
		DEFTAM	NEJGOB	0.001871	1.3e-05
		NEJMIB	NEJGOB	0.001871	1.3e-05
		NEJMOH	NEJGOB	0.001871	1.3e-05
		NEJMUN	NEJGOB	0.001871	1.3e-05
		NEJNIC	NEJGOB	0.001871	1.3e-05
		NEJNUO	NEJGOB	0.001871	1.3e-05
		NEJPAW	NEJGOB	0.001871	1.3e-05
		OQUGUE	NEJGOB	0.001871	1.3e-05
		TAXGEH	NEJGOB	0.001871	1.3e-05
		TAXGIL	NEJGOB	0.001871	1.3e-05
		NEJPEA	NEJMAT	0.001871	1.5e-05
		NEHTAY	NEJPEA	0.001871	1.7e-05
		NEJGOB	DEFSUF	0.001871	2e-05
		NEJPEA	NEHTAY	0.001871	2e-05
		NEJGOB	NEJNAU	0.001871	2.2e-05
		DEFTAM	NEJMEX	0.00187	0
		DEFTAM	TAXGAD	0.00187	0
		NEJMEX	DEFTAM	0.00187	0
		NEJMEX	NEJMOH	0.00187	0
		NEJMEX	NEJNIC	0.00187	0
		NEJMEX	NEJPEA	0.00187	0
		NEJMEX	TAXGAD	0.00187	0
		NEJMEX	TAXGEH	0.00187	0
		NEJMEX	NEHTAY	0.00187	0
		NEJMEX	NEJMIB	0.00187	0
		NEJMEX	NEJMUN	0.00187	0
		NEJMEX	NEJNUO	0.00187	0
		NEJMEX	NEJPAW	0.00187	0
		NEJMEX	OQUGUE	0.00187	0
		NEJMEX	TAXGIL	0.00187	0
		NEJMIB	NEJMEX	0.00187	0
		NEJMIB	TAXGAD	0.00187	0
		NEJMOH	NEJMEX	0.00187	0
		NEJMOH	TAXGAD	0.00187	0
		NEJMUN	NEJMEX	0.00187	0
		NEJMUN	TAXGAD	0.00187	0
		NEJNIC	NEJMEX	0.00187	0
		NEJNIC	TAXGAD	0.00187	0
		NEJNUO	NEJMEX	0.00187	0
		NEJNUO	TAXGAD	0.00187	0
		NEJPAW	NEJMEX	0.00187	0
		NEJPAW	TAXGAD	0.00187	0
		NEJPEA	NEJMEX	0.00187	0
		NEJPEA	TAXGAD	0.00187	0
		OQUGUE	NEJMEX	0.00187	0
		OQUGUE	TAXGAD	0.00187	0
		TAXGAD	DEFTAM	0.00187	0
		TAXGAD	NEJMEX	0.00187	0
		TAXGAD	NEJMOH	0.00187	0
		TAXGAD	NEJNIC	0.00187	0
		TAXGAD	NEJPEA	0.00187	0
		TAXGAD	TAXGEH	0.00187	0
		TAXGAD	NEHTAY	0.00187	0
		TAXGAD	NEJMIB	0.00187	0
		TAXGAD	NEJMUN	0.00187	0
		TAXGAD	NEJNUO	0.00187	0
		TAXGAD	NEJPAW	0.00187	0
		TAXGAD	OQUGUE	0.00187	0
		TAXGAD	TAXGIL	0.00187	0
		TAXGEH	NEJMEX	0.00187	0
		TAXGEH	TAXGAD	0.00187	0
		TAXGIL	NEJMEX	0.00187	0
		TAXGIL	TAXGAD	0.00187	0
		TAXGAD	NEJMAT	0.00187	1e-06
		NEJGOB	NEJMEX	0.00187	2e-06
		NEJMEX	NEJMAT	0.00187	2e-06
		NEHTAY	TAXGAD	0.00187	3e-06
		NEJGOB	TAXGAD	0.00187	3e-06
		NEJMEX	NEJGOB	0.00187	3e-06
		NEHTAY	NEJMEX	0.00187	4e-06
		TAXGAD	NEJGOB	0.00187	6e-06
		NEJMEX	DEFSUF	0.00187	7e-06
		NEJNEY	TAXGAD	0.00187	9e-06
		TAXGAD	DEFSUF	0.00187	1e-05
		NEJMEX	NEJNAU	0.00187	1.2e-05
		NEJNEY	NEJMEX	0.00187	1.2e-05
		NEJMAT	TAXGAD	0.00187	1.4e-05
		NEJNAU	TAXGAD	0.00187	1.4e-05
		TAXGAD	NEJNEY	0.00187	1.4e-05
		TAXGAD	NEJNAU	0.00187	1.6e-05
		NEJMAT	NEJMEX	0.00187	1.7e-05
		NEJNAU	NEJMEX	0.00187	1.7e-05
		NEJMEX	NEJNEY	0.00187	1.9e-05
		DEFSUF	TAXGAD	0.00187	2.1e-05
		DEFSUF	NEJMEX	0.00187	2.4e-05
		NATKIF	IHOSUV	0.001866	2e-06
		NEJNOI	NEHTAY	0.001864	0
		NEJGOB	NEJNOI	0.001864	1e-06
		NEJNOI	NEJMAT	0.001864	1e-06
		NEJNOI	NEJMIB	0.001864	4e-06
		NEJNOI	NEJMUN	0.001864	4e-06
		NEJNOI	NEJNUO	0.001864	4e-06
		NEJNOI	NEJPAW	0.001864	4e-06
		NEJNOI	OQUGUE	0.001864	4e-06
		NEJNOI	TAXGIL	0.001864	4e-06
		NEJNOI	DEFTAM	0.001864	4e-06
		NEJNOI	NEJGOB	0.001864	4e-06
		NEJNOI	NEJMEX	0.001864	4e-06
		NEJNOI	NEJMOH	0.001864	4e-06
		NEJNOI	NEJNIC	0.001864	4e-06
		NEJNOI	NEJPEA	0.001864	4e-06
		NEJNOI	TAXGAD	0.001864	4e-06
		NEJNOI	TAXGEH	0.001864	4e-06
		DEFSUF	NEJNOI	0.001864	8e-06
		NEJNOI	DEFSUF	0.001864	9e-06
		DEFTAM	NEJNOI	0.001864	1.4e-05
		NEJMAT	NEJNOI	0.001864	1.4e-05
		NEJMEX	NEJNOI	0.001864	1.4e-05
		NEJMIB	NEJNOI	0.001864	1.4e-05
		NEJMOH	NEJNOI	0.001864	1.4e-05
		NEJMUN	NEJNOI	0.001864	1.4e-05
		NEJNAU	NEJNOI	0.001864	1.4e-05
		NEJNIC	NEJNOI	0.001864	1.4e-05
		NEJNUO	NEJNOI	0.001864	1.4e-05
		NEJPAW	NEJNOI	0.001864	1.4e-05
		NEJPEA	NEJNOI	0.001864	1.4e-05
		OQUGUE	NEJNOI	0.001864	1.4e-05
		TAXGAD	NEJNOI	0.001864	1.4e-05
		TAXGEH	NEJNOI	0.001864	1.4e-05
		TAXGIL	NEJNOI	0.001864	1.4e-05
		NEJNOI	NEJNAU	0.001864	1.5e-05
		NEJNOI	NEJNEY	0.001864	1.6e-05
		NEHTAY	NEJNOI	0.001864	1.8e-05
		NEJNEY	NEJNOI	0.001864	1.9e-05
		NATKIF	OQUSEA	0.001854	1e-06
		CILCOS	DEFSUF	0.001833	0
		CILCOS	DEFTAM	0.001833	0
		CILCOS	NEJMEX	0.001833	0
		CILCOS	NEJMIB	0.001833	0
		CILCOS	NEJMOH	0.001833	0
		CILCOS	NEJMUN	0.001833	0
		CILCOS	NEJNIC	0.001833	0
		CILCOS	NEJNUO	0.001833	0
		CILCOS	NEJPAW	0.001833	0
		CILCOS	NEJPEA	0.001833	0
		CILCOS	OQUGUE	0.001833	0
		CILCOS	TAXGAD	0.001833	0
		CILCOS	TAXGEH	0.001833	0
		CILCOS	TAXGIL	0.001833	0
		DEFTAM	CILCOS	0.001833	0
		NEJMEX	CILCOS	0.001833	0
		NEJMIB	CILCOS	0.001833	0
		NEJMOH	CILCOS	0.001833	0
		NEJMUN	CILCOS	0.001833	0
		NEJNIC	CILCOS	0.001833	0
		NEJNUO	CILCOS	0.001833	0
		NEJPAW	CILCOS	0.001833	0
		NEJPEA	CILCOS	0.001833	0
		OQUGUE	CILCOS	0.001833	0
		TAXGAD	CILCOS	0.001833	0
		TAXGEH	CILCOS	0.001833	0
		TAXGIL	CILCOS	0.001833	0
		CILCOS	NEJGOB	0.001833	1e-06
		CILCOS	NEJNAU	0.001833	1e-06
		NEJGOB	CILCOS	0.001833	1e-06
		CILCOS	NEJNOI	0.001833	4e-06
		DEFSUF	CILCOS	0.001833	6e-06
		CILCOS	NEJNEY	0.001833	8e-06
		NEJMAT	CILCOS	0.001833	1.2e-05
		NEJNAU	CILCOS	0.001833	1.2e-05
		CILCOS	NEHTAY	0.001833	1.5e-05
		NEJNEY	CILCOS	0.001833	1.7e-05
		CILCOS	NEJMAT	0.001833	1.8e-05
		NEHTAY	CILCOS	0.001833	2e-05
		NEJNOI	CILCOS	0.001833	2e-05
		XALMOO	UDUHIM	0.0018	3e-06
		XALMOO	UDUHUY	0.001794	4e-06
		XALMOO	UDUHOS	0.001788	5e-06
		SUNLAP	UDUHOS	0.001769	5e-06
		SUNLAP	UDUHUY	0.001769	1.2e-05
		SUNLAP	UDUHIM	0.001769	1.6e-05
		DEFTAM	OQUFUD	0.001768	0
		NEJMEX	OQUFUD	0.001768	0
		NEJMIB	OQUFUD	0.001768	0
		NEJPEA	OQUFUD	0.001768	0
		OQUFUD	DEFTAM	0.001768	0
		OQUFUD	NEJMEX	0.001768	0
		OQUFUD	NEJNAU	0.001768	0
		OQUFUD	NEJPEA	0.001768	0
		OQUFUD	TAXGAD	0.001768	0
		OQUFUD	NEJMIB	0.001768	0
		OQUFUD	TAXGIL	0.001768	0
		TAXGAD	OQUFUD	0.001768	0
		TAXGIL	OQUFUD	0.001768	0
		CILCOS	OQUFUD	0.001768	0
		OQUFUD	CILCOS	0.001768	0
		NEJGOB	OQUFUD	0.001768	2e-06
		OQUFUD	NEJNOI	0.001768	2e-06
		NEHTAY	OQUFUD	0.001768	5e-06
		NEJNOI	OQUFUD	0.001768	5e-06
		OQUFUD	NEHTAY	0.001768	7e-06
		OQUFUD	NEJMAT	0.001768	1e-05
		OQUFUD	NEJGOB	0.001768	1.6e-05
		NEJMAT	OQUFUD	0.001768	1.9e-05
		NEJNAU	OQUFUD	0.001768	1.9e-05
		GERXOT	OQUFUD	0.001759	0
		OQUFUD	GERXOT	0.001759	0
		CILCOS	GERXOT	0.001759	0
		GERXOT	CILCOS	0.001759	0
		GERXOT	NEJNOI	0.001759	1e-06
		NEJNOI	GERXOT	0.001759	2e-06
		XAHPON	SUNLAP	0.001758	7e-06
		ASIVAB	ASIVEF	0.001713	1.9521
		ASIVEF	ASIVAB	0.001713	1.97886
		ERANIW	GERXOT	0.001695	0
		ERANIW	OQUFUD	0.001695	0
		GERXOT	ERANIW	0.001695	0
		OQUFUD	ERANIW	0.001695	0
		RUBLUX	XAMHEA	0.001686	0.671996
		RUBLUX	BIBDEY	0.00168	0.674394
		RUBLUX	BIBDIC	0.001676	0.676086
		FEBXIV	SUNLAP	0.001671	1.6e-05
		RUBLUX	CEKNIQ	0.001661	2.38465
		FEBXIV	TOHSAL	0.00166	1e-06
		XAHPON	TOHSAL	0.00166	1e-06
		XONLES	TOHSAL	0.00166	2e-06
		WEMYOC	PUFRUF	0.001634	40.6896
		XAMHEA	PUFRUF	0.001634	40.6896
		CEKNIQ	PUFRUF	0.001634	40.6897
		BIBDEY	PUFRUF	0.001634	40.6897
		BIBDIC	PUFRUF	0.001634	40.6897
		PUFRUF	CEKNIQ	0.001634	47.7913
		EFESOZ	EFESEP	0.001584	1.4e-05
		EFESEP	EFESOZ	0.001584	3e-05
		FEBXIV	IMUVAO	0.001577	0
		XONLES	IMUVAO	0.001577	2e-06
		GATQOK	GATQIE	0.001322	0.886815
		GATQIE	GATQOK	0.001322	0.953638

## Sheet: Cubic 001 Tet 001
		List S6. Final candidate pairs in general screening of MOF@MOF (Cubic 001 + Tetragonal 001 case)
		Tetragonal (Metal)	Cubic (Oxygen)						Cubic (Metal)	Tetragonal (Oxygen)
		CSD Refcode (metal part)	CSD Refcode (ligand(O) part)	The number of connected pair per unit area	D value				CSD Refcode (metal part)	CSD Refcode (ligand(O) part)	The number of connected pair per unit area	D value
		YOZROW	WEZWII	0.030523	0.907773				KOMHAX	REZJIR01	0.049065	9.72321
		YOZROW	WEZWOO	0.030036	1.1791				AVATAT	REZJIR01	0.048779	9.78026
		OQEREJ	ABEMIF	0.016901	5.58334				KOMGUQ	REZJIR01	0.048593	9.81755
		IGABUP	HUHZER	0.016519	26.3728				HAZZOZ	REZJIR01	0.048498	9.83693
		IGABUP	PETWOC	0.016519	27.0807				VIXGEQ	DIDBIE	0.024563	11.5504
		IGABUP	EZIPEK	0.016519	27.2461				VIXGAM01	DIDBIE	0.024421	11.9446
		IGABUP	HUHZIV	0.016519	27.3079				FELVOJ	DUMMUV	0.021222	15.5038
		IGABUP	BUPVIT	0.016519	27.5687				FELVOJ	JAWTUZ	0.021222	16.6242
		IGABUP	HELNIY	0.016519	27.798				XUKKET01	TEPWOD	0.01888	67.1588
		IGABUP	POXLIZ	0.016519	28.2262				XUKKET01	EBOTIB	0.01873	67.5876
		IGABUP	TEPWIX	0.016519	29.6899				XUKKET01	TEPWUJ	0.018703	68.0366
		IGABOJ	PETWOC	0.016435	27.8111				XUKKET01	SURLEY	0.018585	68.4533
		IGABOJ	EZIPEK	0.016435	27.9792				XUKKET01	SURHEU01	0.018567	68.5344
		IGABOJ	HUHZIV	0.016435	28.042				XUKKET01	SURKUN01	0.018562	68.5968
		IGABOJ	BUPVIT	0.016435	28.3069				XUKKET01	SURJOG	0.018546	68.7057
		IGABOJ	HELNIY	0.016435	28.5398				XUKKET01	EWILIH	0.018545	68.537
		IGABOJ	POXLIZ	0.016435	28.9749				XUKKET01	EWILON	0.018523	68.4769
		IGABOJ	TEPWIX	0.016435	30.4613				XUKKET01	SURKEX	0.018497	68.8828
		SEQQOX	POXLIZ	0.016043	15.1886				XUKKET01	SURKAT	0.018493	68.9033
		SEQQOX	HELNIY	0.016043	15.5098				XUKKET01	UKUDEL	0.018491	69.4337
		SEQQOX	HUHZIV	0.016043	15.8847				XUKKET01	SURJUM	0.018484	68.9665
		SEQQOX	EZIPEK	0.016043	15.9325				XUKKET01	REBPIA	0.018401	69.5864
		BIMDIL	OFAVUO	0.013949	72.1461				XUKKET01	HARPIC	0.018398	69.6383
		EXUXEC	OFAVUO	0.013258	24.1093				XUKKET01	RUBTAK01	0.018219	68.898
		RUPNEW	ZIGFIG	0.011875	64.9215				HELNIY	IGABUP	0.016519	5.27245
		RUPNEW	ZACHIX	0.011626	66.3676				EZIPEK	IGABUP	0.016519	5.33984
		RUPNEW	GENSEA	0.011611	66.5671				HUHZIV	IGABUP	0.016519	5.4439
		RUPNEW	YOZMOR	0.01161	66.7244				POXLIZ	IGABUP	0.016519	5.46862
		RUPNEW	BODPAN	0.011607	267.06				HUHZER	IGABUP	0.016519	5.73376
		RUPNEW	DOTSOV01	0.0116	66.7102				PETWOC	IGABUP	0.016519	5.84609
		RUPNEW	GENSIE	0.011595	66.4248				TEPWIX	IGABUP	0.016519	5.94888
		RUPNEW	YOZNEI	0.01158	66.657				BUPVIT	IGABUP	0.016519	6.12783
		RUPNEW	REYMOZ	0.011565	66.8113				HELNIY	IGABOJ	0.016435	5.0243
		RUPNEW	YOZPAG	0.011565	66.9816				EZIPEK	IGABOJ	0.016435	5.09025
		RUPNEW	SOYWUZ	0.011563	66.9241				HUHZIV	IGABOJ	0.016435	5.19213
		RUPNEW	SONTUL	0.011562	66.8257				POXLIZ	IGABOJ	0.016435	5.21633
		RUPNEW	YOZNAE	0.011562	66.9578				PETWOC	IGABOJ	0.016435	5.58609
		RUPNEW	UCOCUM	0.01156	66.7481				TEPWIX	IGABOJ	0.016435	5.68684
		RUPNEW	IKETIB	0.011559	66.8562				BUPVIT	IGABOJ	0.016435	5.86228
		RUPNEW	XAMDUM01	0.011559	66.8997				HELNIY	SEQQOX	0.016043	63.2211
		RUPNEW	ZOFDUV	0.011554	66.4471				EZIPEK	SEQQOX	0.016043	63.4573
		RUPNEW	YOZMIL	0.011553	66.7815				HUHZIV	SEQQOX	0.016043	63.82
		RUPNEW	LUDLED	0.011553	66.8309				POXLIZ	SEQQOX	0.016043	63.9058
		RUPNEW	SOYWOT	0.011553	66.9971				WEZWII	PUWDAM	0.014555	3.91124
		RUPNEW	DIHVIB01	0.011551	63.2322				WEZWOO	PUWDAM	0.014555	3.91124
		RUPNEW	YOZMEH	0.011551	66.8016				GOKKIA	PUWDAM	0.014521	3.92062
		RUPNEW	SONVAT	0.011549	67.0724				WEZWEE	PUWDAM	0.014438	3.94315
		RUPNEW	SONVIB	0.011545	66.9371				WEZWUU	SUKYIH	0.013332	3.83784
		RUPNEW	YOZMUX	0.011545	66.9668				DIDBIE	ODIXEG	0.012388	0.222505
		RUPNEW	WULJUJ	0.011543	67.1002				VIXGEQ	OGIHUI	0.012282	9.96888
		RUPNEW	YOZNOS	0.011542	67.1108				VIXGEQ	OGIJAQ	0.012282	9.96888
		RUPNEW	EBAMUS	0.01154	67.0849				VIXGAM01	OGIHUI	0.01221	9.88255
		RUPNEW	ADOGEH	0.011536	67.066				VIXGAM01	OGIJAQ	0.01221	9.88255
		RUPNEW	SONVEX	0.011535	66.9864				BOHJOZ	RUPNEW	0.011877	24.0088
		RUPNEW	RIFGAQ	0.011534	66.9233				BOHKAM	RUPNEW	0.011877	24.042
		RUPNEW	IKETOH	0.011532	67.0273				BOHXIH	RUPNEW	0.011877	24.5677
		RUPNEW	WULKAQ	0.011532	67.0774				HAZZIT	RUPNEW	0.011877	52.6339
		MAWCEV	DIHVIB01	0.01153	62.3458				HAZZOZ	RUPNEW	0.011877	52.6339
		MAWCEV	ZOFDUV	0.01153	65.5569				HAZZUF	RUPNEW	0.011877	52.6339
		MAWCEV	GENSIE	0.01153	65.7682				HEBBAT	RUPNEW	0.011877	52.6339
		MAWCEV	YOZMIL	0.01153	65.8831				IGOZEL	RUPNEW	0.011877	52.6339
		MAWCEV	UCOCUM	0.01153	65.8891				IGOZIP	RUPNEW	0.011877	52.6339
		MAWCEV	ZACHIX	0.01153	65.8891				KOMGOK	RUPNEW	0.011877	52.6339
		MAWCEV	YOZMEH	0.01153	65.8951				KOMGUQ	RUPNEW	0.011877	52.6339
		MAWCEV	RIFGAQ	0.01153	65.9133				KOMHAX	RUPNEW	0.011877	52.6339
		MAWCEV	YOZNEI	0.01153	65.9133				YEZSEC	RUPNEW	0.011877	52.6339
		MAWCEV	LUDLED	0.01153	65.9315				AVATAT	RUPNEW	0.011877	52.6339
		MAWCEV	REYMOZ	0.01153	65.9799				NUVWOR	RUPNEW	0.01186	52.7114
		MAWCEV	SONTUL	0.01153	65.9799				ODIMEU	RUPNEW	0.01186	52.7114
		MAWCEV	SONVEX	0.01153	65.9859				KOLVAK	RUPNEW	0.011811	52.9297
		MAWCEV	SONVIB	0.01153	65.992				WEBTOP	OGIHUI	0.01181	73.7495
		MAWCEV	GENSEA	0.01153	66.0041				WEBTOP	OGIJAQ	0.01181	73.7495
		MAWCEV	IKETOH	0.01153	66.0101				WEBTOP	DIDBIE	0.01181	116.693
		MAWCEV	YOZMUX	0.01153	66.0222				KOLTUC	RUPNEW	0.011722	53.3292
		MAWCEV	ADOGEH	0.01153	66.0707				NANMAS	RUPNEW	0.011721	54.0294
		MAWCEV	SOYWUZ	0.01153	66.0827				KOMJON	RUPNEW	0.01169	53.4759
		MAWCEV	SOYWOT	0.01153	66.1009				KOMJIH	RUPNEW	0.011673	53.5534
		MAWCEV	EBAMUS	0.01153	66.1131				XEVGOW	RUPNEW	0.011673	53.5534
		MAWCEV	ZIGFIG	0.01153	66.1735				XEVGUC	RUPNEW	0.011673	53.5534
		MAWCEV	YOZMOR	0.01153	66.1797				ZAFXAI	RUPNEW	0.011643	26.2034
		MAWCEV	SONVAT	0.01153	66.1918				KOMJED	RUPNEW	0.011608	53.8535
		MAWCEV	YOZPAG	0.01153	66.1918				HAZZIT	EJOQUR	0.011571	24.6635
		MAWCEV	YOZNOS	0.01153	66.204				HAZZOZ	EJOQUR	0.011571	24.6635
		MAWCEV	WULJUJ	0.01153	66.21				HAZZUF	EJOQUR	0.011571	24.6635
		MAWCEV	YOZNAE	0.01153	66.3192				HEBBAT	EJOQUR	0.011571	24.6635
		MAWCEV	IKETIB	0.01153	66.3336				IGOZEL	EJOQUR	0.011571	24.6635
		MAWCEV	XAMDUM01	0.01153	66.3779				IGOZIP	EJOQUR	0.011571	24.6635
		MAWCEV	WULKAQ	0.01153	66.4002				KOMGOK	EJOQUR	0.011571	24.6635
		MAWCEV	DOTSOV01	0.01153	66.4042				KOMGUQ	EJOQUR	0.011571	24.6635
		MAWCEV	BODPAN	0.01153	264.705				KOMHAX	EJOQUR	0.011571	24.6635
		MAWCEV	FIQCEN	0.011528	66.0738				KOLTUC	EJOQUR	0.011571	24.6635
		RUPNEW	FIQCEN	0.011528	67.1075				KOLVAK	EJOQUR	0.011571	24.6635
		MAWCEV	UVIPOF	0.011526	65.7492				YEZSEC	EJOQUR	0.011571	24.6635
		RUPNEW	UVIPOF	0.011526	66.7804				KOMJIH	EJOQUR	0.011571	24.6635
		MAWCEV	YOZNIM	0.011525	66.0599				KOMJON	EJOQUR	0.011571	24.6635
		RUPNEW	YOZNIM	0.011525	67.0935				XEVGOW	EJOQUR	0.011571	24.6635
		MAWCEV	UXISUR	0.011522	66.2138				XEVGUC	EJOQUR	0.011571	24.6635
		RUPNEW	UXISUR	0.011522	67.2406				AVATAT	EJOQUR	0.011571	24.6635
		MAWCOF	DIHVIB01	0.011519	58.8829				NUVWOR	EJOQUR	0.011571	24.6635
		MAWCOF	ZOFDUV	0.011519	62.0063				ODIMEU	EJOQUR	0.011571	24.6635
		MAWCOF	UVIPOF	0.011519	62.1707				KOMJED	EJOQUR	0.011571	24.6635
		MAWCOF	GENSIE	0.011519	62.2119				FELWAW	EJOQUR	0.011531	24.75
		MAWCOF	YOZMIL	0.011519	62.3236				FELWAW	RUPNEW	0.011531	54.2133
		MAWCOF	UCOCUM	0.011519	62.3295				ZAFXAI	MAWCEV	0.01153	26.6079
		MAWCOF	ZACHIX	0.011519	62.3295				HAZZIT	MAWCEV	0.01153	54.2242
		MAWCOF	YOZMEH	0.011519	62.3354				HAZZOZ	MAWCEV	0.01153	54.2242
		MAWCOF	RIFGAQ	0.011519	62.353				HAZZUF	MAWCEV	0.01153	54.2242
		MAWCOF	YOZNEI	0.011519	62.353				HEBBAT	MAWCEV	0.01153	54.2242
		MAWCOF	LUDLED	0.011519	62.3707				IGOZEL	MAWCEV	0.01153	54.2242
		MAWCOF	REYMOZ	0.011519	62.4178				IGOZIP	MAWCEV	0.01153	54.2242
		MAWCOF	SONTUL	0.011519	62.4178				KOMGOK	MAWCEV	0.01153	54.2242
		MAWCOF	SONVEX	0.011519	62.4237				KOMGUQ	MAWCEV	0.01153	54.2242
		MAWCOF	SONVIB	0.011519	62.4296				AVATAT	MAWCEV	0.01153	54.2242
		MAWCOF	GENSEA	0.011519	62.4414				FELWAW	MAWCEV	0.01153	54.2242
		MAWCOF	IKETOH	0.011519	62.4473				KOLTUC	MAWCEV	0.01153	54.2242
		MAWCOF	YOZMUX	0.011519	62.459				KOLVAK	MAWCEV	0.01153	54.2242
		MAWCOF	YOZNIM	0.011519	62.4708				NUVWOR	MAWCEV	0.01153	54.2242
		MAWCOF	FIQCEN	0.011519	62.5003				ODIMEU	MAWCEV	0.01153	54.2242
		MAWCOF	ADOGEH	0.011519	62.5062				YEZSEC	MAWCEV	0.01153	54.2242
		MAWCOF	SOYWUZ	0.011519	62.518				KOMJED	MAWCEV	0.01153	54.2242
		MAWCOF	SOYWOT	0.011519	62.5356				KOMJIH	MAWCEV	0.01153	54.2242
		MAWCOF	EBAMUS	0.011519	62.5474				KOMJON	MAWCEV	0.01153	54.2242
		MAWCOF	UXISUR	0.011519	62.6005				XEVGOW	MAWCEV	0.01153	54.2242
		MAWCOF	YOZMOR	0.011519	62.6123				XEVGUC	MAWCEV	0.01153	54.2242
		MAWCOF	SONVAT	0.011519	62.6241				ZAFXAI	MAWCOF	0.011519	26.6336
		MAWCOF	YOZPAG	0.011519	62.6241				HAZZIT	MAWCOF	0.011519	54.2766
		MAWCOF	YOZNOS	0.011519	62.6359				HAZZOZ	MAWCOF	0.011519	54.2766
		MAWCOF	WULJUJ	0.011519	62.6418				HAZZUF	MAWCOF	0.011519	54.2766
		MAWCOF	IKETUN	0.011519	62.7421				HEBBAT	MAWCOF	0.011519	54.2766
		MAWCOF	YOZNAE	0.011519	62.748				IGOZEL	MAWCOF	0.011519	54.2766
		MAWCOF	DOTSOV01	0.011519	62.8307				IGOZIP	MAWCOF	0.011519	54.2766
		MAWCOF	WULKAQ	0.011519	62.9016				KOMGOK	MAWCOF	0.011519	54.2766
		MAWCOF	XAMDUM01	0.011519	62.9667				KOMGUQ	MAWCOF	0.011519	54.2766
		MAWCOF	IKETIB	0.011519	63.0969				AVATAT	MAWCOF	0.011519	54.2766
		MAWCOF	ZIGFIG	0.011519	63.5715				FELWAW	MAWCOF	0.011519	54.2766
		MAWCEV	IKETUN	0.011519	66.373				KOLTUC	MAWCOF	0.011519	54.2766
		RUPNEW	IKETUN	0.011519	67.2055				KOLVAK	MAWCOF	0.011519	54.2766
		MAWCOF	BODPAN	0.011519	250.45				NUVWOR	MAWCOF	0.011519	54.2766
		MAWCOF	UVIPIZ	0.011513	62.3021				ODIMEU	MAWCOF	0.011519	54.2766
		MAWCEV	UVIPIZ	0.011513	65.9255				YEZSEC	MAWCOF	0.011519	54.2766
		RUPNEW	UVIPIZ	0.011513	66.9587				KOMJED	MAWCOF	0.011519	54.2766
		MAWCOF	TISPAO	0.011508	62.7101				KOMJIH	MAWCOF	0.011519	54.2766
		MAWCEV	TISPAO	0.011508	66.3459				KOMJON	MAWCOF	0.011519	54.2766
		RUPNEW	TISPAO	0.011508	67.301				XEVGOW	MAWCOF	0.011519	54.2766
		MAWCOF	LUDLIH	0.011505	62.7953				XEVGUC	MAWCOF	0.011519	54.2766
		MAWCEV	LUDLIH	0.011505	66.4341				ZAFXAI	RUPRUQ	0.011495	26.6888
		RUPNEW	LUDLIH	0.011505	67.3002				AVATAT	RUPRUQ	0.011495	54.3891
		MAWCOF	YOZNUY	0.0115	62.6102				NUVWOR	RUPRUQ	0.011495	54.3891
		MAWCEV	YOZNUY	0.0115	66.2446				ODIMEU	RUPRUQ	0.011495	54.3891
		RUPNEW	YOZNUY	0.0115	67.2808				KOMJED	RUPRUQ	0.011495	54.3891
		MAWCOF	XADDEN	0.011499	62.3835				HAZZIT	RUPRUQ	0.011495	54.3891
		MAWCEV	XADDEN	0.011499	66.0116				HAZZOZ	RUPRUQ	0.011495	54.3891
		RUPNEW	XADDEN	0.011499	67.046				HAZZUF	RUPRUQ	0.011495	54.3891
		RUPRUQ	DIHVIB01	0.011495	62.5354				HEBBAT	RUPRUQ	0.011495	54.3891
		RUPRUQ	ZOFDUV	0.011495	65.7563				IGOZEL	RUPRUQ	0.011495	54.3891
		RUPRUQ	UVIPOF	0.011495	65.9258				IGOZIP	RUPRUQ	0.011495	54.3891
		RUPRUQ	GENSIE	0.011495	65.9682				KOMGOK	RUPRUQ	0.011495	54.3891
		RUPRUQ	UVIPIZ	0.011495	66.0289				KOMGUQ	RUPRUQ	0.011495	54.3891
		RUPRUQ	XADDEN	0.011495	66.0349				FELWAW	RUPRUQ	0.011495	54.3891
		RUPRUQ	YOZMIL	0.011495	66.0834				KOLTUC	RUPRUQ	0.011495	54.3891
		RUPRUQ	UCOCUM	0.011495	66.0895				KOLVAK	RUPRUQ	0.011495	54.3891
		RUPRUQ	ZACHIX	0.011495	66.0895				YEZSEC	RUPRUQ	0.011495	54.3891
		RUPRUQ	YOZMEH	0.011495	66.0956				KOMJIH	RUPRUQ	0.011495	54.3891
		RUPRUQ	RIFGAQ	0.011495	66.1138				KOMJON	RUPRUQ	0.011495	54.3891
		RUPRUQ	YOZNEI	0.011495	66.1138				XEVGOW	RUPRUQ	0.011495	54.3891
		RUPRUQ	LUDLED	0.011495	66.132				XEVGUC	RUPRUQ	0.011495	54.3891
		RUPRUQ	REYMOZ	0.011495	66.1805				ZAFWUB	RUPNEW	0.011481	26.7863
		RUPRUQ	SONTUL	0.011495	66.1805				ZAFWUB	MAWCEV	0.011481	26.9343
		RUPRUQ	SONVEX	0.011495	66.1866				ZAFWUB	MAWCOF	0.011481	26.9343
		RUPRUQ	SONVIB	0.011495	66.1927				ZAFWUB	RUPRUQ	0.011481	26.9343
		RUPRUQ	GENSEA	0.011495	66.2048				ZAFXAI	MAWBUK	0.011469	26.7481
		RUPRUQ	IKETOH	0.011495	66.2109				ZAFWUB	MAWBUK	0.011469	26.9611
		RUPRUQ	YOZMUX	0.011495	66.223				HAZZIT	MAWBUK	0.011469	54.5099
		RUPRUQ	YOZNIM	0.011495	66.2352				HAZZOZ	MAWBUK	0.011469	54.5099
		RUPRUQ	FIQCEN	0.011495	66.2655				HAZZUF	MAWBUK	0.011469	54.5099
		RUPRUQ	ADOGEH	0.011495	66.2716				HEBBAT	MAWBUK	0.011469	54.5099
		RUPRUQ	YOZNUY	0.011495	66.2716				IGOZEL	MAWBUK	0.011469	54.5099
		RUPRUQ	SOYWUZ	0.011495	66.2837				IGOZIP	MAWBUK	0.011469	54.5099
		RUPRUQ	SOYWOT	0.011495	66.302				KOMGOK	MAWBUK	0.011469	54.5099
		RUPRUQ	EBAMUS	0.011495	66.3141				KOMGUQ	MAWBUK	0.011469	54.5099
		RUPRUQ	UXISUR	0.011495	66.3688				FELWAW	MAWBUK	0.011469	54.5099
		RUPRUQ	ZIGFIG	0.011495	66.3748				KOLTUC	MAWBUK	0.011469	54.5099
		RUPRUQ	YOZMOR	0.011495	66.381				KOLVAK	MAWBUK	0.011469	54.5099
		RUPRUQ	SONVAT	0.011495	66.3931				YEZSEC	MAWBUK	0.011469	54.5099
		RUPRUQ	YOZPAG	0.011495	66.3931				KOMJIH	MAWBUK	0.011469	54.5099
		RUPRUQ	YOZNOS	0.011495	66.4053				KOMJON	MAWBUK	0.011469	54.5099
		RUPRUQ	WULJUJ	0.011495	66.4114				XEVGOW	MAWBUK	0.011469	54.5099
		RUPRUQ	TISPAO	0.011495	66.4235				XEVGUC	MAWBUK	0.011469	54.5099
		RUPRUQ	LUDLIH	0.011495	66.4904				NUVWOR	MAWBUK	0.011469	54.5099
		RUPRUQ	IKETUN	0.011495	66.5148				ODIMEU	MAWBUK	0.011469	54.5099
		RUPRUQ	YOZNAE	0.011495	66.5209				KOMJED	MAWBUK	0.011469	54.5099
		RUPRUQ	IKETIB	0.011495	66.5354				FELWIE	EJOQUR	0.011468	24.8854
		RUPRUQ	XAMDUM01	0.011495	66.5798				FELWIE	RUPNEW	0.011468	54.51
		RUPRUQ	WULKAQ	0.011495	66.6021				FELWIE	MAWBUK	0.011468	54.5151
		RUPRUQ	DOTSOV01	0.011495	66.6061				FELWIE	MAWCEV	0.011468	54.5151
		RUPRUQ	BODPAN	0.011495	265.51				FELWIE	MAWCOF	0.011468	54.5151
		MAWCOF	XADDIR	0.011485	62.6147				FELWIE	RUPRUQ	0.011468	54.5151
		MAWCEV	XADDIR	0.011485	66.2516				ZAFXAI	MAWCAR	0.011461	26.7682
		RUPRUQ	XADDIR	0.011485	66.2516				ZAFWUB	MAWCAR	0.011461	26.9813
		RUPNEW	XADDIR	0.011485	67.2885				HAZZIT	MAWCAR	0.011461	54.5508
		MAWCOF	HAJMIQ	0.011476	62.7536				HAZZOZ	MAWCAR	0.011461	54.5508
		MAWCEV	HAJMIQ	0.011476	66.3958				HAZZUF	MAWCAR	0.011461	54.5508
		RUPRUQ	HAJMIQ	0.011476	66.3958				HEBBAT	MAWCAR	0.011461	54.5508
		RUPNEW	HAJMIQ	0.011476	67.4342				IGOZEL	MAWCAR	0.011461	54.5508
		MAWBUK	DIHVIB01	0.011469	62.6742				IGOZIP	MAWCAR	0.011461	54.5508
		MAWBUK	ZOFDUV	0.011469	65.9023				KOMGOK	MAWCAR	0.011461	54.5508
		MAWBUK	UVIPOF	0.011469	66.0722				KOMGUQ	MAWCAR	0.011461	54.5508
		MAWBUK	GENSIE	0.011469	66.1147				FELWAW	MAWCAR	0.011461	54.5508
		MAWBUK	UVIPIZ	0.011469	66.1755				FELWIE	MAWCAR	0.011461	54.5508
		MAWBUK	XADDEN	0.011469	66.1815				KOLTUC	MAWCAR	0.011461	54.5508
		MAWBUK	YOZMIL	0.011469	66.2302				KOLVAK	MAWCAR	0.011461	54.5508
		MAWBUK	UCOCUM	0.011469	66.2362				YEZSEC	MAWCAR	0.011461	54.5508
		MAWBUK	ZACHIX	0.011469	66.2362				KOMJIH	MAWCAR	0.011461	54.5508
		MAWBUK	YOZMEH	0.011469	66.2423				KOMJON	MAWCAR	0.011461	54.5508
		MAWBUK	RIFGAQ	0.011469	66.2606				XEVGOW	MAWCAR	0.011461	54.5508
		MAWBUK	YOZNEI	0.011469	66.2606				XEVGUC	MAWCAR	0.011461	54.5508
		MAWBUK	LUDLED	0.011469	66.2788				NUVWOR	MAWCAR	0.011461	54.5508
		MAWBUK	REYMOZ	0.011469	66.3275				ODIMEU	MAWCAR	0.011461	54.5508
		MAWBUK	SONTUL	0.011469	66.3275				KOMJED	MAWCAR	0.011461	54.5508
		MAWBUK	SONVEX	0.011469	66.3336				ZAFXAI	NIMXAK	0.011435	26.8278
		MAWBUK	SONVIB	0.011469	66.3396				ZAFWUB	NIMXAK	0.011435	27.0414
		MAWBUK	XADDIR	0.011469	66.3396				HAZZIT	NIMXAK	0.011435	54.6723
		MAWBUK	GENSEA	0.011469	66.3518				HAZZOZ	NIMXAK	0.011435	54.6723
		MAWBUK	IKETOH	0.011469	66.3579				HAZZUF	NIMXAK	0.011435	54.6723
		MAWBUK	YOZMUX	0.011469	66.37				HEBBAT	NIMXAK	0.011435	54.6723
		MAWBUK	YOZNIM	0.011469	66.3822				IGOZEL	NIMXAK	0.011435	54.6723
		MAWBUK	FIQCEN	0.011469	66.4127				IGOZIP	NIMXAK	0.011435	54.6723
		MAWBUK	ADOGEH	0.011469	66.4187				KOMGOK	NIMXAK	0.011435	54.6723
		MAWBUK	YOZNUY	0.011469	66.4187				FELWAW	NIMXAK	0.011435	54.6723
		MAWBUK	SOYWUZ	0.011469	66.4309				FELWIE	NIMXAK	0.011435	54.6723
		MAWBUK	HAJMIQ	0.011469	66.437				KOLTUC	NIMXAK	0.011435	54.6723
		MAWBUK	SOYWOT	0.011469	66.4492				KOLVAK	NIMXAK	0.011435	54.6723
		MAWBUK	EBAMUS	0.011469	66.4614				YEZSEC	NIMXAK	0.011435	54.6723
		MAWBUK	UXISUR	0.011469	66.5162				KOMJIH	NIMXAK	0.011435	54.6723
		MAWBUK	ZIGFIG	0.011469	66.5221				KOMJON	NIMXAK	0.011435	54.6723
		MAWBUK	YOZMOR	0.011469	66.5284				XEVGOW	NIMXAK	0.011435	54.6723
		MAWBUK	SONVAT	0.011469	66.5406				XEVGUC	NIMXAK	0.011435	54.6723
		MAWBUK	YOZPAG	0.011469	66.5406				NUVWOR	NIMXAK	0.011435	54.6723
		MAWBUK	YOZNOS	0.011469	66.5528				ODIMEU	NIMXAK	0.011435	54.6723
		MAWBUK	WULJUJ	0.011469	66.5588				KOMJED	NIMXAK	0.011435	54.6723
		MAWBUK	TISPAO	0.011469	66.571				FELVEZ	EJOQUR	0.011413	25.0055
		MAWBUK	LUDLIH	0.011469	66.6381				FELVEZ	RUPNEW	0.011413	54.7729
		MAWBUK	IKETUN	0.011469	66.6625				FELVEZ	MAWBUK	0.011413	54.7781
		MAWBUK	YOZNAE	0.011469	66.6686				FELVEZ	MAWCAR	0.011413	54.7781
		MAWBUK	IKETIB	0.011469	66.6831				FELVEZ	MAWCEV	0.011413	54.7781
		MAWBUK	XAMDUM01	0.011469	66.7276				FELVEZ	MAWCOF	0.011413	54.7781
		MAWBUK	WULKAQ	0.011469	66.75				FELVEZ	NIMXAK	0.011413	54.7781
		MAWBUK	DOTSOV01	0.011469	66.754				FELVEZ	RUPRUQ	0.011413	54.7781
		MAWBUK	BODPAN	0.011469	266.1				FELVID	EJOQUR	0.011406	25.0216
		MAWCAR	DIHVIB01	0.011461	62.7212				FELVID	RUPNEW	0.011406	54.8082
		MAWCAR	ZOFDUV	0.011461	65.9517				FELVID	MAWBUK	0.011406	54.8133
		MAWCAR	UVIPOF	0.011461	66.1217				FELVID	MAWCAR	0.011406	54.8133
		MAWCAR	GENSIE	0.011461	66.1643				FELVID	MAWCEV	0.011406	54.8133
		MAWCAR	UVIPIZ	0.011461	66.2251				FELVID	MAWCOF	0.011406	54.8133
		MAWCAR	XADDEN	0.011461	66.2312				FELVID	NIMXAK	0.011406	54.8133
		MAWCAR	YOZMIL	0.011461	66.2798				FELVID	RUPRUQ	0.011406	54.8133
		MAWCAR	UCOCUM	0.011461	66.2859				FELVUP	EJOQUR	0.0114	25.0341
		MAWCAR	ZACHIX	0.011461	66.2859				FELVUP	RUPNEW	0.0114	54.8356
		MAWCAR	YOZMEH	0.011461	66.292				FELVUP	MAWBUK	0.0114	54.8408
		MAWCAR	RIFGAQ	0.011461	66.3102				FELVUP	MAWCAR	0.0114	54.8408
		MAWCAR	YOZNEI	0.011461	66.3102				FELVUP	MAWCEV	0.0114	54.8408
		MAWCAR	LUDLED	0.011461	66.3285				FELVUP	MAWCOF	0.0114	54.8408
		MAWCAR	REYMOZ	0.011461	66.3772				FELVUP	NIMXAK	0.0114	54.8408
		MAWCAR	SONTUL	0.011461	66.3772				FELVUP	RUPRUQ	0.0114	54.8408
		MAWCAR	SONVEX	0.011461	66.3833				FELWUQ	EJOQUR	0.011384	25.0692
		MAWCAR	SONVIB	0.011461	66.3894				FELWUQ	RUPNEW	0.011384	54.9123
		MAWCAR	XADDIR	0.011461	66.3894				FELWUQ	MAWBUK	0.011384	54.9175
		MAWCAR	GENSEA	0.011461	66.4015				FELWUQ	MAWCAR	0.011384	54.9175
		MAWCAR	IKETOH	0.011461	66.4076				FELWUQ	MAWCEV	0.011384	54.9175
		MAWCAR	YOZMUX	0.011461	66.4198				FELWUQ	MAWCOF	0.011384	54.9175
		MAWCAR	YOZNIM	0.011461	66.432				FELWUQ	NIMXAK	0.011384	54.9175
		MAWCAR	FIQCEN	0.011461	66.4625				FELWUQ	RUPRUQ	0.011384	54.9175
		MAWCAR	ADOGEH	0.011461	66.4686				QURNEY	RUPNEW	0.011375	66.2976
		MAWCAR	YOZNUY	0.011461	66.4686				QURNEY	MAWBUK	0.011375	66.7871
		MAWCAR	SOYWUZ	0.011461	66.4807				QURNEY	MAWCAR	0.011375	66.7871
		MAWCAR	HAJMIQ	0.011461	66.4868				QURNEY	MAWCEV	0.011375	66.7871
		MAWCAR	SOYWOT	0.011461	66.499				QURNEY	MAWCOF	0.011375	66.7871
		MAWCAR	EBAMUS	0.011461	66.5112				QURNEY	NIMXAK	0.011375	66.7871
		MAWCAR	UXISUR	0.011461	66.5661				QURNEY	RUPRUQ	0.011375	66.7871
		MAWCAR	ZIGFIG	0.011461	66.572				XIVTED	RUPNEW	0.011352	66.2993
		MAWCAR	YOZMOR	0.011461	66.5783				XIVTED	MAWBUK	0.011352	66.7893
		MAWCAR	SONVAT	0.011461	66.5905				XIVTED	MAWCAR	0.011352	66.7893
		MAWCAR	YOZPAG	0.011461	66.5905				XIVTED	MAWCEV	0.011352	66.7893
		MAWCAR	YOZNOS	0.011461	66.6027				XIVTED	MAWCOF	0.011352	66.7893
		MAWCAR	WULJUJ	0.011461	66.6087				XIVTED	NIMXAK	0.011352	66.7893
		MAWCAR	TISPAO	0.011461	66.621				XIVTED	RUPRUQ	0.011352	66.7893
		MAWCAR	LUDLIH	0.011461	66.688				RIHXIR	EJOQUR	0.01131	25.2329
		MAWCAR	IKETUN	0.011461	66.7125				RIHXIR	RUPNEW	0.01131	55.2709
		MAWCAR	YOZNAE	0.011461	66.7186				RIHXIR	MAWBUK	0.01131	55.2762
		MAWCAR	IKETIB	0.011461	66.733				RIHXIR	MAWCAR	0.01131	55.2762
		MAWCAR	XAMDUM01	0.011461	66.7776				RIHXIR	MAWCEV	0.01131	55.2762
		MAWCAR	WULKAQ	0.011461	66.8				RIHXIR	MAWCOF	0.01131	55.2762
		MAWCAR	DOTSOV01	0.011461	66.8041				RIHXIR	NIMXAK	0.01131	55.2762
		MAWCAR	BODPAN	0.011461	266.299				RIHXIR	RUPRUQ	0.01131	55.2762
		MAWCOF	DAPBIH	0.011453	61.8019				FELWEA	EJOQUR	0.011295	25.2662
		MAWBUK	DAPBIH	0.011453	65.4205				FELWEA	RUPNEW	0.011295	55.3439
		MAWCAR	DAPBIH	0.011453	65.4205				FELWEA	MAWBUK	0.011295	55.3491
		MAWCEV	DAPBIH	0.011453	65.4205				FELWEA	MAWCAR	0.011295	55.3491
		RUPRUQ	DAPBIH	0.011453	65.4205				FELWEA	MAWCEV	0.011295	55.3491
		RUPNEW	DAPBIH	0.011453	66.4524				FELWEA	MAWCOF	0.011295	55.3491
		MAWCOF	OQIZUL	0.011439	62.9674				FELWEA	NIMXAK	0.011295	55.3491
		MAWBUK	OQIZUL	0.011439	66.6218				FELWEA	RUPRUQ	0.011295	55.3491
		MAWCAR	OQIZUL	0.011439	66.6218				ZAFXAI	MAWCIZ	0.011253	27.2634
		MAWCEV	OQIZUL	0.011439	66.6218				ZAFWUB	MAWCIZ	0.011253	27.4804
		RUPRUQ	OQIZUL	0.011439	66.6218				HEBBAT	MAWCIZ	0.011253	55.5598
		RUPNEW	OQIZUL	0.011439	67.6638				IGOZEL	MAWCIZ	0.011253	55.5598
		MAWCOF	HANHAH	0.011438	61.9984				IGOZIP	MAWCIZ	0.011253	55.5598
		MAWBUK	HANHAH	0.011438	65.625				FELVEZ	MAWCIZ	0.011253	55.5598
		MAWCAR	HANHAH	0.011438	65.625				FELVID	MAWCIZ	0.011253	55.5598
		MAWCEV	HANHAH	0.011438	65.625				FELVUP	MAWCIZ	0.011253	55.5598
		RUPRUQ	HANHAH	0.011438	65.625				FELWAW	MAWCIZ	0.011253	55.5598
		RUPNEW	HANHAH	0.011438	66.6592				FELWEA	MAWCIZ	0.011253	55.5598
		NIMXAK	DIHVIB01	0.011435	62.861				FELWIE	MAWCIZ	0.011253	55.5598
		NIMXAK	DAPBIH	0.011435	65.5221				FELWUQ	MAWCIZ	0.011253	55.5598
		NIMXAK	HANHAH	0.011435	65.6433				KOLTUC	MAWCIZ	0.011253	55.5598
		NIMXAK	ZOFDUV	0.011435	66.0987				KOLVAK	MAWCIZ	0.011253	55.5598
		NIMXAK	UVIPOF	0.011435	66.2691				KOMJIH	MAWCIZ	0.011253	55.5598
		NIMXAK	GENSIE	0.011435	66.3117				KOMJON	MAWCIZ	0.011253	55.5598
		NIMXAK	UVIPIZ	0.011435	66.3726				RIHXIR	MAWCIZ	0.011253	55.5598
		NIMXAK	XADDEN	0.011435	66.3788				XEVGOW	MAWCIZ	0.011253	55.5598
		NIMXAK	YOZMIL	0.011435	66.4275				XEVGUC	MAWCIZ	0.011253	55.5598
		NIMXAK	UCOCUM	0.011435	66.4336				YEZSEC01	MAWCIZ	0.011253	55.5598
		NIMXAK	ZACHIX	0.011435	66.4336				NUVWOR	MAWCIZ	0.011253	55.5598
		NIMXAK	YOZMEH	0.011435	66.4397				ODIMEU	MAWCIZ	0.011253	55.5598
		NIMXAK	RIFGAQ	0.011435	66.458				KOMJED	MAWCIZ	0.011253	55.5598
		NIMXAK	YOZNEI	0.011435	66.458				XIVTED	MAWCIZ	0.011253	67.382
		NIMXAK	LUDLED	0.011435	66.4763				QURNEY	MAWCIZ	0.011253	67.5121
		NIMXAK	REYMOZ	0.011435	66.5251				FELVOJ	EJOQUR	0.011216	25.4448
		NIMXAK	SONTUL	0.011435	66.5251				PAHVUS	RUPNEW	0.011204	67.9104
		NIMXAK	SONVEX	0.011435	66.5312				PAHVUS	MAWBUK	0.011204	68.4096
		NIMXAK	SONVIB	0.011435	66.5373				PAHVUS	MAWCAR	0.011204	68.4096
		NIMXAK	XADDIR	0.011435	66.5373				PAHVUS	MAWCEV	0.011204	68.4096
		NIMXAK	GENSEA	0.011435	66.5495				PAHVUS	MAWCIZ	0.011204	68.4096
		NIMXAK	IKETOH	0.011435	66.5556				PAHVUS	MAWCOF	0.011204	68.4096
		NIMXAK	YOZMUX	0.011435	66.5678				PAHVUS	NIMXAK	0.011204	68.4096
		NIMXAK	YOZNIM	0.011435	66.58				PAHVUS	RUPRUQ	0.011204	68.4096
		NIMXAK	FIQCEN	0.011435	66.6105				ISENAX	MAWBUK	0.011189	68.5189
		NIMXAK	YOZNUY	0.011435	66.6167				ISENAX	MAWCAR	0.011189	68.5189
		NIMXAK	ADOGEH	0.011435	66.6167				ISENAX	MAWCEV	0.011189	68.5189
		NIMXAK	SOYWUZ	0.011435	66.6288				ISENAX	MAWCIZ	0.011189	68.5189
		NIMXAK	HAJMIQ	0.011435	66.635				ISENAX	MAWCOF	0.011189	68.5189
		NIMXAK	OQIZUL	0.011435	66.6411				ISENAX	NIMXAK	0.011189	68.5189
		NIMXAK	SOYWOT	0.011435	66.6472				ISENAX	RUPRUQ	0.011189	68.5189
		NIMXAK	EBAMUS	0.011435	66.6594				TAKCEQ	MAWBUK	0.011184	68.7828
		NIMXAK	UXISUR	0.011435	66.7144				TAKCEQ	MAWCAR	0.011184	68.7828
		NIMXAK	ZIGFIG	0.011435	66.7204				TAKCEQ	MAWCEV	0.011184	68.7828
		NIMXAK	YOZMOR	0.011435	66.7266				TAKCEQ	MAWCIZ	0.011184	68.7828
		NIMXAK	SONVAT	0.011435	66.7388				TAKCEQ	MAWCOF	0.011184	68.7828
		NIMXAK	YOZPAG	0.011435	66.7388				TAKCEQ	NIMXAK	0.011184	68.7828
		NIMXAK	YOZNOS	0.011435	66.7511				TAKCEQ	RUPRUQ	0.011184	68.7828
		NIMXAK	WULJUJ	0.011435	66.7572				WEBTOP	BIGHEF	0.011179	77.9107
		NIMXAK	TISPAO	0.011435	66.7694				ISENIF	MAWBUK	0.01115	68.8185
		NIMXAK	LUDLIH	0.011435	66.8366				ISENIF	MAWCAR	0.01115	68.8185
		NIMXAK	IKETUN	0.011435	66.8611				ISENIF	MAWCEV	0.01115	68.8185
		NIMXAK	YOZNAE	0.011435	66.8672				ISENIF	MAWCIZ	0.01115	68.8185
		NIMXAK	IKETIB	0.011435	66.8818				ISENIF	MAWCOF	0.01115	68.8185
		NIMXAK	XAMDUM01	0.011435	66.9265				ISENIF	NIMXAK	0.01115	68.8185
		NIMXAK	WULKAQ	0.011435	66.9489				ISENIF	RUPRUQ	0.01115	68.8185
		NIMXAK	DOTSOV01	0.011435	66.9529				JUSGOV	MAWBUK	0.011148	68.7902
		NIMXAK	BODPAN	0.011435	266.892				JUSGOV	MAWCAR	0.011148	68.7902
		RUPNEW	QURNEY	0.011375	1.4e-05				JUSGOV	MAWCEV	0.011148	68.7902
		MAWBUK	QURNEY	0.011375	0.003601				JUSGOV	MAWCIZ	0.011148	68.7902
		MAWCAR	QURNEY	0.011375	0.003601				JUSGOV	MAWCOF	0.011148	68.7902
		MAWCEV	QURNEY	0.011375	0.003601				JUSGOV	NIMXAK	0.011148	68.7902
		NIMXAK	QURNEY	0.011375	0.003601				JUSGOV	RUPRUQ	0.011148	68.7902
		RUPRUQ	QURNEY	0.011375	0.003601				WIBYEO	MAWBUK	0.01114	68.6644
		MAWCOF	QURNEY	0.011375	0.08275				WIBYEO	MAWCAR	0.01114	68.6644
		MAWCOF	MAKHOY	0.011359	253.41				WIBYEO	MAWCEV	0.01114	68.6644
		MAWBUK	MAKHOY	0.011359	268.089				WIBYEO	MAWCIZ	0.01114	68.6644
		MAWCAR	MAKHOY	0.011359	268.089				WIBYEO	MAWCOF	0.01114	68.6644
		MAWCEV	MAKHOY	0.011359	268.089				WIBYEO	NIMXAK	0.01114	68.6644
		NIMXAK	MAKHOY	0.011359	268.089				WIBYEO	RUPRUQ	0.01114	68.6644
		RUPRUQ	MAKHOY	0.011359	268.089				QAJPEZ01	MAWBUK	0.011124	68.9307
		RUPNEW	MAKHOY	0.011359	272.274				QAJPEZ01	MAWCAR	0.011124	68.9307
		MAWCOF	RIFDUG01	0.011358	62.6354				QAJPEZ01	MAWCEV	0.011124	68.9307
		MAWBUK	RIFDUG01	0.011358	66.2934				QAJPEZ01	MAWCIZ	0.011124	68.9307
		MAWCAR	RIFDUG01	0.011358	66.2934				QAJPEZ01	MAWCOF	0.011124	68.9307
		MAWCEV	RIFDUG01	0.011358	66.2934				QAJPEZ01	NIMXAK	0.011124	68.9307
		NIMXAK	RIFDUG01	0.011358	66.2934				QAJPEZ01	RUPRUQ	0.011124	68.9307
		RUPRUQ	RIFDUG01	0.011358	66.2934				BOHXAZ	MAWBUK	0.011096	69.2227
		RUPNEW	RIFDUG01	0.011358	67.3365				BOHXAZ	MAWCAR	0.011096	69.2227
		RUPNEW	XIVTED	0.011352	0.001409				BOHXAZ	MAWCEV	0.011096	69.2227
		MAWBUK	XIVTED	0.011352	0.001649				BOHXAZ	MAWCIZ	0.011096	69.2227
		MAWCAR	XIVTED	0.011352	0.001649				BOHXAZ	MAWCOF	0.011096	69.2227
		MAWCEV	XIVTED	0.011352	0.001649				BOHXAZ	NIMXAK	0.011096	69.2227
		NIMXAK	XIVTED	0.011352	0.001649				BOHXAZ	RUPRUQ	0.011096	69.2227
		RUPRUQ	XIVTED	0.011352	0.001649				FELVEZ	IMAXOL	0.011092	15.7619
		MAWCOF	XIVTED	0.011352	0.068977				FELVID	IMAXOL	0.011092	15.7619
		MAWCOF	IVESOS	0.011347	63.0958				FELVOJ	IMAXOL	0.011092	15.7619
		MAWBUK	IVESOS	0.011347	66.769				FELVUP	IMAXOL	0.011092	15.7619
		MAWCAR	IVESOS	0.011347	66.769				FELWAW	IMAXOL	0.011092	15.7619
		MAWCEV	IVESOS	0.011347	66.769				FELWEA	IMAXOL	0.011092	15.7619
		NIMXAK	IVESOS	0.011347	66.769				FELWIE	IMAXOL	0.011092	15.7619
		RUPRUQ	IVESOS	0.011347	66.769				FELWUQ	IMAXOL	0.011092	15.7619
		RUPNEW	IVESOS	0.011347	67.8163				KOLTUC	IMAXOL	0.011092	15.7619
		MAWCOF	DAPBED	0.011331	62.5292				KOMJIH	IMAXOL	0.011092	15.7619
		MAWBUK	DAPBED	0.011331	66.1886				KOMJON	IMAXOL	0.011092	15.7619
		MAWCAR	DAPBED	0.011331	66.1886				RIHXIR	IMAXOL	0.011092	15.7619
		MAWCEV	DAPBED	0.011331	66.1886				XEVGOW	IMAXOL	0.011092	15.7619
		NIMXAK	DAPBED	0.011331	66.1886				XEVGUC	IMAXOL	0.011092	15.7619
		RUPRUQ	DAPBED	0.011331	66.1886				YEZSEC01	IMAXOL	0.011092	15.7619
		RUPNEW	DAPBED	0.011331	67.2321				KOMJED	IMAXOL	0.011092	15.7619
		MAWCOF	EZOFEF	0.011311	62.933				ZAFWUB	IMAXOL	0.011092	16.2013
		MAWBUK	EZOFEF	0.011311	66.6072				ZAFXAI	IMAXOL	0.011092	37.4072
		MAWCAR	EZOFEF	0.011311	66.6072				QAJJOD01	MAWBUK	0.011081	69.2885
		MAWCEV	EZOFEF	0.011311	66.6072				QAJJOD01	MAWCAR	0.011081	69.2885
		NIMXAK	EZOFEF	0.011311	66.6072				QAJJOD01	MAWCEV	0.011081	69.2885
		RUPRUQ	EZOFEF	0.011311	66.6072				QAJJOD01	MAWCIZ	0.011081	69.2885
		RUPNEW	EZOFEF	0.011311	67.6549				QAJJOD01	MAWCOF	0.011081	69.2885
		MAWCOF	DANZOJ	0.011309	61.7013				QAJJOD01	NIMXAK	0.011081	69.2885
		MAWBUK	DANZOJ	0.011309	65.3403				QAJJOD01	RUPRUQ	0.011081	69.2885
		MAWCAR	DANZOJ	0.011309	65.3403				WIZMAV01	MAWBUK	0.011071	69.1284
		MAWCEV	DANZOJ	0.011309	65.3403				WIZMAV01	MAWCAR	0.011071	69.1284
		NIMXAK	DANZOJ	0.011309	65.3403				WIZMAV01	MAWCEV	0.011071	69.1284
		RUPRUQ	DANZOJ	0.011309	65.3403				WIZMAV01	MAWCIZ	0.011071	69.1284
		RUPNEW	DANZOJ	0.011309	66.3782				WIZMAV01	MAWCOF	0.011071	69.1284
		MAWCOF	NINVAI	0.011279	62.9126				WIZMAV01	NIMXAK	0.011071	69.1284
		MAWBUK	NINVAI	0.011279	66.5916				WIZMAV01	RUPRUQ	0.011071	69.1284
		MAWCAR	NINVAI	0.011279	66.5916				ISEMUQ	MAWBUK	0.011042	69.7457
		MAWCEV	NINVAI	0.011279	66.5916				ISEMUQ	MAWCAR	0.011042	69.7457
		NIMXAK	NINVAI	0.011279	66.5916				ISEMUQ	MAWCEV	0.011042	69.7457
		RUPRUQ	NINVAI	0.011279	66.5916				ISEMUQ	MAWCIZ	0.011042	69.7457
		RUPNEW	NINVAI	0.011279	67.6407				ISEMUQ	MAWCOF	0.011042	69.7457
		MAWCOF	ABAYOU	0.011267	63.3635				ISEMUQ	NIMXAK	0.011042	69.7457
		MAWBUK	ABAYOU	0.011267	67.0575				ISEMUQ	RUPRUQ	0.011042	69.7457
		MAWCAR	ABAYOU	0.011267	67.0575				KOMJED	IMAXUR	0.010952	16.0607
		MAWCEV	ABAYOU	0.011267	67.0575				FELVEZ	IMAXUR	0.010952	16.0607
		NIMXAK	ABAYOU	0.011267	67.0575				FELVID	IMAXUR	0.010952	16.0607
		RUPRUQ	ABAYOU	0.011267	67.0575				FELVOJ	IMAXUR	0.010952	16.0607
		RUPNEW	ABAYOU	0.011267	68.1108				FELVUP	IMAXUR	0.010952	16.0607
		MAWCIZ	XIVTED	0.011253	0.001664				FELWAW	IMAXUR	0.010952	16.0607
		MAWCIZ	QURNEY	0.011253	0.00364				FELWEA	IMAXUR	0.010952	16.0607
		MAWCIZ	DIHVIB01	0.011253	63.8815				FELWIE	IMAXUR	0.010952	16.0607
		MAWCIZ	DANZOJ	0.011253	65.6659				FELWUQ	IMAXUR	0.010952	16.0607
		MAWCIZ	DAPBIH	0.011253	66.5858				RIHXIR	IMAXUR	0.010952	16.0607
		MAWCIZ	DAPBED	0.011253	66.6473				ZAFWUB	IMAXUR	0.010952	37.7766
		MAWCIZ	HANHAH	0.011253	66.7089				LUHVUH	MAWCIZ	0.010734	38.897
		MAWCIZ	NINVAI	0.011253	66.7459				JALLIU	MAWCIZ	0.010719	68.1112
		MAWCIZ	RIFDUG01	0.011253	66.9123				QEFXAC	MAWCIZ	0.010617	44.5262
		MAWCIZ	EZOFEF	0.011253	66.9555				PETXAP	MAWCIZ	0.010615	67.8906
		MAWCIZ	ABAYOU	0.011253	67.1408				TEPWOD	KESCAP	0.00944	0.331978
		MAWCIZ	ZOFDUV	0.011253	67.1717				TEPWOD	MESNML	0.00944	18.4059
		MAWCIZ	IVESOS	0.011253	67.3263				TEPWOD	TEKYOA	0.00944	172.888
		MAWCIZ	UVIPOF	0.011253	67.3449				EBOTIB	KESCAP	0.009365	0.346713
		MAWCIZ	GENSIE	0.011253	67.3882				EBOTIB	MESNML	0.009365	18.5073
		MAWCIZ	UVIPIZ	0.011253	67.4501				EBOTIB	TEKYOA	0.009365	173.792
		MAWCIZ	XADDEN	0.011253	67.4563				SURHEU03	TEKYOA	0.009364	174.285
		MAWCIZ	YOZMIL	0.011253	67.5059				TEPWUJ	KESCAP	0.009351	0.309526
		MAWCIZ	UCOCUM	0.011253	67.5121				TEPWUJ	MESNML	0.009351	18.6819
		MAWCIZ	ZACHIX	0.011253	67.5121				RUBTAK02	KESCAP	0.009296	0.332559
		MAWCIZ	YOZMEH	0.011253	67.5183				SURLEY	KESCAP	0.009292	0.313143
		MAWCIZ	RIFGAQ	0.011253	67.5369				SURLEY	MESNML	0.009292	18.794
		MAWCIZ	YOZNEI	0.011253	67.5369				SURHEU01	KESCAP	0.009284	0.311784
		MAWCIZ	LUDLED	0.011253	67.5555				SURHEU01	MESNML	0.009284	18.8185
		MAWCIZ	REYMOZ	0.011253	67.6051				SURKUN01	KESCAP	0.009281	0.307482
		MAWCIZ	SONTUL	0.011253	67.6051				SURKUN01	MESNML	0.009281	18.8419
		MAWCIZ	SONVEX	0.011253	67.6113				SURJOG	KERGUM	0.009273	0.229788
		MAWCIZ	SONVIB	0.011253	67.6175				SURKUN01	KERGUM	0.009273	0.234398
		MAWCIZ	XADDIR	0.011253	67.6175				SURHEU01	KERGUM	0.009273	0.238235
		MAWCIZ	GENSEA	0.011253	67.6299				TEPWUJ	KERGUM	0.009273	0.238235
		MAWCIZ	IKETOH	0.011253	67.6361				SURLEY	KERGUM	0.009273	0.239657
		MAWCIZ	YOZMUX	0.011253	67.6485				EWILIH	KERGUM	0.009273	0.245399
		MAWCIZ	YOZNIM	0.011253	67.6609				TEPWOD	KERGUM	0.009273	0.260847
		MAWCIZ	FIQCEN	0.011253	67.6919				EBOTIB	KERGUM	0.009273	0.271552
		MAWCIZ	ADOGEH	0.011253	67.6981				SURJOG	KESCAP	0.009273	0.302469
		MAWCIZ	YOZNUY	0.011253	67.6981				EWILIH	KESCAP	0.009273	0.320347
		MAWCIZ	SOYWUZ	0.011253	67.7105				EWILIH	MESNML	0.009273	18.8078
		MAWCIZ	HAJMIQ	0.011253	67.7167				SURJOG	MESNML	0.009273	18.8794
		MAWCIZ	OQIZUL	0.011253	67.7229				EWILON	KERGUM	0.009262	0.258827
		MAWCIZ	SOYWOT	0.011253	67.7291				EWILON	KESCAP	0.009262	0.335715
		MAWCIZ	EBAMUS	0.011253	67.7415				EWILON	MESNML	0.009262	18.7707
		MAWCIZ	UXISUR	0.011253	67.7974				SURKEX	KERGUM	0.009249	0.230796
		MAWCIZ	ZIGFIG	0.011253	67.8035				SURKEX	KESCAP	0.009249	0.303731
		MAWCIZ	YOZMOR	0.011253	67.8098				SURKEX	MESNML	0.009249	18.9274
		MAWCIZ	SONVAT	0.011253	67.8223				SURKAT	KERGUM	0.009247	0.230462
		MAWCIZ	YOZPAG	0.011253	67.8223				SURKAT	KESCAP	0.009247	0.303355
		MAWCIZ	YOZNOS	0.011253	67.8347				SURKAT	MESNML	0.009247	18.9337
		MAWCIZ	WULJUJ	0.011253	67.8409				UKUDEL	KERGUM	0.009245	0.187198
		MAWCIZ	TISPAO	0.011253	67.8533				UKUDEL	KESCAP	0.009245	0.253393
		MAWCIZ	LUDLIH	0.011253	67.9217				UKUDEL	MESNML	0.009245	19.1559
		MAWCIZ	IKETUN	0.011253	67.9466				UKUDEL	KERHAT	0.009244	0.264025
		MAWCIZ	YOZNAE	0.011253	67.9528				SURJOG	KERHAT	0.009244	0.315024
		MAWCIZ	IKETIB	0.011253	67.9675				SURKAT	KERHAT	0.009244	0.315024
		MAWCIZ	XAMDUM01	0.011253	68.0129				SURKEX	KERHAT	0.009244	0.315489
		MAWCIZ	WULKAQ	0.011253	68.0357				SURKUN01	KERHAT	0.009244	0.320427
		MAWCIZ	DOTSOV01	0.011253	68.0398				SURHEU01	KERHAT	0.009244	0.324896
		MAWCIZ	MAKHOY	0.011253	270.622				TEPWUJ	KERHAT	0.009244	0.324896
		MAWCIZ	BODPAN	0.011253	271.225				SURLEY	KERHAT	0.009244	0.326563
		MAWCOF	ZIGFEC	0.011251	64.0042				EWILIH	KERHAT	0.009244	0.333256
		MAWBUK	ZIGFEC	0.011251	67.7191				EWILON	KERHAT	0.009244	0.348559
		MAWCAR	ZIGFEC	0.011251	67.7191				TEPWOD	KERHAT	0.009244	0.35127
		MAWCEV	ZIGFEC	0.011251	67.7191				EBOTIB	KERHAT	0.009244	0.36371
		MAWCIZ	ZIGFEC	0.011251	67.7191				SURJUM	KERGUM	0.009242	0.228003
		NIMXAK	ZIGFEC	0.011251	67.7191				SURJUM	KESCAP	0.009242	0.300549
		RUPRUQ	ZIGFEC	0.011251	67.7191				SURJUM	KERHAT	0.009242	0.312061
		RUPNEW	ZIGFEC	0.011251	68.7783				SURJUM	MESNML	0.009242	18.9554
		MAWCOF	ZOHFUZ	0.011248	63.2876				REBPIA	KERGUM	0.009201	0.202846
		MAWBUK	ZOHFUZ	0.011248	66.9825				REBPIA	KESCAP	0.009201	0.271728
		MAWCAR	ZOHFUZ	0.011248	66.9825				REBPIA	KERHAT	0.009201	0.282705
		MAWCEV	ZOHFUZ	0.011248	66.9825				REBPIA	MESNML	0.009201	19.171
		MAWCIZ	ZOHFUZ	0.011248	66.9825				HARPIC	KERGUM	0.009199	0.199513
		NIMXAK	ZOHFUZ	0.011248	66.9825				HARPIC	KESCAP	0.009199	0.267874
		RUPRUQ	ZOHFUZ	0.011248	66.9825				HARPIC	KERHAT	0.009199	0.278774
		RUPNEW	ZOHFUZ	0.011248	68.0361				HARPIC	MESNML	0.009199	19.1914
		MAWCOF	GEVWAI	0.011237	63.8684				RUBTAK01	KERGUM	0.009109	0.33693
		MAWBUK	GEVWAI	0.011237	67.5818				RUBTAK01	KERHAT	0.009109	0.438482
		MAWCAR	GEVWAI	0.011237	67.5818				RUBTAK01	MESNML	0.009109	18.7814
		MAWCEV	GEVWAI	0.011237	67.5818				HELNEU	KERGUM	0.008812	0.427005
		MAWCIZ	GEVWAI	0.011237	67.5818				HELNEU	KERHAT	0.008812	0.542503
		NIMXAK	GEVWAI	0.011237	67.5818				XEMKOS	NINVEM	0.008767	66.7481
		RUPRUQ	GEVWAI	0.011237	67.5818				HUHZER	KERGUM	0.008745	0.432796
		RUPNEW	GEVWAI	0.011237	68.6407				HUHZER	KERHAT	0.008745	0.549498
		MAWCOF	GEVVUB	0.011211	63.6612				GARQUO	OPEGUM	0.008456	7.02405
		MAWBUK	GEVVUB	0.011211	67.3731				ENOWUB	OPEGUM	0.008456	7.43486
		MAWCAR	GEVVUB	0.011211	67.3731				UMUMOG	OPEGUM	0.008456	7.44111
		MAWCEV	GEVVUB	0.011211	67.3731				DUWYEB	OPEGUM	0.008456	7.48285
		MAWCIZ	GEVVUB	0.011211	67.3731				EDOPIZ01	OPEGUM	0.008456	7.58785
		NIMXAK	GEVVUB	0.011211	67.3731				EDOQAS	OPEGUM	0.008456	7.63857
		RUPRUQ	GEVVUB	0.011211	67.3731				RUKDIM	OPEGUM	0.008456	7.66828
		RUPNEW	GEVVUB	0.011211	68.4315				RUKDOS	OPEGUM	0.008456	7.68103
		RUPNEW	PAHVUS	0.011204	0.003213				XULGIW	OPEGUM	0.008456	7.68741
		MAWBUK	PAHVUS	0.011204	0.014623				NINVEM	OPEGUM	0.008456	9.20716
		MAWCAR	PAHVUS	0.011204	0.014623				EWESEF	OPEGUM	0.008439	7.43698
		MAWCEV	PAHVUS	0.011204	0.014623				WEGKIE	OPEGUM	0.008438	7.44424
		MAWCIZ	PAHVUS	0.011204	0.014623				XOZXOA	IGABUP	0.00826	21.2588
		NIMXAK	PAHVUS	0.011204	0.014623				XOZXOA	IGABOJ	0.008218	21.6478
		RUPRUQ	PAHVUS	0.011204	0.014623				ABEMIF	FATQID	0.008199	107.379
		MAWCOF	PAHVUS	0.011204	0.122717				WEGKIE	TEFTEG	0.008011	0.798155
		MAWBUK	ISENAX	0.011189	0.015197				EWESEF	TEFTEG	0.008011	0.802976
		MAWCAR	ISENAX	0.011189	0.015197				IXETEM	IGABOJ	0.007952	16.8014
		MAWCEV	ISENAX	0.011189	0.015197				IXETEM	IGABUP	0.007952	17.5223
		MAWCIZ	ISENAX	0.011189	0.015197				IXETEM	SEQQOX	0.007952	148.112
		NIMXAK	ISENAX	0.011189	0.015197				IFEROC	FUVBOP	0.007932	40.6166
		RUPRUQ	ISENAX	0.011189	0.015197				PETXAP	FUVBOP	0.007932	40.6517
		MAWCOF	ISENAX	0.011189	0.124476				JALLIU	FUVBOP	0.007932	40.7273
		MAWBUK	TAKCEQ	0.011184	0.019059				WIBYEO	FUVBOP	0.007932	40.9721
		MAWCAR	TAKCEQ	0.011184	0.019059				QAJJOD01	FUVBOP	0.007932	40.9882
		MAWCEV	TAKCEQ	0.011184	0.019059				WIZMAV01	FUVBOP	0.007932	40.9896
		MAWCIZ	TAKCEQ	0.011184	0.019059				BOHXAZ	FUVBOP	0.007932	40.9999
		NIMXAK	TAKCEQ	0.011184	0.019059				PAHVUS	FUVBOP	0.007932	41.009
		RUPRUQ	TAKCEQ	0.011184	0.019059				ISENAX	FUVBOP	0.007932	41.0107
		MAWCOF	TAKCEQ	0.011184	0.135162				QAJPEZ01	FUVBOP	0.007932	41.0119
		MAWCOF	ABAYIO	0.011162	63.2903				JUSGOV	FUVBOP	0.007932	41.0125
		MAWBUK	ABAYIO	0.011162	66.9997				ISENIF	FUVBOP	0.007932	41.0161
		MAWCAR	ABAYIO	0.011162	66.9997				TAKCEQ	FUVBOP	0.007932	41.0329
		MAWCEV	ABAYIO	0.011162	66.9997				ISEMUQ	FUVBOP	0.007932	41.0402
		MAWCIZ	ABAYIO	0.011162	66.9997				IFESAP	FUVBOP	0.007927	40.6172
		NIMXAK	ABAYIO	0.011162	66.9997				ZALLAC	FUVBOP	0.007907	40.7137
		RUPRUQ	ABAYIO	0.011162	66.9997				ZALLEG	FUVBOP	0.007907	40.7391
		MAWBUK	ISENIF	0.01115	0.01768				MEXYIA	FUVBOP	0.007907	40.8693
		MAWCAR	ISENIF	0.01115	0.01768				HIKSIF	FUVBOP	0.007881	43.3225
		MAWCEV	ISENIF	0.01115	0.01768				MEXYEW	FUVBOP	0.007874	41.07
		MAWCIZ	ISENIF	0.01115	0.01768				MEXYUM	FUVBOP	0.00766	42.0154
		NIMXAK	ISENIF	0.01115	0.01768				MEXZAT	FUVBOP	0.007655	42.0469
		RUPRUQ	ISENIF	0.01115	0.01768				MEXZAT	LAZXOB	0.007403	43.971
		MAWCOF	ISENIF	0.01115	0.131701				MEXYUM	LAZXOB	0.007403	43.9726
		MAWBUK	JUSGOV	0.011148	0.014422				XOGQUH	MIDTEA	0.007178	41.6858
		MAWCAR	JUSGOV	0.011148	0.014422				BIPKIW	WOZWEP	0.007131	3.78423
		MAWCEV	JUSGOV	0.011148	0.014422				BIPKIW	VEYMUK	0.007062	83.5553
		MAWCIZ	JUSGOV	0.011148	0.014422				TAKCAM	LAZXOB	0.007031	47.3435
		NIMXAK	JUSGOV	0.011148	0.014422				XAPFOM	LASDEQ	0.007023	8.02
		RUPRUQ	JUSGOV	0.011148	0.014422				VEYMUK	XAPFOM	0.007023	11.9971
		MAWCOF	JUSGOV	0.011148	0.122535				TETSET	LAZXOB	0.007001	47.5191
		MAWBUK	WIBYEO	0.01114	0.020522				ZECKOJ	OFAVUO	0.006997	3.79076
		MAWCAR	WIBYEO	0.01114	0.020522				VEYNEV	XAPFOM	0.00686	12.2817
		MAWCEV	WIBYEO	0.01114	0.020522				BIPKIW	VEYNEV	0.00686	86.0081
		MAWCIZ	WIBYEO	0.01114	0.020522				DOPHOH	WOZWEP	0.006851	9.02637
		NIMXAK	WIBYEO	0.01114	0.020522				DOPHOH	VEYNEV	0.006851	72.9832
		RUPRUQ	WIBYEO	0.01114	0.020522				DOPHOH	VEYMUK	0.006851	72.9832
		MAWCOF	WIBYEO	0.01114	0.13935				DOPHUN	WOZWEP	0.006847	8.93634
		MAWBUK	QAJPEZ01	0.011124	0.022554				DOPHUN	VEYNEV	0.006847	73.0255
		MAWCAR	QAJPEZ01	0.011124	0.022554				DOPHUN	VEYMUK	0.006847	73.0255
		MAWCEV	QAJPEZ01	0.011124	0.022554				XEKLIK	OFAVUO	0.006718	31.0143
		MAWCIZ	QAJPEZ01	0.011124	0.022554				OFAVUO	EXUXEC	0.006629	0.001806
		NIMXAK	QAJPEZ01	0.011124	0.022554				PETWUI	EXUXEC	0.006627	0.015211
		RUPRUQ	QAJPEZ01	0.011124	0.022554				XEKLOQ	OFAVUO	0.006619	31.6238
		MAWCOF	QAJPEZ01	0.011124	0.144692				PETWUI	AHETAK	0.006557	0
		MAWBUK	BOHXAZ	0.011096	0.015264				PETWUI	AZIHOI	0.006507	2.47405
		MAWCAR	BOHXAZ	0.011096	0.015264				YEYFEP	OGIHUI	0.006237	1e-06
		MAWCEV	BOHXAZ	0.011096	0.015264				YEYFEP	OGIJAQ	0.006193	6e-06
		MAWCIZ	BOHXAZ	0.011096	0.015264				XAFFUH	AXUBAW	0.006061	118.995
		NIMXAK	BOHXAZ	0.011096	0.015264				XAFFUH	DOMGES	0.006061	118.995
		RUPRUQ	BOHXAZ	0.011096	0.015264				XAFFUH	HOLQUW	0.006061	118.995
		MAWCOF	BOHXAZ	0.011096	0.125288				XAFFUH	HOLRAD	0.006061	118.995
		MAWBUK	QAJJOD01	0.011081	0.025108				XAFFUH	LUFXOB01	0.006061	118.995
		MAWCAR	QAJJOD01	0.011081	0.025108				XAFFUH	LUJRAL01	0.006061	118.995
		MAWCEV	QAJJOD01	0.011081	0.025108				XAFFUH	NODTEH	0.006061	118.995
		MAWCIZ	QAJJOD01	0.011081	0.025108				XAFFUH	NODTIL	0.006061	118.995
		NIMXAK	QAJJOD01	0.011081	0.025108				XAFFUH	OYIXIE	0.006061	118.995
		RUPRUQ	QAJJOD01	0.011081	0.025108				XAFFUH	PEVQAK	0.006061	118.995
		MAWCOF	QAJJOD01	0.011081	0.151404				XAFFUH	PEVQEO	0.006061	118.995
		MAWBUK	WIZMAV01	0.011071	0.022777				XAFFUH	PEVQIS	0.006061	118.995
		MAWCAR	WIZMAV01	0.011071	0.022777				XAFFUH	PEVQOY	0.006061	118.995
		MAWCEV	WIZMAV01	0.011071	0.022777				XAFFUH	SAHYIK	0.006061	118.995
		MAWCIZ	WIZMAV01	0.011071	0.022777				XAFFUH	UNIGEE	0.006061	118.995
		NIMXAK	WIZMAV01	0.011071	0.022777				XAFFUH	XUPGOG	0.006061	118.995
		RUPRUQ	WIZMAV01	0.011071	0.022777				XAFFUH	HOLQOQ	0.00606	119.015
		MAWCOF	WIZMAV01	0.011071	0.145676				XAFFUH	HOLQAC01	0.006056	119.107
		MAWBUK	ISEMUQ	0.011042	0.038582				XAFFUH	COJTEB	0.006045	119.31
		MAWCAR	ISEMUQ	0.011042	0.038582				XAFFUH	DOMGAO	0.006044	119.342
		MAWCEV	ISEMUQ	0.011042	0.038582				XAFFUH	COJTAX	0.006038	119.456
		MAWCIZ	ISEMUQ	0.011042	0.038582				XAFFUH	PEVPUD	0.006037	119.478
		NIMXAK	ISEMUQ	0.011042	0.038582				XAFFUH	EDUSUR	0.006034	119.53
		RUPRUQ	ISEMUQ	0.011042	0.038582				XAFFUH	UPUJAS	0.006027	119.681
		MAWCOF	ISEMUQ	0.011042	0.182744				XAFFUH	HIFTOG03	0.006026	119.695
		KAJZIH	DANZOJ	0.010839	0.000513				XAFFUH	SUXNEF	0.006026	119.702
		KAJZIH	ABAYIO	0.010839	0.005144				XAFFUH	COJTIF	0.006024	119.74
		KAJZIH	DAPBIH	0.010839	0.006314				XAFFUH	UPUJEW	0.006023	119.75
		KAJZIH	DAPBED	0.010839	0.006922				XAFFUH	EDUSOL	0.006022	119.765
		KAJZIH	HANHAH	0.010839	0.00754				XAFFUH	UPUJIA	0.006021	119.796
		KAJZIH	NINVAI	0.010839	0.007953				XAFFUH	COJTOL	0.006019	119.828
		KAJZIH	RIFDUG01	0.010839	0.009952				XAFFUH	LATFUI	0.006012	119.971
		KAJZIH	EZOFEF	0.010839	0.010494				XAFFUH	GAZBUH	0.006012	119.98
		KAJZIH	ZOHFUZ	0.010839	0.010494				XAFFUH	LATFOC	0.006012	119.98
		KAJZIH	GEVVUB	0.010839	0.012722				XAFFUH	NIRZAQ	0.006006	120.096
		KAJZIH	ABAYOU	0.010839	0.012983				XAFFUH	EDUSIF	0.005994	120.325
		KAJZIH	IVESOS	0.010839	0.015695				XAFFUH	NEXVET	0.005992	120.381
		KAJZIH	XADDEN	0.010839	0.017824				XAFFUH	EDUTIG	0.00599	120.419
		KAJZIH	GEVWAI	0.010839	0.018339				XAFFUH	EDUTAY	0.005986	120.486
		KAJZIH	XADDIR	0.010839	0.020568				XAFFUH	LAWGEW	0.005983	120.549
		KAJZIH	YOZNUY	0.010839	0.021997				XAFFUH	VAZTUM	0.005983	120.549
		KAJZIH	ZIGFEC	0.010839	0.02223				XAFFUH	UPUJOG	0.005982	120.565
		KAJZIH	HAJMIQ	0.010839	0.022348				XAFFUH	LAWGIA	0.005976	120.699
		KAJZIH	OQIZUL	0.010839	0.022467				XAFFUH	LAWFUL	0.005971	120.791
		KAJZIH	XAMDUM07	0.010839	0.031556				XAFFUH	LAWGAS	0.005971	120.791
		KAJZIH	MAKHOY	0.010839	1.32863				XAFFUH	PEDRIA	0.005971	120.792
		KAJZIH	ISEMUQ	0.010839	23.3528				XAFFUH	VAZTOG	0.005971	120.792
		KAJZIH	QAJJOD01	0.010839	23.7219				XAFFUH	MIBQAR01	0.005971	120.796
		KAJZIH	WIZMAV01	0.010839	23.7968				XAFFUH	LAWFOF	0.005968	120.848
		KAJZIH	QAJPEZ01	0.010839	23.8005				XAFFUH	LAWGOG	0.005968	120.857
		KAJZIH	WIBYEO	0.010839	23.868				XAFFUH	SAHYOQ02	0.005966	120.903
		KAJZIH	TAKCEQ	0.010839	23.9169				XAFFUH	PEYPEQ	0.005965	120.922
		KAJZIH	ISENIF	0.010839	23.9695				XAFFUH	LAWGUM	0.005964	120.941
		KAJZIH	ISENAX	0.010839	24.0636				AXUBAW	RUPNEW	0.005939	12.1196
		KAJZIH	BOHXAZ	0.010839	24.0675				COJTAX	RUPNEW	0.005939	12.1196
		KAJZIH	PAHVUS	0.010839	24.0863				COJTEB	RUPNEW	0.005939	12.1196
		KAJZIH	JUSGOV	0.010839	24.0976				COJTIF	RUPNEW	0.005939	12.1196
		KAJZIH	QURNEY	0.010839	24.6934				COJTOL	RUPNEW	0.005939	12.1196
		KAJZIH	XIVTED	0.010839	24.962				DOMGAO	RUPNEW	0.005939	12.1196
		EGIKUB	XIVTED	0.010754	95.692				DOMGES	RUPNEW	0.005939	12.1196
		EGIKUB	QURNEY	0.010754	95.781				EDUSIF	RUPNEW	0.005939	12.1196
		EGIKUB	JUSGOV	0.010754	95.9869				EDUSOL	RUPNEW	0.005939	12.1196
		EGIKUB	PAHVUS	0.010754	95.9909				EDUSUR	RUPNEW	0.005939	12.1196
		EGIKUB	BOHXAZ	0.010754	95.9976				EDUTAY	RUPNEW	0.005939	12.1196
		EGIKUB	ISENAX	0.010754	95.9989				EDUTIG	RUPNEW	0.005939	12.1196
		EGIKUB	ISENIF	0.010754	96.0325				GAZBUH	RUPNEW	0.005939	12.1196
		EGIKUB	TAKCEQ	0.010754	96.0513				HIFTOG03	RUPNEW	0.005939	12.1196
		EGIKUB	WIBYEO	0.010754	96.0689				HOLQAC01	RUPNEW	0.005939	12.1196
		EGIKUB	QAJPEZ01	0.010754	96.0933				HOLQOQ	RUPNEW	0.005939	12.1196
		EGIKUB	WIZMAV01	0.010754	96.0947				HOLQUW	RUPNEW	0.005939	12.1196
		EGIKUB	QAJJOD01	0.010754	96.1219				HOLRAD	RUPNEW	0.005939	12.1196
		EGIKUB	ISEMUQ	0.010754	96.2585				LATFOC	RUPNEW	0.005939	12.1196
		MAWCIZ	LUHVUH	0.010734	0.215392				LATFUI	RUPNEW	0.005939	12.1196
		HAYWUB	LUHVUH	0.010734	37.573				LAWFOF	RUPNEW	0.005939	12.1196
		MAWCIZ	JALLIU	0.010719	0.0621				LAWFUL	RUPNEW	0.005939	12.1196
		KAJZIH	JALLIU	0.010719	28.1764				LAWGAS	RUPNEW	0.005939	12.1196
		EGIKUB	JALLIU	0.010719	95.1493				LAWGEW	RUPNEW	0.005939	12.1196
		MAWCIZ	QEFXAC	0.010617	0.072473				LAWGIA	RUPNEW	0.005939	12.1196
		HAYWUB	QEFXAC	0.010617	46.633				LAWGOG	RUPNEW	0.005939	12.1196
		MAWCIZ	PETXAP	0.010615	0.015435				LAWGUM	RUPNEW	0.005939	12.1196
		KAJZIH	PETXAP	0.010615	27.1215				LUFXOB01	RUPNEW	0.005939	12.1196
		EGIKUB	PETXAP	0.010615	96.4397				LUJRAL01	RUPNEW	0.005939	12.1196
		KAJZIH	IFEROC	0.010597	27.4635				MIBQAR01	RUPNEW	0.005939	12.1196
		EGIKUB	IFEROC	0.010597	96.5176				NEXVET	RUPNEW	0.005939	12.1196
		KAJZIH	IFESAP	0.010569	27.9023				NIRZAQ	RUPNEW	0.005939	12.1196
		EGIKUB	IFESAP	0.010569	96.6776				NODTEH	RUPNEW	0.005939	12.1196
		KAJZIH	IYATAE	0.01056	3.29895				NODTIL	RUPNEW	0.005939	12.1196
		KAJZIH	MEXYIA	0.010543	28.0457				OYIXIE	RUPNEW	0.005939	12.1196
		KAJZIH	ZALLEG	0.010543	28.1268				PEDRIA	RUPNEW	0.005939	12.1196
		KAJZIH	ZALLAC	0.010543	28.3379				PEVPUD	RUPNEW	0.005939	12.1196
		EGIKUB	ZALLAC	0.010543	96.8139				PEVQAK	RUPNEW	0.005939	12.1196
		EGIKUB	ZALLEG	0.010543	96.87				PEVQEO	RUPNEW	0.005939	12.1196
		EGIKUB	MEXYIA	0.010543	96.8971				PEVQIS	RUPNEW	0.005939	12.1196
		KAJZIH	HIKSIF	0.010509	6.34216				PEVQOY	RUPNEW	0.005939	12.1196
		KAJZIH	MEXYEW	0.010499	28.1503				PEYPEQ	RUPNEW	0.005939	12.1196
		EGIKUB	MEXYEW	0.010499	97.3048				SAHYIK	RUPNEW	0.005939	12.1196
		HAYXAI	LUHVUH	0.010337	38.9484				SAHYOQ02	RUPNEW	0.005939	12.1196
		HAYXAI	QEFXAC	0.010337	47.8296				SUXNEF	RUPNEW	0.005939	12.1196
		EGIKUB	MEXYUM	0.010213	99.6315				UNIGEE	RUPNEW	0.005939	12.1196
		EGIKUB	MEXZAT	0.010207	99.7211				UPUJAS	RUPNEW	0.005939	12.1196
		XEMKOS	VEHJUP	0.009132	78.1669				UPUJEW	RUPNEW	0.005939	12.1196
		XEMKOS	NUBBAP	0.009132	78.1933				UPUJIA	RUPNEW	0.005939	12.1196
		XEMKOS	GIRYAJ	0.009132	78.3232				UPUJOG	RUPNEW	0.005939	12.1196
		XEMKOS	VEHJOJ	0.009132	78.3735				VAZTOG	RUPNEW	0.005939	12.1196
		PEHQEA	TAKCAM	0.009046	2.0464				VAZTUM	RUPNEW	0.005939	12.1196
		PEHQEA	MAFWEY	0.009046	2.18684				XUPGOG	RUPNEW	0.005939	12.1196
		PEHQEA	TETSET	0.009046	2.19878				ZIGFIG	RUPNEW	0.005937	12.122
		PEHQEA	VEHJUP	0.009046	12.9333				XAFFUH	ZIGFIG	0.005937	121.481
		PEHQEA	NUBBAP	0.009046	12.9603				UPUHUK	RUPNEW	0.00592	12.1576
		PEHQEA	GIRYAJ	0.009046	13.093				XAFFUH	UPUHUK	0.00592	121.839
		PEHQEA	VEHJOJ	0.009046	13.1446				WEBTOP	ORAWAH	0.005905	3.89721
		PEHQEA	TETSAP	0.00903	1.72062				ZACHIX	RUPNEW	0.005813	12.3813
		PEHQEA	DUWYIF	0.009028	1.76956				XAFFUH	ZACHIX	0.005813	124.08
		PEHQAW	TETSAP	0.009004	1.73676				GENSEA	RUPNEW	0.005806	12.3971
		PEHQAW	DUWYIF	0.009004	1.78556				XAFFUH	GENSEA	0.005806	124.238
		PEHQAW	TAKCAM	0.009004	2.06851				YOZMOR	RUPNEW	0.005805	12.3981
		PEHQAW	MAFWEY	0.009004	2.21016				XAFFUH	YOZMOR	0.005805	124.249
		PEHQAW	TETSET	0.009004	2.2222				BODPAN	RUPNEW	0.005803	49.6097
		PEHQAW	VEHJUP	0.009004	12.9522				XAFFUH	BODPAN	0.005803	124.268
		PEHQAW	GIRYAJ	0.009004	13.1124				DOTSOV01	RUPNEW	0.0058	12.4094
		PEHQAW	VEHJOJ	0.009004	13.1641				XAFFUH	DOTSOV01	0.0058	124.361
		PEHQEA	RUKFAG	0.008993	1.67667				GENSIE	RUPNEW	0.005797	12.4146
		PEHQAW	RUKFAG	0.008993	1.68761				XAFFUH	GENSIE	0.005797	124.413
		PEHQEA	RUKDUY	0.008972	1.72233				YOZNEI	RUPNEW	0.00579	12.4308
		PEHQAW	RUKDUY	0.008972	1.73349				XAFFUH	YOZNEI	0.00579	124.576
		PEHQEA	DUWYEB	0.008955	1.65596				YOZPAG	RUPNEW	0.005782	12.4467
		PEHQAW	DUWYEB	0.008955	1.66683				REYMOZ	RUPNEW	0.005782	12.4471
		OQEREJ	DUSHEG	0.008946	0.731788				XAFFUH	YOZPAG	0.005782	124.735
		PEHQEA	ENOWUB	0.008924	1.72739				XAFFUH	REYMOZ	0.005782	124.739
		PEHQAW	ENOWUB	0.008924	1.73858				SOYWUZ	RUPNEW	0.005781	12.4489
		PEHQEA	UMUMOG	0.008899	1.75126				SONTUL	RUPNEW	0.005781	12.4498
		PEHQAW	UMUMOG	0.008899	1.76257				YOZNAE	RUPNEW	0.005781	12.4502
		PEHQEA	GARQUO	0.008889	1.91668				XAFFUH	SOYWUZ	0.005781	124.757
		PEHQAW	GARQUO	0.008889	1.92871				XAFFUH	SONTUL	0.005781	124.766
		PEHQEA	RUKDOS	0.008824	1.4757				XAFFUH	YOZNAE	0.005781	124.77
		PEHQAW	RUKDOS	0.008824	1.48577				UCOCUM	RUPNEW	0.00578	12.4523
		PEHQEA	XULGIW	0.00877	1.54679				XAFFUH	UCOCUM	0.00578	124.791
		PEHQAW	XULGIW	0.00877	1.55721				XAMDUM01	RUPNEW	0.005779	12.4532
		PEHQAW	NINVEM	0.008767	0.282056				IKETIB	RUPNEW	0.005779	12.4534
		PEHQEA	NINVEM	0.008767	0.288149				XAFFUH	XAMDUM01	0.005779	124.801
		PEHQEA	RUKDIM	0.008749	1.59787				XAFFUH	IKETIB	0.005779	124.802
		PEHQAW	RUKDIM	0.008749	1.60854				ZOFDUV	RUPNEW	0.005777	12.4585
		PEHQEA	EDOPIZ01	0.008677	1.56751				SOYWOT	RUPNEW	0.005777	12.459
		PEHQAW	EDOPIZ01	0.008677	1.57807				XAFFUH	ZOFDUV	0.005777	124.853
		OQEREJ	ELEROE	0.008649	20.0182				XAFFUH	SOYWOT	0.005777	124.859
		PEHQEA	EDOQAS	0.008642	1.50781				YOZMIL	RUPNEW	0.005776	12.4597
		PEHQAW	EDOQAS	0.008642	1.51809				LUDLED	RUPNEW	0.005776	12.4598
		PEHQAW	YIXBIQ	0.008568	7.7851				YOZMEH	RUPNEW	0.005776	12.4612
		PEHQEA	YIXBIQ	0.008568	7.81874				DIHVIB01	RUPNEW	0.005776	12.4614
		OQEREJ	DAZCAK	0.008552	20.0212				XAFFUH	YOZMIL	0.005776	124.865
		OQEREJ	COXHIH	0.008532	0.392646				XAFFUH	LUDLED	0.005776	124.867
		OQEREJ	YEVTUR	0.008515	4.8504				XAFFUH	YOZMEH	0.005776	124.88
		KOJXUD	COXHIH	0.008513	33.3137				XAFFUH	DIHVIB01	0.005776	124.883
		OPEGUM	NINVEM	0.008456	0.207828				SONVAT	RUPNEW	0.005775	12.4636
		OPEGUM	RUKDOS	0.008456	3.77412				XAFFUH	SONVAT	0.005775	124.904
		OPEGUM	EDOQAS	0.008456	3.77582				YOZMUX	RUPNEW	0.005773	12.4681
		OPEGUM	XULGIW	0.008456	3.88136				XAFFUH	YOZMUX	0.005773	124.95
		OPEGUM	EDOPIZ01	0.008456	3.88821				SONVIB	RUPNEW	0.005772	12.4682
		OPEGUM	RUKDIM	0.008456	3.96233				WULJUJ	RUPNEW	0.005772	12.4698
		OPEGUM	DUWYEB	0.008456	4.12679				XAFFUH	SONVIB	0.005772	124.951
		OPEGUM	ENOWUB	0.008456	4.23888				XAFFUH	WULJUJ	0.005772	124.967
		OPEGUM	UMUMOG	0.008456	4.27119				YOZNOS	RUPNEW	0.005771	12.4714
		OPEGUM	GARQUO	0.008456	4.54514				XAFFUH	YOZNOS	0.005771	124.983
		KOJXUD	ABEMIF	0.008451	12.2922				EBAMUS	RUPNEW	0.00577	12.4731
		OPEGUM	EWESEF	0.008439	0.001097				XAFFUH	EBAMUS	0.00577	124.999
		OPEGUM	WEGKIE	0.008438	0.001378				ADOGEH	RUPNEW	0.005768	12.4775
		KOJXUD	COXHED	0.008377	34.1079				SONVEX	RUPNEW	0.005768	12.4786
		IGABUP	XOZXOA	0.00826	37.6488				XAFFUH	ADOGEH	0.005768	125.044
		IGABUP	SUPQAW	0.00826	141.85				XAFFUH	SONVEX	0.005768	125.055
		IGABOJ	XOZXOA	0.008218	38.1888				RIFGAQ	RUPNEW	0.005767	12.4805
		IGABOJ	SUPQAW	0.008218	144.462				XAFFUH	RIFGAQ	0.005767	125.073
		QAJMUM	VIXWEF	0.008145	45.6034				IKETOH	RUPNEW	0.005766	12.4817
		QEWDON	FORXIU	0.007359	186.816				WULKAQ	RUPNEW	0.005766	12.4822
		YOCCIE	FORXIU	0.007359	187.065				XAFFUH	IKETOH	0.005766	125.085
		PUWDAM	NAYZOE	0.007278	80.2155				XAFFUH	WULKAQ	0.005766	125.091
		MIDTEA	XOGQUH	0.007178	44.9862				NANMAS	MAWCEV	0.005765	5.00409
		KEFBII	OFAVUO	0.006753	21.5731				ADOGEH	MAWCEV	0.005765	12.3795
		XEKLIK	OFAVUO	0.006718	21.6864				AXUBAW	MAWCEV	0.005765	12.3795
		XEKLOQ	OFAVUO	0.006619	22.0113				COJTAX	MAWCEV	0.005765	12.3795
		VEYNEV	KARLEW	0.006588	39.5669				COJTEB	MAWCEV	0.005765	12.3795
		DOPJOI	GERWUY	0.00652	29.5533				COJTIF	MAWCEV	0.005765	12.3795
		DOPJEY	GERWUY	0.006505	29.7551				COJTOL	MAWCEV	0.005765	12.3795
		REZJIR01	BOHKAM	0.006288	12.042				DIHVIB01	MAWCEV	0.005765	12.3795
		POHWIU	RUKDOS	0.006271	40.3647				DOMGAO	MAWCEV	0.005765	12.3795
		POHWIU	EDOQAS	0.006271	40.3647				DOMGES	MAWCEV	0.005765	12.3795
		POHWIU	EDOPIZ01	0.006271	40.3647				DOTSOV01	MAWCEV	0.005765	12.3795
		POHWIU	NINVEM	0.006271	40.3647				EBAMUS	MAWCEV	0.005765	12.3795
		POHWIU	XULGIW	0.006271	40.3647				EDUSIF	MAWCEV	0.005765	12.3795
		POHWIU	RUKDIM	0.006271	40.3647				EDUSOL	MAWCEV	0.005765	12.3795
		POHWIU	YIXBIQ	0.006271	40.3647				EDUSUR	MAWCEV	0.005765	12.3795
		WOYHUP	LUFXOB01	0.006236	2e-05				EDUTAY	MAWCEV	0.005765	12.3795
		WOYJIF	LUFXOB01	0.006236	2e-05				EDUTIG	MAWCEV	0.005765	12.3795
		AHETAK	LUFXOB01	0.006236	5.10692				GAZBUH	MAWCEV	0.005765	12.3795
		AZIHOI	LUFXOB01	0.006236	47.9695				GENSEA	MAWCEV	0.005765	12.3795
		AHIZAU	JOZWIG02	0.006232	48.4762				GENSIE	MAWCEV	0.005765	12.3795
		AHIZAU	TOVGAO	0.006226	48.696				HIFTOG03	MAWCEV	0.005765	12.3795
		HUJGEA	LUFXOB01	0.006224	4.1e-05				HOLQAC01	MAWCEV	0.005765	12.3795
		REZJIR01	BOHJOZ	0.006221	12.3838				HOLQOQ	MAWCEV	0.005765	12.3795
		AHIZAU	UHOGAB	0.006221	48.3884				HOLQUW	MAWCEV	0.005765	12.3795
		AHIZAU	JOZWUS	0.006216	48.6744				HOLRAD	MAWCEV	0.005765	12.3795
		AHIZAU	UHOFUU	0.006201	48.5522				IKETIB	MAWCEV	0.005765	12.3795
		AHIZAU	JOZWOM	0.006196	48.6958				IKETOH	MAWCEV	0.005765	12.3795
		HUJGEA	NODTIL	0.006142	3e-05				LATFOC	MAWCEV	0.005765	12.3795
		WOYHUP	NODTIL	0.006142	3e-05				LATFUI	MAWCEV	0.005765	12.3795
		WOYJIF	NODTIL	0.006142	3e-05				LAWFOF	MAWCEV	0.005765	12.3795
		AZIHOI	NODTIL	0.006142	48.7046				LAWFUL	MAWCEV	0.005765	12.3795
		HUJGEA	PEVQOY	0.006131	7.1e-05				LAWGAS	MAWCEV	0.005765	12.3795
		WOYHUP	PEVQOY	0.006131	7.1e-05				LAWGEW	MAWCEV	0.005765	12.3795
		WOYJIF	PEVQOY	0.006131	7.1e-05				LAWGIA	MAWCEV	0.005765	12.3795
		HUJGEA	NODTEH	0.006125	2.7e-05				LAWGOG	MAWCEV	0.005765	12.3795
		WOYHUP	NODTEH	0.006125	2.7e-05				LAWGUM	MAWCEV	0.005765	12.3795
		WOYJIF	NODTEH	0.006125	2.7e-05				LUDLED	MAWCEV	0.005765	12.3795
		HUJGEA	OYIXIE	0.006123	5e-05				LUJRAL01	MAWCEV	0.005765	12.3795
		WOYHUP	OYIXIE	0.006123	5e-05				MIBQAR01	MAWCEV	0.005765	12.3795
		WOYJIF	OYIXIE	0.006123	5e-05				NEXVET	MAWCEV	0.005765	12.3795
		HUJGEA	PEVQEO	0.006112	2.7e-05				NIRZAQ	MAWCEV	0.005765	12.3795
		WOYHUP	PEVQEO	0.006112	2.7e-05				PEDRIA	MAWCEV	0.005765	12.3795
		WOYJIF	PEVQEO	0.006112	2.7e-05				PEVPUD	MAWCEV	0.005765	12.3795
		HUJGEA	XUPGOG	0.0061	2.3e-05				PEVQAK	MAWCEV	0.005765	12.3795
		WOYHUP	XUPGOG	0.0061	2.3e-05				PEVQEO	MAWCEV	0.005765	12.3795
		WOYJIF	XUPGOG	0.0061	2.3e-05				PEVQIS	MAWCEV	0.005765	12.3795
		HUJGEA	AXUBAW	0.006097	3.5e-05				PEYPEQ	MAWCEV	0.005765	12.3795
		WOYHUP	AXUBAW	0.006097	3.5e-05				REYMOZ	MAWCEV	0.005765	12.3795
		WOYJIF	AXUBAW	0.006097	3.5e-05				RIFGAQ	MAWCEV	0.005765	12.3795
		HUJGEA	HOLRAD	0.006095	3.9e-05				SAHYIK	MAWCEV	0.005765	12.3795
		WOYHUP	HOLRAD	0.006095	3.9e-05				SAHYOQ02	MAWCEV	0.005765	12.3795
		WOYJIF	HOLRAD	0.006095	3.9e-05				SONTUL	MAWCEV	0.005765	12.3795
		HUJGEA	PEVQAK	0.006087	4.5e-05				SONVAT	MAWCEV	0.005765	12.3795
		WOYHUP	PEVQAK	0.006087	4.5e-05				SONVEX	MAWCEV	0.005765	12.3795
		WOYJIF	PEVQAK	0.006087	4.5e-05				SONVIB	MAWCEV	0.005765	12.3795
		HUJGEA	PEVQIS	0.006078	9.8e-05				SOYWOT	MAWCEV	0.005765	12.3795
		WOYHUP	PEVQIS	0.006078	9.8e-05				SOYWUZ	MAWCEV	0.005765	12.3795
		WOYJIF	PEVQIS	0.006078	9.8e-05				SUXNEF	MAWCEV	0.005765	12.3795
		HUJGEA	LUJRAL01	0.006077	6.5e-05				UCOCUM	MAWCEV	0.005765	12.3795
		WOYHUP	LUJRAL01	0.006077	6.5e-05				UNIGEE	MAWCEV	0.005765	12.3795
		WOYJIF	LUJRAL01	0.006077	6.5e-05				UPUHUK	MAWCEV	0.005765	12.3795
		HUJGEA	UNIGEE	0.006076	5.9e-05				UPUJAS	MAWCEV	0.005765	12.3795
		WOYHUP	UNIGEE	0.006076	5.9e-05				UPUJEW	MAWCEV	0.005765	12.3795
		WOYJIF	UNIGEE	0.006076	5.9e-05				UPUJIA	MAWCEV	0.005765	12.3795
		HUJGEA	HOLQUW	0.006075	4.3e-05				UPUJOG	MAWCEV	0.005765	12.3795
		WOYHUP	HOLQUW	0.006075	4.3e-05				VAZTOG	MAWCEV	0.005765	12.3795
		WOYJIF	HOLQUW	0.006075	4.3e-05				VAZTUM	MAWCEV	0.005765	12.3795
		HUJGEA	SAHYIK	0.006071	2.9e-05				WULJUJ	MAWCEV	0.005765	12.3795
		WOYHUP	SAHYIK	0.006071	2.9e-05				WULKAQ	MAWCEV	0.005765	12.3795
		WOYJIF	SAHYIK	0.006071	2.9e-05				XAMDUM01	MAWCEV	0.005765	12.3795
		HUJGEA	DOMGES	0.006067	2.3e-05				XUPGOG	MAWCEV	0.005765	12.3795
		WOYHUP	DOMGES	0.006067	2.3e-05				YOZMEH	MAWCEV	0.005765	12.3795
		WOYJIF	DOMGES	0.006067	2.3e-05				YOZMIL	MAWCEV	0.005765	12.3795
		HUJGEA	HOLQOQ	0.00606	5e-05				YOZMOR	MAWCEV	0.005765	12.3795
		WOYHUP	HOLQOQ	0.00606	5e-05				YOZMUX	MAWCEV	0.005765	12.3795
		WOYJIF	HOLQOQ	0.00606	5e-05				YOZNAE	MAWCEV	0.005765	12.3795
		HUJGEA	HOLQAC01	0.006056	2.2e-05				YOZNEI	MAWCEV	0.005765	12.3795
		WOYHUP	HOLQAC01	0.006056	2.2e-05				YOZNOS	MAWCEV	0.005765	12.3795
		WOYJIF	HOLQAC01	0.006056	2.2e-05				YOZPAG	MAWCEV	0.005765	12.3795
		HUJGEA	COJTEB	0.006045	2.1e-05				ZACHIX	MAWCEV	0.005765	12.3795
		WOYHUP	COJTEB	0.006045	2.1e-05				ZIGFIG	MAWCEV	0.005765	12.3795
		WOYJIF	COJTEB	0.006045	2.1e-05				ZOFDUV	MAWCEV	0.005765	12.3795
		HUJGEA	DOMGAO	0.006044	3.3e-05				BODPAN	MAWCEV	0.005765	49.5197
		WOYHUP	DOMGAO	0.006044	3.3e-05				FIQCEN	MAWCEV	0.005764	12.3812
		WOYJIF	DOMGAO	0.006044	3.3e-05				FIQCEN	RUPNEW	0.005764	12.4863
		HUJGEA	COJTAX	0.006038	0				XAFFUH	FIQCEN	0.005764	125.132
		WOYHUP	COJTAX	0.006038	0				UVIPOF	MAWCEV	0.005763	12.3839
		WOYJIF	COJTAX	0.006038	0				YOZNIM	MAWCEV	0.005763	12.3843
		HUJGEA	PEVPUD	0.006037	3e-06				UVIPOF	RUPNEW	0.005763	12.489
		WOYHUP	PEVPUD	0.006037	3e-06				YOZNIM	RUPNEW	0.005763	12.4894
		WOYJIF	PEVPUD	0.006037	3e-06				XAFFUH	UVIPOF	0.005763	125.159
		HUJGEA	EDUSUR	0.006034	3.8e-05				XAFFUH	YOZNIM	0.005763	125.163
		WOYHUP	EDUSUR	0.006034	3.8e-05				UXISUR	MAWCEV	0.005761	12.3881
		WOYJIF	EDUSUR	0.006034	3.8e-05				UXISUR	RUPNEW	0.005761	12.4933
		HUJGEA	UPUJAS	0.006027	5.1e-05				XAFFUH	UXISUR	0.005761	125.202
		WOYHUP	UPUJAS	0.006027	5.1e-05				IKETUN	MAWCEV	0.00576	12.3907
		WOYJIF	UPUJAS	0.006027	5.1e-05				IKETUN	RUPNEW	0.00576	12.4959
		HUJGEA	HIFTOG03	0.006026	6.6e-05				XAFFUH	IKETUN	0.00576	125.228
		WOYHUP	HIFTOG03	0.006026	6.6e-05				NANMAS	MAWCOF	0.005759	5.00896
		WOYJIF	HIFTOG03	0.006026	6.6e-05				ADOGEH	MAWCOF	0.005759	12.3915
		HUJGEA	SUXNEF	0.006026	7.4e-05				AXUBAW	MAWCOF	0.005759	12.3915
		WOYHUP	SUXNEF	0.006026	7.4e-05				COJTAX	MAWCOF	0.005759	12.3915
		WOYJIF	SUXNEF	0.006026	7.4e-05				COJTEB	MAWCOF	0.005759	12.3915
		HUJGEA	COJTIF	0.006024	7.3e-05				COJTIF	MAWCOF	0.005759	12.3915
		WOYHUP	COJTIF	0.006024	7.3e-05				COJTOL	MAWCOF	0.005759	12.3915
		WOYJIF	COJTIF	0.006024	7.3e-05				DIHVIB01	MAWCOF	0.005759	12.3915
		HUJGEA	UPUJEW	0.006023	6.1e-05				DOMGAO	MAWCOF	0.005759	12.3915
		WOYHUP	UPUJEW	0.006023	6.1e-05				DOMGES	MAWCOF	0.005759	12.3915
		WOYJIF	UPUJEW	0.006023	6.1e-05				DOTSOV01	MAWCOF	0.005759	12.3915
		HUJGEA	EDUSOL	0.006022	4.6e-05				EBAMUS	MAWCOF	0.005759	12.3915
		WOYHUP	EDUSOL	0.006022	4.6e-05				EDUSIF	MAWCOF	0.005759	12.3915
		WOYJIF	EDUSOL	0.006022	4.6e-05				EDUSOL	MAWCOF	0.005759	12.3915
		HUJGEA	UPUJIA	0.006021	2.6e-05				EDUSUR	MAWCOF	0.005759	12.3915
		WOYHUP	UPUJIA	0.006021	2.6e-05				EDUTAY	MAWCOF	0.005759	12.3915
		WOYJIF	UPUJIA	0.006021	2.6e-05				EDUTIG	MAWCOF	0.005759	12.3915
		HUJGEA	COJTOL	0.006019	2e-05				FIQCEN	MAWCOF	0.005759	12.3915
		WOYHUP	COJTOL	0.006019	2e-05				GAZBUH	MAWCOF	0.005759	12.3915
		WOYJIF	COJTOL	0.006019	2e-05				GENSEA	MAWCOF	0.005759	12.3915
		HUJGEA	GAZBUH	0.006012	0				GENSIE	MAWCOF	0.005759	12.3915
		HUJGEA	LATFOC	0.006012	0				HIFTOG03	MAWCOF	0.005759	12.3915
		WOYHUP	GAZBUH	0.006012	0				HOLQAC01	MAWCOF	0.005759	12.3915
		WOYHUP	LATFOC	0.006012	0				HOLQOQ	MAWCOF	0.005759	12.3915
		WOYJIF	GAZBUH	0.006012	0				HOLQUW	MAWCOF	0.005759	12.3915
		WOYJIF	LATFOC	0.006012	0				HOLRAD	MAWCOF	0.005759	12.3915
		HUJGEA	LATFUI	0.006012	1e-06				IKETIB	MAWCOF	0.005759	12.3915
		WOYHUP	LATFUI	0.006012	1e-06				IKETOH	MAWCOF	0.005759	12.3915
		WOYJIF	LATFUI	0.006012	1e-06				IKETUN	MAWCOF	0.005759	12.3915
		WOYJIF	MIBQAR12	0.006008	3.8e-05				LATFOC	MAWCOF	0.005759	12.3915
		HUJGEA	NIRZAQ	0.006006	3.4e-05				LATFUI	MAWCOF	0.005759	12.3915
		WOYHUP	NIRZAQ	0.006006	3.4e-05				LAWFOF	MAWCOF	0.005759	12.3915
		WOYJIF	NIRZAQ	0.006006	3.4e-05				LAWFUL	MAWCOF	0.005759	12.3915
		WOYHUP	MIBQAR08	0.005994	2.4e-05				LAWGAS	MAWCOF	0.005759	12.3915
		HUJGEA	EDUSIF	0.005994	2.5e-05				LAWGEW	MAWCOF	0.005759	12.3915
		WOYHUP	EDUSIF	0.005994	2.5e-05				LAWGIA	MAWCOF	0.005759	12.3915
		HUJGEA	NEXVET	0.005992	2.6e-05				LAWGOG	MAWCOF	0.005759	12.3915
		HUJGEA	EDUTIG	0.00599	5.3e-05				LAWGUM	MAWCOF	0.005759	12.3915
		HUJGEA	EDUTAY	0.005986	4e-06				LUDLED	MAWCOF	0.005759	12.3915
		HUJGEA	LAWGEW	0.005983	1.1e-05				LUJRAL01	MAWCOF	0.005759	12.3915
		HUJGEA	VAZTUM	0.005983	1.1e-05				MIBQAR01	MAWCOF	0.005759	12.3915
		HUJGEA	UPUJOG	0.005982	2.2e-05				NEXVET	MAWCOF	0.005759	12.3915
		HUJGEA	LAWGIA	0.005976	2.7e-05				NIRZAQ	MAWCOF	0.005759	12.3915
		HUJGEA	MIBQAR01	0.005971	7e-05				PEDRIA	MAWCOF	0.005759	12.3915
		HUJGEA	PEDRIA	0.005971	7.4e-05				PEVPUD	MAWCOF	0.005759	12.3915
		HUJGEA	VAZTOG	0.005971	7.4e-05				PEVQAK	MAWCOF	0.005759	12.3915
		HUJGEA	LAWFUL	0.005971	7.6e-05				PEVQIS	MAWCOF	0.005759	12.3915
		HUJGEA	LAWGAS	0.005971	7.6e-05				PEYPEQ	MAWCOF	0.005759	12.3915
		HUJGEA	LAWGOG	0.005968	2.4e-05				REYMOZ	MAWCOF	0.005759	12.3915
		HUJGEA	LAWFOF	0.005968	2.7e-05				RIFGAQ	MAWCOF	0.005759	12.3915
		HUJGEA	SAHYOQ02	0.005966	2.4e-05				SAHYIK	MAWCOF	0.005759	12.3915
		HUJGEA	PEYPEQ	0.005965	3.3e-05				SAHYOQ02	MAWCOF	0.005759	12.3915
		HUJGEA	LAWGUM	0.005964	4.8e-05				SONTUL	MAWCOF	0.005759	12.3915
		IJENER	TOVGAO	0.005947	85.4946				SONVAT	MAWCOF	0.005759	12.3915
		IJENER	UHOVEU	0.005947	85.5183				SONVEX	MAWCOF	0.005759	12.3915
		IJENER	JOZWUS	0.005947	85.5341				SONVIB	MAWCOF	0.005759	12.3915
		IJENER	JOZWIG01	0.005947	85.5688				SOYWOT	MAWCOF	0.005759	12.3915
		IJENER	JOZXAZ	0.005947	85.5867				SOYWUZ	MAWCOF	0.005759	12.3915
		IJENER	JOZWOM	0.005947	85.5903				SUXNEF	MAWCOF	0.005759	12.3915
		IJENER	UHOFUU	0.005947	85.633				UCOCUM	MAWCOF	0.005759	12.3915
		IJENER	UHOGAB	0.005947	85.6367				UNIGEE	MAWCOF	0.005759	12.3915
		IJENER	RULXOM	0.005947	91.9536				UPUHUK	MAWCOF	0.005759	12.3915
		IJENER	NIGPAW	0.005947	93.1241				UPUJAS	MAWCOF	0.005759	12.3915
		IJENER	RULXUS	0.005947	93.5053				UPUJEW	MAWCOF	0.005759	12.3915
		IJENER	SENVIR	0.005947	94.0767				UPUJIA	MAWCOF	0.005759	12.3915
		HUJGEA	XAMDUM04	0.005941	1.74991				UPUJOG	MAWCOF	0.005759	12.3915
		HUJGEA	ZIGFIG	0.005937	1.73173				UVIPOF	MAWCOF	0.005759	12.3915
		HUJGEA	UPUHUK	0.00592	9e-05				UXISUR	MAWCOF	0.005759	12.3915
		WEBTOP	ORAWAH	0.005905	3.97607				VAZTOG	MAWCOF	0.005759	12.3915
		WEBTOP	LECFAC	0.005905	59.6143				VAZTUM	MAWCOF	0.005759	12.3915
		WEBTOP	LECFOQ	0.005905	59.6351				WULJUJ	MAWCOF	0.005759	12.3915
		WEBTOP	LECFIK	0.005905	59.6769				WULKAQ	MAWCOF	0.005759	12.3915
		WEBTOP	LECFEG	0.005905	59.686				XAMDUM01	MAWCOF	0.005759	12.3915
		WEBTOP	XOGQOB	0.005905	59.8825				XUPGOG	MAWCOF	0.005759	12.3915
		IJENER	NAMDUD	0.005883	93.7738				YOZMEH	MAWCOF	0.005759	12.3915
		IJENER	FUTVAS	0.005797	92.5016				YOZMIL	MAWCOF	0.005759	12.3915
		IJENER	FUTVEW	0.005778	92.6013				YOZMOR	MAWCOF	0.005759	12.3915
		IJENER	FUTTUK	0.005762	93.3303				YOZMUX	MAWCOF	0.005759	12.3915
		SIXWON	YIRHAK	0.005391	2.4e-05				YOZNAE	MAWCOF	0.005759	12.3915
		IMAXUR	LUHVUH	0.005367	22.3428				YOZNEI	MAWCOF	0.005759	12.3915
		IMAXOL	LUHVUH	0.005367	22.7111				YOZNIM	MAWCOF	0.005759	12.3915
		HAYWUB	ELEREU	0.005336	77.2404				YOZNOS	MAWCOF	0.005759	12.3915
		SIXWIH	YIRHAK	0.005319	5e-06				YOZPAG	MAWCOF	0.005759	12.3915
		NASROR	ZIGFEC	0.005312	2.03276				ZACHIX	MAWCOF	0.005759	12.3915
		NASROR	GEVWAI	0.005312	2.05272				ZIGFIG	MAWCOF	0.005759	12.3915
		NASROR	ABAYOU	0.005312	2.08398				ZOFDUV	MAWCOF	0.005759	12.3915
		NASROR	GEVVUB	0.005312	2.08566				BODPAN	MAWCOF	0.005759	49.5676
		NASROR	ZOHFUZ	0.005312	2.10086				UVIPIZ	MAWCEV	0.005756	12.3977
		NASROR	ABAYIO	0.005312	2.14606				UVIPIZ	MAWCOF	0.005756	12.3977
		NASROR	JALLIU	0.005312	30.6336				UVIPIZ	RUPNEW	0.005756	12.503
		NASROR	BOHXAZ	0.005312	32.7191				XAFFUH	UVIPIZ	0.005756	125.299
		NASROR	JUSGOV	0.005312	32.7347				TISPAO	MAWCEV	0.005754	12.4026
		NASROR	PAHVUS	0.005312	32.7413				TISPAO	MAWCOF	0.005754	12.4026
		NASROR	ISENAX	0.005312	32.7547				TISPAO	RUPNEW	0.005754	12.5079
		NASROR	ISENIF	0.005312	32.8102				XAFFUH	TISPAO	0.005754	125.349
		NASROR	TAKCEQ	0.005312	32.8414				LUDLIH	MAWCEV	0.005752	12.4066
		NASROR	WIBYEO	0.005312	32.8702				LUDLIH	MAWCOF	0.005752	12.4066
		NASROR	QAJPEZ01	0.005312	32.9103				LUDLIH	RUPNEW	0.005752	12.5119
		NASROR	WIZMAV01	0.005312	32.9126				XAFFUH	LUDLIH	0.005752	125.389
		NASROR	QAJJOD01	0.005312	32.9571				YOZNUY	MAWCEV	0.00575	12.4121
		NASROR	ISEMUQ	0.005312	33.178				YOZNUY	MAWCOF	0.00575	12.4121
		IMAXUR	QEFXAC	0.005309	26.9119				YOZNUY	RUPNEW	0.00575	12.5174
		IMAXOL	QEFXAC	0.005309	27.2843				XAFFUH	YOZNUY	0.00575	125.444
		NASROR	PETXAP	0.005308	31.3638				XADDEN	MAWCEV	0.005749	12.4128
		DUMMUV	LUHVUH	0.005306	24.4766				XADDEN	MAWCOF	0.005749	12.4128
		JAWTUZ	LUHVUH	0.005306	24.4766				XADDEN	RUPNEW	0.005749	12.5181
		DUMMUV	QEFXAC	0.005306	26.5032				XAFFUH	XADDEN	0.005749	125.451
		JAWTUZ	QEFXAC	0.005306	26.5032				NANMAS	RUPRUQ	0.005747	5.01931
		NASROR	IFEROC	0.005299	31.2577				ADOGEH	RUPRUQ	0.005747	12.4172
		FUVBOP	JALLIU	0.005288	24.1081				AXUBAW	RUPRUQ	0.005747	12.4172
		FUVBOP	IFEROC	0.005288	24.1776				COJTAX	RUPRUQ	0.005747	12.4172
		FUVBOP	PETXAP	0.005288	24.1987				COJTEB	RUPRUQ	0.005747	12.4172
		FUVBOP	BOHXAZ	0.005288	24.3972				COJTIF	RUPRUQ	0.005747	12.4172
		FUVBOP	JUSGOV	0.005288	24.3995				COJTOL	RUPRUQ	0.005747	12.4172
		FUVBOP	PAHVUS	0.005288	24.4006				DIHVIB01	RUPRUQ	0.005747	12.4172
		FUVBOP	ISENAX	0.005288	24.4026				DOMGAO	RUPRUQ	0.005747	12.4172
		FUVBOP	ISENIF	0.005288	24.4111				DOMGES	RUPRUQ	0.005747	12.4172
		FUVBOP	TAKCEQ	0.005288	24.4159				DOTSOV01	RUPRUQ	0.005747	12.4172
		FUVBOP	WIBYEO	0.005288	24.4204				EBAMUS	RUPRUQ	0.005747	12.4172
		FUVBOP	QAJPEZ01	0.005288	24.4266				EDUSIF	RUPRUQ	0.005747	12.4172
		FUVBOP	WIZMAV01	0.005288	24.427				EDUSOL	RUPRUQ	0.005747	12.4172
		FUVBOP	QAJJOD01	0.005288	24.4339				EDUSUR	RUPRUQ	0.005747	12.4172
		FUVBOP	ISEMUQ	0.005288	24.4686				EDUTAY	RUPRUQ	0.005747	12.4172
		FUVBOP	ABAYIO	0.005288	35.1546				EDUTIG	RUPRUQ	0.005747	12.4172
		FUVBOP	GEVVUB	0.005288	35.2963				FIQCEN	RUPRUQ	0.005747	12.4172
		FUVBOP	IFESAP	0.005284	24.1694				GAZBUH	RUPRUQ	0.005747	12.4172
		NASROR	IFESAP	0.005284	31.1485				GENSEA	RUPRUQ	0.005747	12.4172
		NASROR	IYATAE	0.00528	9.51614				GENSIE	RUPRUQ	0.005747	12.4172
		FUVBOP	IYATAE	0.00528	143.395				HIFTOG03	RUPRUQ	0.005747	12.4172
		FUVBOP	ZALLAC	0.005272	24.2035				HOLQAC01	RUPRUQ	0.005747	12.4172
		FUVBOP	ZALLEG	0.005272	24.2175				HOLQOQ	RUPRUQ	0.005747	12.4172
		NASROR	ZALLAC	0.005272	31.0307				HOLQUW	RUPRUQ	0.005747	12.4172
		NASROR	ZALLEG	0.005272	31.1414				HOLRAD	RUPRUQ	0.005747	12.4172
		FUVBOP	MEXYIA	0.005271	24.2243				IKETIB	RUPRUQ	0.005747	12.4172
		NASROR	MEXYIA	0.005271	31.1865				IKETOH	RUPRUQ	0.005747	12.4172
		FUVBOP	HIKSIF	0.005254	28.238				IKETUN	RUPRUQ	0.005747	12.4172
		NASROR	HIKSIF	0.005254	48.8117				LATFOC	RUPRUQ	0.005747	12.4172
		FUVBOP	MEXYEW	0.005249	24.3262				LATFUI	RUPRUQ	0.005747	12.4172
		NASROR	MEXYEW	0.005249	31.3232				LAWFOF	RUPRUQ	0.005747	12.4172
		XUGNIY	LUHVUH	0.005206	24.9452				LAWFUL	RUPRUQ	0.005747	12.4172
		HAYXAI	ELEREU	0.005169	79.6083				LAWGAS	RUPRUQ	0.005747	12.4172
		NASROR	JEBXUM	0.005153	0.0001				LAWGEW	RUPRUQ	0.005747	12.4172
		FUVBOP	JEBXUM	0.005153	48.5113				LAWGIA	RUPRUQ	0.005747	12.4172
		OVAJIG	LUHVUH	0.005143	25.2506				LAWGOG	RUPRUQ	0.005747	12.4172
		QEQBOE	BAZFUF01	0.005142	7.67486				LAWGUM	RUPRUQ	0.005747	12.4172
		QEQBOE	ICAQOU	0.005142	7.86768				LUDLED	RUPRUQ	0.005747	12.4172
		QEQBOE	CAVPIA	0.005142	8.0613				LUDLIH	RUPRUQ	0.005747	12.4172
		QEQBOE	ICAROV	0.005142	8.08825				LUJRAL01	RUPRUQ	0.005747	12.4172
		QEQBOE	VEDWUY	0.005142	8.22047				MIBQAR01	RUPRUQ	0.005747	12.4172
		QEQBOE	CAVPEW	0.005142	8.23166				NEXVET	RUPRUQ	0.005747	12.4172
		QEQBOE	ICAQIO	0.005142	8.24926				NIRZAQ	RUPRUQ	0.005747	12.4172
		QEQBOE	CAVPUM	0.005142	8.25248				PEDRIA	RUPRUQ	0.005747	12.4172
		QEQBOE	IYOWID01	0.005142	8.27813				PEVPUD	RUPRUQ	0.005747	12.4172
		QEQBOE	ICAQUA	0.005142	8.30704				PEVQAK	RUPRUQ	0.005747	12.4172
		QEQBOE	KOZQEX	0.005142	56.244				PEVQIS	RUPRUQ	0.005747	12.4172
		UMUFIR	BAZFUF01	0.005128	7.69618				PEYPEQ	RUPRUQ	0.005747	12.4172
		UMUFIR	ICAQOU	0.005128	7.88954				REYMOZ	RUPRUQ	0.005747	12.4172
		UMUFIR	CAVPIA	0.005128	8.0837				RIFGAQ	RUPRUQ	0.005747	12.4172
		UMUFIR	ICAROV	0.005128	8.11072				SAHYIK	RUPRUQ	0.005747	12.4172
		UMUFIR	VEDWUY	0.005128	8.2433				SAHYOQ02	RUPRUQ	0.005747	12.4172
		UMUFIR	CAVPEW	0.005128	8.25453				SONTUL	RUPRUQ	0.005747	12.4172
		UMUFIR	ICAQIO	0.005128	8.27218				SONVAT	RUPRUQ	0.005747	12.4172
		UMUFIR	CAVPUM	0.005128	8.2754				SONVEX	RUPRUQ	0.005747	12.4172
		UMUFIR	IYOWID01	0.005128	8.30113				SONVIB	RUPRUQ	0.005747	12.4172
		UMUFIR	ICAQUA	0.005128	8.33012				SOYWOT	RUPRUQ	0.005747	12.4172
		FUVBOP	MEXYUM	0.005106	24.9079				SOYWUZ	RUPRUQ	0.005747	12.4172
		NASROR	MEXYUM	0.005106	31.3899				SUXNEF	RUPRUQ	0.005747	12.4172
		FUVBOP	MEXZAT	0.005103	24.9303				TISPAO	RUPRUQ	0.005747	12.4172
		NASROR	MEXZAT	0.005103	31.4749				UCOCUM	RUPRUQ	0.005747	12.4172
		NAGCUW	LUHVUH	0.005054	25.6925				UNIGEE	RUPRUQ	0.005747	12.4172
		QEQBOE	DUGMUP	0.004979	30.8073				UPUHUK	RUPRUQ	0.005747	12.4172
		UMUFIR	DUGMUP	0.004979	30.8073				UPUJAS	RUPRUQ	0.005747	12.4172
		BAWROI	IWETEL	0.004971	1.26495				UPUJEW	RUPRUQ	0.005747	12.4172
		BAWROI	VIHFOK	0.004971	1.69409				UPUJIA	RUPRUQ	0.005747	12.4172
		BAWROI	SESRUG	0.004971	1.91251				UPUJOG	RUPRUQ	0.005747	12.4172
		TEKYOA	KOZQEX	0.004971	2.30672				UVIPIZ	RUPRUQ	0.005747	12.4172
		TEKYOA	NIMQAD	0.004971	3.94777				UVIPOF	RUPRUQ	0.005747	12.4172
		TEKYOA	RAKPAX01	0.004971	4.07276				UXISUR	RUPRUQ	0.005747	12.4172
		TEKYOA	LELMEW	0.004971	4.08685				VAZTOG	RUPRUQ	0.005747	12.4172
		TEKYOA	FORXAM	0.004971	4.19525				VAZTUM	RUPRUQ	0.005747	12.4172
		TEKYOA	XITYEF	0.004971	4.253				WULJUJ	RUPRUQ	0.005747	12.4172
		BAWROI	LELDOX	0.004971	12.8967				WULKAQ	RUPRUQ	0.005747	12.4172
		BAWROI	AGOVUP	0.004971	17.4619				XADDEN	RUPRUQ	0.005747	12.4172
		BAWROI	AGOWAW	0.004971	17.9015				XAMDUM01	RUPRUQ	0.005747	12.4172
		IZIHIK	LILNUR	0.004965	0				YOZMEH	RUPRUQ	0.005747	12.4172
		IZIHOQ	LILNUR	0.004965	0				YOZMIL	RUPRUQ	0.005747	12.4172
		DUMMOP	LILNUR	0.004965	8e-06				YOZMOR	RUPRUQ	0.005747	12.4172
		QEQBOE	LILNUR	0.004965	1.1e-05				YOZMUX	RUPRUQ	0.005747	12.4172
		UMUFIR	LILNUR	0.004965	2.3e-05				YOZNAE	RUPRUQ	0.005747	12.4172
		QEQBOE	BUKRUW	0.004953	1e-06				YOZNEI	RUPRUQ	0.005747	12.4172
		IZIHIK	BUKRUW	0.004953	2e-06				YOZNIM	RUPRUQ	0.005747	12.4172
		IZIHOQ	BUKRUW	0.004953	2e-06				YOZNOS	RUPRUQ	0.005747	12.4172
		UMUFIR	BUKRUW	0.004953	2.6e-05				YOZNUY	RUPRUQ	0.005747	12.4172
		DUMMOP	BUKRUW	0.004953	3e-05				YOZPAG	RUPRUQ	0.005747	12.4172
		IZIHEG	LILNUR	0.004951	0				ZACHIX	RUPRUQ	0.005747	12.4172
		IZIHEG	BUKRUW	0.004951	5e-06				ZIGFIG	RUPRUQ	0.005747	12.4172
		DUMMOP	LILNOL	0.004946	0				ZOFDUV	RUPRUQ	0.005747	12.4172
		IZIHIK	LILNOL	0.004946	0				BODPAN	RUPRUQ	0.005747	49.6703
		IZIHOQ	LILNOL	0.004946	0				XADDIR	MAWCEV	0.005742	12.4282
		IZIHEG	LILNOL	0.004946	0				XADDIR	MAWCOF	0.005742	12.4282
		UMUFIR	LILNOL	0.004946	9e-06				XADDIR	RUPRUQ	0.005742	12.4282
		QEQBOE	LILNOL	0.004946	2.4e-05				XADDIR	RUPNEW	0.005742	12.5337
		DUMMOP	BUKTEI	0.004945	2e-06				XAFFUH	XADDIR	0.005742	125.607
		UMUFIR	BUKTEI	0.004945	2e-06				HAJMIQ	MAWCEV	0.005738	12.437
		IZIHIK	BUKTEI	0.004945	3e-06				HAJMIQ	MAWCOF	0.005738	12.437
		IZIHOQ	BUKTEI	0.004945	3e-06				HAJMIQ	RUPRUQ	0.005738	12.437
		IZIHEG	BUKTEI	0.004945	3e-06				HAJMIQ	RUPNEW	0.005738	12.5426
		QEQBOE	BUKTEI	0.004945	1.6e-05				XAFFUH	HAJMIQ	0.005738	125.696
		IZIHIK	BUKTOS	0.004941	6e-06				NANMAS	MAWBUK	0.005735	5.03048
		IZIHEG	BUKTOS	0.004941	8e-06				ADOGEH	MAWBUK	0.005735	12.4447
		IZIHOQ	BUKTOS	0.004941	1.6e-05				COJTAX	MAWBUK	0.005735	12.4447
		QEQBOE	BUKTOS	0.004941	2e-05				COJTEB	MAWBUK	0.005735	12.4447
		UMUFIR	BUKTOS	0.004941	2.3e-05				COJTIF	MAWBUK	0.005735	12.4447
		DUMMOP	BUKTOS	0.004941	2.9e-05				COJTOL	MAWBUK	0.005735	12.4447
		QEQBOE	BUKTIM	0.004939	7e-06				DIHVIB01	MAWBUK	0.005735	12.4447
		IZIHEG	BUKTIM	0.004939	9e-06				DOMGAO	MAWBUK	0.005735	12.4447
		IZIHIK	BUKTIM	0.004939	1.1e-05				DOMGES	MAWBUK	0.005735	12.4447
		IZIHOQ	BUKTIM	0.004939	1.1e-05				DOTSOV01	MAWBUK	0.005735	12.4447
		DUMMOP	BUKTIM	0.004939	2.2e-05				EBAMUS	MAWBUK	0.005735	12.4447
		UMUFIR	BUKTIM	0.004939	2.4e-05				EDUSIF	MAWBUK	0.005735	12.4447
		ALAHUS	LILNOL	0.004936	0				EDUSOL	MAWBUK	0.005735	12.4447
		ALAHUS	LILNUR	0.004936	0				EDUSUR	MAWBUK	0.005735	12.4447
		ALAHUS	BUKRUW	0.004936	5e-06				EDUTAY	MAWBUK	0.005735	12.4447
		ALAHUS	BUKTOS	0.004936	7e-06				EDUTIG	MAWBUK	0.005735	12.4447
		ALAHUS	BUKTIM	0.004936	8e-06				FIQCEN	MAWBUK	0.005735	12.4447
		ALAHUS	BUKTEI	0.004936	9e-06				GAZBUH	MAWBUK	0.005735	12.4447
		LAZXOB	MEXYUM	0.004935	25.7728				GENSEA	MAWBUK	0.005735	12.4447
		LAZXOB	MEXZAT	0.004935	25.7809				GENSIE	MAWBUK	0.005735	12.4447
		DUMMOP	YENTUJ	0.004934	0				HAJMIQ	MAWBUK	0.005735	12.4447
		ALAHUS	YENTUJ	0.004934	1e-06				HIFTOG03	MAWBUK	0.005735	12.4447
		IZIHIK	YENTUJ	0.004934	1e-06				HOLQAC01	MAWBUK	0.005735	12.4447
		IZIHOQ	YENTUJ	0.004934	1e-06				HOLQOQ	MAWBUK	0.005735	12.4447
		IZIHEG	YENTUJ	0.004934	1e-06				HOLQUW	MAWBUK	0.005735	12.4447
		QEQBOE	YENTUJ	0.004934	1e-06				IKETIB	MAWBUK	0.005735	12.4447
		UMUFIR	YENTUJ	0.004934	1e-05				IKETOH	MAWBUK	0.005735	12.4447
		DUMMOP	BUKTAE	0.004928	0				IKETUN	MAWBUK	0.005735	12.4447
		IZIHEG	BUKTAE	0.004928	1e-06				LATFOC	MAWBUK	0.005735	12.4447
		QEQBOE	BUKTAE	0.004928	2e-06				LATFUI	MAWBUK	0.005735	12.4447
		UMUFIR	BUKTAE	0.004928	2e-06				LAWFOF	MAWBUK	0.005735	12.4447
		ALAHUS	BUKTAE	0.004928	5e-06				LAWFUL	MAWBUK	0.005735	12.4447
		IZIHIK	BUKTAE	0.004928	5e-06				LAWGAS	MAWBUK	0.005735	12.4447
		IZIHOQ	BUKTAE	0.004928	5e-06				LAWGEW	MAWBUK	0.005735	12.4447
		IZIHAC	BUKTOS	0.004884	2e-06				LAWGIA	MAWBUK	0.005735	12.4447
		IZIHAC	BUKRUW	0.004884	7e-06				LAWGOG	MAWBUK	0.005735	12.4447
		LAZXOB	TUWFIC	0.004877	38.8304				LAWGUM	MAWBUK	0.005735	12.4447
		KESCAP	LILNUR	0.004843	0				LUDLED	MAWBUK	0.005735	12.4447
		KESCAP	BUKTAE	0.004843	0				LUDLIH	MAWBUK	0.005735	12.4447
		KESCAP	LILNOL	0.004843	2e-06				LUJRAL01	MAWBUK	0.005735	12.4447
		KESCAP	YENTUJ	0.004843	4e-06				MIBQAR01	MAWBUK	0.005735	12.4447
		KESCAP	BUKTIM	0.004843	1.4e-05				NEXVET	MAWBUK	0.005735	12.4447
		KESCAP	BUKTEI	0.004843	2.3e-05				NIRZAQ	MAWBUK	0.005735	12.4447
		KESCAP	BUKRUW	0.004843	2.4e-05				PEDRIA	MAWBUK	0.005735	12.4447
		KESCAP	BUKTOS	0.004843	4.2e-05				PEVPUD	MAWBUK	0.005735	12.4447
		CILLAL	NIMQAD	0.004794	3.9171				PEVQIS	MAWBUK	0.005735	12.4447
		CILLAL	RAKPAX01	0.004794	4.01211				PEYPEQ	MAWBUK	0.005735	12.4447
		CILLAL	LELMEW	0.004794	4.01795				REYMOZ	MAWBUK	0.005735	12.4447
		CILLAL	FORXAM	0.004794	4.07879				RIFGAQ	MAWBUK	0.005735	12.4447
		CILLAL	XITYEF	0.004794	4.12321				SAHYIK	MAWBUK	0.005735	12.4447
		LAZXOB	NUBBAP	0.004786	39.8364				SAHYOQ02	MAWBUK	0.005735	12.4447
		YALGAU	XOGQUH	0.004785	1.86324				SONTUL	MAWBUK	0.005735	12.4447
		LAZXOB	GIRYAJ	0.004775	39.9988				SONVAT	MAWBUK	0.005735	12.4447
		YALGIC	XOGQUH	0.004741	1.84556				SONVEX	MAWBUK	0.005735	12.4447
		UCAMES	LELDOX	0.00473	83.3322				SONVIB	MAWBUK	0.005735	12.4447
		LAZXOB	VEHJOJ	0.004725	40.4419				SOYWOT	MAWBUK	0.005735	12.4447
		LAZXOB	VEHJUP	0.004706	40.5013				SOYWUZ	MAWBUK	0.005735	12.4447
		YALGEY	XOGQUH	0.004704	1.78647				SUXNEF	MAWBUK	0.005735	12.4447
		BAWROI	DUSHEG	0.004693	0.660379				TISPAO	MAWBUK	0.005735	12.4447
		LAZXOB	TAKCAM	0.004688	28.3974				UCOCUM	MAWBUK	0.005735	12.4447
		LAZXOB	TETSET	0.004667	28.4513				UNIGEE	MAWBUK	0.005735	12.4447
		ADASOP	IMAPUJ	0.004659	40.8122				UPUHUK	MAWBUK	0.005735	12.4447
		CILLAL	ADASIJ	0.00465	7.95297				UPUJAS	MAWBUK	0.005735	12.4447
		ADASOP	ADASIJ	0.00465	9.20987				UPUJEW	MAWBUK	0.005735	12.4447
		ADASUV	ADASIJ	0.004629	8.90718				UPUJIA	MAWBUK	0.005735	12.4447
		ADASUV	IMAPUJ	0.004629	41.4823				UPUJOG	MAWBUK	0.005735	12.4447
		DUGMOJ	ADASIJ	0.004585	7.93941				UVIPIZ	MAWBUK	0.005735	12.4447
		XEMKOS	NIBPUM	0.004566	26.6845				UVIPOF	MAWBUK	0.005735	12.4447
		XEMKOS	TEQPEM	0.004566	26.6845				UXISUR	MAWBUK	0.005735	12.4447
		XEMKOS	VEBHUG	0.004566	26.6845				VAZTOG	MAWBUK	0.005735	12.4447
		TICQAA	ADASIJ	0.004554	8.39011				VAZTUM	MAWBUK	0.005735	12.4447
		YALGEY	RANVUA	0.004538	2.14732				WULJUJ	MAWBUK	0.005735	12.4447
		YALGIC	RANVUA	0.004538	2.2293				WULKAQ	MAWBUK	0.005735	12.4447
		ADASOP	SIZPUN	0.004534	1.74012				XADDEN	MAWBUK	0.005735	12.4447
		ADASUV	SIZPUN	0.004534	2.11566				XADDIR	MAWBUK	0.005735	12.4447
		TICQAA	SIZPUN	0.004534	3.56321				XAMDUM01	MAWBUK	0.005735	12.4447
		DUGMOJ	SIZPUN	0.004534	4.00135				YOZMEH	MAWBUK	0.005735	12.4447
		CILLAL	SIZPUN	0.004534	4.35929				YOZMIL	MAWBUK	0.005735	12.4447
		XEMKOS	EDUTUS	0.004417	27.5811				YOZMOR	MAWBUK	0.005735	12.4447
		XEMKOS	SERBUO	0.004393	27.7324				YOZMUX	MAWBUK	0.005735	12.4447
		ADASUV	RAHNOF	0.004386	2.57404				YOZNAE	MAWBUK	0.005735	12.4447
		TICQAA	RAHNOF	0.004386	3.70243				YOZNEI	MAWBUK	0.005735	12.4447
		DUGMOJ	RAHNOF	0.004386	4.58862				YOZNIM	MAWBUK	0.005735	12.4447
		ADASUV	RAHNUL	0.004385	2.61717				YOZNOS	MAWBUK	0.005735	12.4447
		TICQAA	RAHNUL	0.004385	3.78115				YOZNUY	MAWBUK	0.005735	12.4447
		DUGMOJ	RAHNUL	0.004385	4.62331				YOZPAG	MAWBUK	0.005735	12.4447
		XEMKOS	GEBPEK	0.004376	27.8431				ZACHIX	MAWBUK	0.005735	12.4447
		ADASUV	VUJBIM	0.004368	2.69322				ZIGFIG	MAWBUK	0.005735	12.4447
		TICQAA	VUJBIM	0.004368	3.84989				ZOFDUV	MAWBUK	0.005735	12.4447
		DUGMOJ	VUJBIM	0.004368	4.70792				BODPAN	MAWBUK	0.005735	49.7807
		TICQAA	MUDTEL	0.00436	3.72508				NANMAS	MAWCAR	0.00573	5.03423
		DUGMOJ	MUDTEL	0.00436	4.61637				ADOGEH	MAWCAR	0.00573	12.4541
		ZIVCOY	RAHNOF	0.004359	3.73067				COJTAX	MAWCAR	0.00573	12.4541
		ZIVCOY	MUDTEL	0.004359	3.73143				COJTEB	MAWCAR	0.00573	12.4541
		ZIVCOY	RAHNUL	0.004359	3.79667				COJTIF	MAWCAR	0.00573	12.4541
		ZIVCOY	VUJBIM	0.004359	3.82163				COJTOL	MAWCAR	0.00573	12.4541
		ZIVCOY	SIZPUN	0.004359	4.01171				DIHVIB01	MAWCAR	0.00573	12.4541
		ZIVCOY	VUJBEI	0.004358	3.9798				DOMGAO	MAWCAR	0.00573	12.4541
		TICQAA	VUJBEI	0.004358	4.02468				DOMGES	MAWCAR	0.00573	12.4541
		DUGMOJ	VUJBEI	0.004358	4.75183				DOTSOV01	MAWCAR	0.00573	12.4541
		ZIVCOY	MUDTAH	0.004356	3.84937				EBAMUS	MAWCAR	0.00573	12.4541
		TICQAA	MUDTAH	0.004356	3.84944				EDUSIF	MAWCAR	0.00573	12.4541
		DUGMOJ	MUDTAH	0.004356	4.64429				EDUSOL	MAWCAR	0.00573	12.4541
		ZIVCOY	RAHPAT	0.004301	3.6496				EDUSUR	MAWCAR	0.00573	12.4541
		TICQAA	RAHPAT	0.004301	3.73099				EDUTAY	MAWCAR	0.00573	12.4541
		ZIVCOY	SUPQAW	0.004285	11.5413				EDUTIG	MAWCAR	0.00573	12.4541
		ZIVCOY	XOZXOA	0.004271	11.0898				FIQCEN	MAWCAR	0.00573	12.4541
		HUYFAJ	RAHNOF	0.004263	4.01192				GAZBUH	MAWCAR	0.00573	12.4541
		HUYFAJ	MUDTEL	0.004263	4.01305				GENSEA	MAWCAR	0.00573	12.4541
		HUYFAJ	RAHNUL	0.004263	4.05663				GENSIE	MAWCAR	0.00573	12.4541
		HUYFAJ	MUDTAH	0.004263	4.06478				HAJMIQ	MAWCAR	0.00573	12.4541
		HUYFAJ	VUJBIM	0.004263	4.11222				HIFTOG03	MAWCAR	0.00573	12.4541
		HUYFAJ	RAHPAT	0.004263	4.13783				HOLQAC01	MAWCAR	0.00573	12.4541
		HUYFAJ	VUJBEI	0.004263	4.18384				HOLQOQ	MAWCAR	0.00573	12.4541
		HUYFAJ	SUPQAW	0.004263	14.1713				HOLQUW	MAWCAR	0.00573	12.4541
		HUYFAJ	XOZXOA	0.004263	15.1799				IKETIB	MAWCAR	0.00573	12.4541
		KARNID	RAHPAT	0.00426	3.67114				IKETOH	MAWCAR	0.00573	12.4541
		KARNID	RAHNOF	0.00426	3.87986				IKETUN	MAWCAR	0.00573	12.4541
		KARNID	MUDTEL	0.00426	3.88054				LATFOC	MAWCAR	0.00573	12.4541
		KARNID	RAHNUL	0.00426	3.95422				LATFUI	MAWCAR	0.00573	12.4541
		KARNID	VUJBIM	0.00426	3.97083				LAWFOF	MAWCAR	0.00573	12.4541
		KARNID	MUDTAH	0.00426	4.0181				LAWFUL	MAWCAR	0.00573	12.4541
		KARNID	VUJBEI	0.00426	4.15827				LAWGAS	MAWCAR	0.00573	12.4541
		KARNID	XOZXOA	0.00426	10.0381				LAWGEW	MAWCAR	0.00573	12.4541
		KARNID	SUPQAW	0.00426	10.9712				LAWGIA	MAWCAR	0.00573	12.4541
		KOJXUD	VUPNAX	0.004256	2e-06				LAWGOG	MAWCAR	0.00573	12.4541
		KOJXUD	GEBPAG	0.004256	8e-06				LAWGUM	MAWCAR	0.00573	12.4541
		KARNID	DEKMUE	0.004195	3.68183				LUDLED	MAWCAR	0.00573	12.4541
		ZIVCOY	DEKMUE	0.004195	3.74043				LUDLIH	MAWCAR	0.00573	12.4541
		HUYFAJ	DEKMUE	0.004195	4.35627				LUJRAL01	MAWCAR	0.00573	12.4541
		HUYFAJ	YODWUL	0.004135	3.99567				MIBQAR01	MAWCAR	0.00573	12.4541
		ZIVCOY	YODWUL	0.004135	5.07633				NEXVET	MAWCAR	0.00573	12.4541
		KARNID	YODWUL	0.004135	5.51978				NIRZAQ	MAWCAR	0.00573	12.4541
		KARNID	UGOCAW	0.004082	3.81336				PEDRIA	MAWCAR	0.00573	12.4541
		HUYFAJ	UGOCAW	0.004082	4.90441				PEVPUD	MAWCAR	0.00573	12.4541
		KARNID	LIZWEX	0.004066	3.90801				PEVQIS	MAWCAR	0.00573	12.4541
		HUYFAJ	LIZWEX	0.004066	5.05579				PEYPEQ	MAWCAR	0.00573	12.4541
		FELJEO	EBAMOL	0.004065	7.09366				REYMOZ	MAWCAR	0.00573	12.4541
		FELJEO	AXUBOL	0.004065	7.14575				RIFGAQ	MAWCAR	0.00573	12.4541
		FELJEO	KARLAS	0.004065	7.18375				SAHYIK	MAWCAR	0.00573	12.4541
		FELJEO	OYUJUO	0.004065	7.30074				SAHYOQ02	MAWCAR	0.00573	12.4541
		FELJEO	AGOWEA	0.004065	7.67584				SONTUL	MAWCAR	0.00573	12.4541
		FELJEO	WAVQUH	0.004065	7.76212				SONVAT	MAWCAR	0.00573	12.4541
		XAHPAZ	COXHED	0.004051	1e-06				SONVEX	MAWCAR	0.00573	12.4541
		XAHPAZ	COXHIH	0.004051	1e-06				SONVIB	MAWCAR	0.00573	12.4541
		VEHNAZ	YIXBIQ	0.004045	0.006685				SOYWOT	MAWCAR	0.00573	12.4541
		KARNID	OMIPEH	0.004045	4.00566				SOYWUZ	MAWCAR	0.00573	12.4541
		HUYFAJ	OMIPEH	0.004045	5.19901				SUXNEF	MAWCAR	0.00573	12.4541
		VEHNAZ	BOQQAB	0.004045	7.53634				TISPAO	MAWCAR	0.00573	12.4541
		KARNID	NOBWUY	0.004024	4.0045				UCOCUM	MAWCAR	0.00573	12.4541
		KARNID	UGOCEA	0.004024	4.0045				UNIGEE	MAWCAR	0.00573	12.4541
		HUYFAJ	NOBWUY	0.004024	5.33503				UPUHUK	MAWCAR	0.00573	12.4541
		HUYFAJ	UGOCEA	0.004024	5.33503				UPUJAS	MAWCAR	0.00573	12.4541
		FELJEO	UPAQEJ	0.004023	4.64342				UPUJEW	MAWCAR	0.00573	12.4541
		KARNID	OMIMEE	0.004022	3.92877				UPUJIA	MAWCAR	0.00573	12.4541
		HUYFAJ	OMIMEE	0.004022	5.1388				UPUJOG	MAWCAR	0.00573	12.4541
		KARNID	OMITUB	0.004019	3.93526				UVIPIZ	MAWCAR	0.00573	12.4541
		HUYFAJ	OMITUB	0.004019	5.14846				UVIPOF	MAWCAR	0.00573	12.4541
		FELJEO	UPAQIN	0.004015	4.52429				UXISUR	MAWCAR	0.00573	12.4541
		WIFLAA	COXHED	0.003957	1e-06				VAZTOG	MAWCAR	0.00573	12.4541
		VEHNAZ	GOJFAN	0.003926	0.132436				VAZTUM	MAWCAR	0.00573	12.4541
		TEFTEG	GOJFAN	0.003926	4.96297				WULJUJ	MAWCAR	0.00573	12.4541
		VEKFOH	MUBZUG	0.003917	31.839				WULKAQ	MAWCAR	0.00573	12.4541
		VEKFOH	MUBZOA	0.003917	31.9129				XADDEN	MAWCAR	0.00573	12.4541
		VEKFOH	AGOWEA	0.003917	32.3633				XADDIR	MAWCAR	0.00573	12.4541
		VEKFOH	UPAQEJ	0.003917	43.9204				XAMDUM01	MAWCAR	0.00573	12.4541
		VEKFOH	UPAQIN	0.003917	44.1328				YOZMEH	MAWCAR	0.00573	12.4541
		FATQID	RAFGAI	0.003909	85.3688				YOZMIL	MAWCAR	0.00573	12.4541
		HOGLEV	PELRIJ	0.003703	13.7255				YOZMOR	MAWCAR	0.00573	12.4541
		HOGLEV	BINRUN	0.003703	16.0299				YOZMUX	MAWCAR	0.00573	12.4541
		YILJAG	LUPVEZ	0.003687	23.8845				YOZNAE	MAWCAR	0.00573	12.4541
		HUDMOK	LUPVEZ	0.003687	23.8845				YOZNEI	MAWCAR	0.00573	12.4541
		HUDMIE	LUPVEZ	0.003687	23.8845				YOZNIM	MAWCAR	0.00573	12.4541
		WIYFAM	LUPVEZ	0.003687	23.8845				YOZNOS	MAWCAR	0.00573	12.4541
		HOGLEV	ACOCOM	0.003686	4.8354				YOZNUY	MAWCAR	0.00573	12.4541
		HOGLEV	BINROH	0.003675	8.1836				YOZPAG	MAWCAR	0.00573	12.4541
		VABKAN	IVEKEA	0.003672	3.92916				ZACHIX	MAWCAR	0.00573	12.4541
		VABKAN	NIMQEH	0.003672	3.93928				ZIGFIG	MAWCAR	0.00573	12.4541
		VABKAN	OWUWIO	0.003672	4.82556				ZOFDUV	MAWCAR	0.00573	12.4541
		VABKAN	BINROH	0.003672	11.2614				BODPAN	MAWCAR	0.00573	49.8179
		VABKAN	PELRIJ	0.003672	16.9074				DAPBIH	MAWBUK	0.005727	12.4625
		VABKAN	BINRUN	0.003672	19.8265				DAPBIH	MAWCAR	0.005727	12.4625
		VABKAN	FORXIU	0.003672	22.0088				DAPBIH	MAWCEV	0.005727	12.4625
		HOGLEV	ACODAZ	0.003664	4.94357				DAPBIH	MAWCOF	0.005727	12.4625
		HOGLEV	ACOCUS	0.003652	4.88489				DAPBIH	RUPRUQ	0.005727	12.4625
		VABKAN	VOXTOT	0.003634	11.1338				DAPBIH	RUPNEW	0.005727	12.5683
		VABKAN	DEKLEN01	0.00363	4.2711				XAFFUH	DAPBIH	0.005727	125.953
		VABKAN	FOPFAS	0.003621	4.39198				SAPHUP	MAWBUK	0.005722	5.0414
		HUDMOK	LUPVOJ	0.0036	23.7999				SAPHUP	MAWCAR	0.005722	5.0414
		YILJAG	LUPVOJ	0.0036	23.7999				SAPHUP	MAWCEV	0.005722	5.0414
		HUDMIE	LUPVOJ	0.0036	23.8				SAPHUP	MAWCOF	0.005722	5.0414
		WIYFAM	LUPVOJ	0.0036	23.8				SAPHUP	RUPRUQ	0.005722	5.0414
		VABKAN	DEKMOY01	0.003593	4.30098				SAPHUP	RUPNEW	0.005722	5.11047
		VABKAN	DEKNOZ	0.003592	4.31884				OQIZUL	MAWBUK	0.005719	12.4783
		RAHBOU	ACOCOM	0.003589	3.59635				OQIZUL	MAWCAR	0.005719	12.4783
		RAHBOU	ACOCUS	0.003589	3.59994				OQIZUL	MAWCEV	0.005719	12.4783
		RAHBOU	ACODAZ	0.003589	3.66471				OQIZUL	MAWCOF	0.005719	12.4783
		CILCOS	NUVYAG	0.003584	0				OQIZUL	RUPRUQ	0.005719	12.4783
		VABKER	IVEKEA	0.003563	4.00141				HANHAH	MAWBUK	0.005719	12.4784
		VABKER	NIMQEH	0.003563	4.01664				HANHAH	MAWCAR	0.005719	12.4784
		VABKER	DEKMOY01	0.003563	4.21929				HANHAH	MAWCEV	0.005719	12.4784
		VABKER	DEKNOZ	0.003563	4.23272				HANHAH	MAWCOF	0.005719	12.4784
		VABKER	DEKLEN01	0.003563	4.24199				HANHAH	RUPRUQ	0.005719	12.4784
		VABKER	FOPFAS	0.003563	4.35699				OQIZUL	RUPNEW	0.005719	12.5842
		VABKER	OWUWIO	0.003563	4.82915				HANHAH	RUPNEW	0.005719	12.5843
		VABKER	VOXTOT	0.003563	10.9927				XAFFUH	OQIZUL	0.005719	126.112
		VABKER	BINROH	0.003563	11.254				XAFFUH	HANHAH	0.005719	126.114
		VABKER	BINRUN	0.003563	20.0228				NANMAS	NIMXAK	0.005718	5.04546
		VABKER	FORXIU	0.003563	23.2769				SAPHUP	NIMXAK	0.005718	5.04546
		CILCOS	LIKDOA	0.00354	1.73672				ADOGEH	NIMXAK	0.005718	12.4818
		HOGLEV	DAJBOI	0.003533	80.9222				COJTAX	NIMXAK	0.005718	12.4818
		LASDEQ	XAPFOM	0.003512	19.2596				COJTEB	NIMXAK	0.005718	12.4818
		CABQEB	GISMAY	0.003482	19.5437				COJTIF	NIMXAK	0.005718	12.4818
		VABKER	KOZQIB	0.003466	9.8203				COJTOL	NIMXAK	0.005718	12.4818
		VABKAN	KOZQIB	0.003466	10.2551				DAPBIH	NIMXAK	0.005718	12.4818
		CILCOS	TUWVEO	0.00346	0				DIHVIB01	NIMXAK	0.005718	12.4818
		OTOYUT	NACQEQ	0.003441	0				DOMGAO	NIMXAK	0.005718	12.4818
		YEKXUJ	NACQEQ	0.003441	1e-06				DOTSOV01	NIMXAK	0.005718	12.4818
		OTOZEE	NACQEQ	0.003441	2e-06				EBAMUS	NIMXAK	0.005718	12.4818
		WEMYUI	NACQEQ	0.003441	2e-06				EDUSIF	NIMXAK	0.005718	12.4818
		OTOZAA	NACQEQ	0.003441	5e-06				EDUSOL	NIMXAK	0.005718	12.4818
		WEMYOC	NACQEQ	0.003431	3e-06				EDUSUR	NIMXAK	0.005718	12.4818
		OTOYUT	NACXIB	0.003426	0				EDUTAY	NIMXAK	0.005718	12.4818
		OTOZAA	NACXIB	0.003426	0				EDUTIG	NIMXAK	0.005718	12.4818
		YEKXUJ	NACXIB	0.003426	2e-06				FIQCEN	NIMXAK	0.005718	12.4818
		OTOZAA	ZELROZ	0.003411	0				GAZBUH	NIMXAK	0.005718	12.4818
		OTOZEE	ZELROZ	0.003411	0				GENSEA	NIMXAK	0.005718	12.4818
		WEMYOC	ZELROZ	0.003411	0				GENSIE	NIMXAK	0.005718	12.4818
		WEMYUI	ZELROZ	0.003411	0				HAJMIQ	NIMXAK	0.005718	12.4818
		YEKXUJ	ZELROZ	0.003411	0				HANHAH	NIMXAK	0.005718	12.4818
		WEMYOC	NACXEX	0.003398	4e-06				HIFTOG03	NIMXAK	0.005718	12.4818
		WEMYUI	NACXEX	0.003398	5e-06				HOLQAC01	NIMXAK	0.005718	12.4818
		OTOZEE	NACXEX	0.003398	6e-06				HOLQOQ	NIMXAK	0.005718	12.4818
		OTOZEE	IZUSEC	0.003396	0				IKETIB	NIMXAK	0.005718	12.4818
		OTOZEE	ZILBUT	0.003396	0				IKETOH	NIMXAK	0.005718	12.4818
		WEMYOC	IZUSEC	0.003396	0				IKETUN	NIMXAK	0.005718	12.4818
		WEMYOC	ZILBUT	0.003396	0				LATFOC	NIMXAK	0.005718	12.4818
		WEMYUI	IZUSEC	0.003396	0				LATFUI	NIMXAK	0.005718	12.4818
		WEMYUI	ZILBUT	0.003396	0				LAWFOF	NIMXAK	0.005718	12.4818
		OTOZEE	IZUSAY	0.003395	0				LAWFUL	NIMXAK	0.005718	12.4818
		WEMYOC	IZUSAY	0.003395	0				LAWGAS	NIMXAK	0.005718	12.4818
		WEMYUI	IZUSAY	0.003395	0				LAWGEW	NIMXAK	0.005718	12.4818
		OTOZEE	CUVTIX	0.003391	0				LAWGIA	NIMXAK	0.005718	12.4818
		WEMYOC	CUVTIX	0.003391	0				LAWGOG	NIMXAK	0.005718	12.4818
		WEMYUI	CUVTIX	0.003391	0				LAWGUM	NIMXAK	0.005718	12.4818
		OTOZEE	NADFAC	0.00339	0				LUDLED	NIMXAK	0.005718	12.4818
		WEMYOC	NADFAC	0.00339	1e-06				LUDLIH	NIMXAK	0.005718	12.4818
		WEMYUI	NADFAC	0.00339	1e-06				MIBQAR01	NIMXAK	0.005718	12.4818
		WEMYOC	NACQIU	0.003387	1.2e-05				NEXVET	NIMXAK	0.005718	12.4818
		WEMYUI	NACQIU	0.003387	1.2e-05				NIRZAQ	NIMXAK	0.005718	12.4818
		OTOZEE	NACQIU	0.003387	2.1e-05				OQIZUL	NIMXAK	0.005718	12.4818
		OTOZEE	NACXOH	0.003385	0				PEDRIA	NIMXAK	0.005718	12.4818
		WEMYOC	NACXOH	0.003385	0				PEVPUD	NIMXAK	0.005718	12.4818
		WEMYUI	NACXOH	0.003385	1e-06				PEYPEQ	NIMXAK	0.005718	12.4818
		OTOZEE	NACVUL01	0.00338	0				REYMOZ	NIMXAK	0.005718	12.4818
		OTOZEE	NACXIB01	0.00338	0				RIFGAQ	NIMXAK	0.005718	12.4818
		OTOZEE	NACYEY01	0.00338	0				SAHYOQ02	NIMXAK	0.005718	12.4818
		OTOZEE	NACYIC	0.00338	0				SONTUL	NIMXAK	0.005718	12.4818
		OTOZEE	NACZUP01	0.00338	0				SONVAT	NIMXAK	0.005718	12.4818
		WEMYOC	NACZUP01	0.00338	0				SONVEX	NIMXAK	0.005718	12.4818
		WEMYOC	NACVUL01	0.00338	0				SONVIB	NIMXAK	0.005718	12.4818
		WEMYOC	NACXIB01	0.00338	0				SOYWOT	NIMXAK	0.005718	12.4818
		WEMYOC	NACYEY01	0.00338	0				SOYWUZ	NIMXAK	0.005718	12.4818
		WEMYOC	NACYIC	0.00338	0				SUXNEF	NIMXAK	0.005718	12.4818
		WEMYUI	NACVUL01	0.00338	0				TISPAO	NIMXAK	0.005718	12.4818
		WEMYUI	NACXIB01	0.00338	0				UCOCUM	NIMXAK	0.005718	12.4818
		WEMYUI	NACYEY01	0.00338	0				UPUHUK	NIMXAK	0.005718	12.4818
		WEMYUI	NACYIC	0.00338	0				UPUJAS	NIMXAK	0.005718	12.4818
		WEMYUI	NACZUP01	0.00338	0				UPUJEW	NIMXAK	0.005718	12.4818
		KEFBII	KOZQIB	0.003377	0.189926				UPUJIA	NIMXAK	0.005718	12.4818
		KEFBII	QIYDAF	0.003377	17.2219				UPUJOG	NIMXAK	0.005718	12.4818
		KEFBII	QIYDIN	0.003377	17.2975				UVIPIZ	NIMXAK	0.005718	12.4818
		OTOZEE	XAMHAW	0.003376	0				UVIPOF	NIMXAK	0.005718	12.4818
		WEMYOC	XAMHAW	0.003376	4e-06				UXISUR	NIMXAK	0.005718	12.4818
		WEMYUI	XAMHAW	0.003376	4e-06				VAZTOG	NIMXAK	0.005718	12.4818
		OTOZEE	CUVTOD	0.003373	0				VAZTUM	NIMXAK	0.005718	12.4818
		WEMYOC	CUVTOD	0.003373	1.4e-05				WULJUJ	NIMXAK	0.005718	12.4818
		WEMYUI	CUVTOD	0.003373	1.4e-05				WULKAQ	NIMXAK	0.005718	12.4818
		XAMHEA	NACQEQ	0.003372	0				XADDEN	NIMXAK	0.005718	12.4818
		XAMHEA	NACQIU	0.003372	0				XADDIR	NIMXAK	0.005718	12.4818
		XAMHEA	NACXIB01	0.003372	0				XAMDUM01	NIMXAK	0.005718	12.4818
		XAMHEA	NACYIC	0.003372	0				YOZMEH	NIMXAK	0.005718	12.4818
		XAMHEA	NACXOH	0.003372	1e-06				YOZMIL	NIMXAK	0.005718	12.4818
		XAMHEA	CUVTIX	0.003372	1e-06				YOZMOR	NIMXAK	0.005718	12.4818
		XAMHEA	CUVTOD	0.003372	1e-06				YOZMUX	NIMXAK	0.005718	12.4818
		XAMHEA	IZUSAY	0.003372	1e-06				YOZNAE	NIMXAK	0.005718	12.4818
		XAMHEA	IZUSEC	0.003372	1e-06				YOZNEI	NIMXAK	0.005718	12.4818
		XAMHEA	NACZUP01	0.003372	1e-06				YOZNIM	NIMXAK	0.005718	12.4818
		XAMHEA	NADFAC	0.003372	1e-06				YOZNOS	NIMXAK	0.005718	12.4818
		XAMHEA	XAMHAW	0.003372	1e-06				YOZNUY	NIMXAK	0.005718	12.4818
		XAMHEA	ZILBUT	0.003372	1e-06				YOZPAG	NIMXAK	0.005718	12.4818
		XAMHEA	NACVUL01	0.003372	1e-06				ZACHIX	NIMXAK	0.005718	12.4818
		XAMHEA	NACYEY01	0.003372	1e-06				ZIGFIG	NIMXAK	0.005718	12.4818
		XAMHEA	ZELROZ	0.003372	1e-06				ZOFDUV	NIMXAK	0.005718	12.4818
		XAMHEA	NACXEX	0.003372	3e-06				BODPAN	NIMXAK	0.005718	49.929
		BIBDEY	NACQEQ	0.00336	0				QURNEY	JACQUA	0.005687	0.587421
		BIBDEY	NACQIU	0.00336	0				RIFDUG01	MAWBUK	0.005679	12.5671
		BIBDEY	NACXIB01	0.00336	0				RIFDUG01	MAWCAR	0.005679	12.5671
		BIBDEY	NACYIC	0.00336	0				RIFDUG01	MAWCEV	0.005679	12.5671
		BIBDEY	NACXOH	0.00336	2e-06				RIFDUG01	MAWCOF	0.005679	12.5671
		BIBDEY	NACXEX	0.00336	4e-06				RIFDUG01	NIMXAK	0.005679	12.5671
		BIBDEY	NACVUL01	0.00336	1.3e-05				RIFDUG01	RUPRUQ	0.005679	12.5671
		BIBDEY	NACYEY01	0.00336	1.3e-05				RIFDUG01	RUPNEW	0.005679	12.6738
		BIBDEY	ZELROZ	0.00336	1.3e-05				MAKHOY	MAWBUK	0.005679	50.2637
		BIBDEY	CUVTIX	0.00336	1.3e-05				MAKHOY	MAWCAR	0.005679	50.2637
		BIBDEY	CUVTOD	0.00336	1.3e-05				MAKHOY	MAWCEV	0.005679	50.2637
		BIBDEY	IZUSAY	0.00336	1.3e-05				MAKHOY	MAWCOF	0.005679	50.2637
		BIBDEY	IZUSEC	0.00336	1.3e-05				MAKHOY	NIMXAK	0.005679	50.2637
		BIBDEY	NACZUP01	0.00336	1.3e-05				MAKHOY	RUPRUQ	0.005679	50.2637
		BIBDEY	NADFAC	0.00336	1.3e-05				MAKHOY	RUPNEW	0.005679	50.6901
		BIBDEY	XAMHAW	0.00336	1.3e-05				XIVTED	JACQUA	0.005676	0.58005
		BIBDEY	ZILBUT	0.00336	1.3e-05				IVESOS	MAWBUK	0.005673	12.5795
		XEKLIK	KOZQIB	0.003359	0.190857				IVESOS	MAWCAR	0.005673	12.5795
		XEKLIK	QIYDAF	0.003359	17.3123				IVESOS	MAWCEV	0.005673	12.5795
		XEKLIK	QIYDIN	0.003359	17.3883				IVESOS	MAWCOF	0.005673	12.5795
		GOBCUX	XAPFOM	0.003359	31.3553				IVESOS	NIMXAK	0.005673	12.5795
		IKUBIB	NACQEQ	0.003353	0				IVESOS	RUPRUQ	0.005673	12.5795
		IKUBIB	NACQIU	0.003353	0				IVESOS	RUPNEW	0.005673	12.6862
		IKUBIB	NACXIB01	0.003353	0				DAPBED	MAWBUK	0.005665	12.5972
		IKUBIB	NACYIC	0.003353	0				DAPBED	MAWCAR	0.005665	12.5972
		IKUBIB	NACXOH	0.003353	4e-06				DAPBED	MAWCEV	0.005665	12.5972
		IKUBIB	NACXEX	0.003353	7e-06				DAPBED	MAWCOF	0.005665	12.5972
		IKUBIB	CUVTIX	0.003353	1.1e-05				DAPBED	NIMXAK	0.005665	12.5972
		IKUBIB	CUVTOD	0.003353	1.1e-05				DAPBED	RUPRUQ	0.005665	12.5972
		IKUBIB	IZUSAY	0.003353	1.1e-05				DAPBED	RUPNEW	0.005665	12.7041
		IKUBIB	IZUSEC	0.003353	1.1e-05				EZOFEF	MAWBUK	0.005656	12.6184
		IKUBIB	NACZUP01	0.003353	1.1e-05				EZOFEF	MAWCAR	0.005656	12.6184
		IKUBIB	NADFAC	0.003353	1.1e-05				EZOFEF	MAWCEV	0.005656	12.6184
		IKUBIB	XAMHAW	0.003353	1.1e-05				EZOFEF	MAWCOF	0.005656	12.6184
		IKUBIB	ZILBUT	0.003353	1.1e-05				EZOFEF	NIMXAK	0.005656	12.6184
		IKUBIB	NACVUL01	0.003353	1.1e-05				EZOFEF	RUPRUQ	0.005656	12.6184
		IKUBIB	NACYEY01	0.003353	1.1e-05				EZOFEF	RUPNEW	0.005656	12.7255
		IKUBIB	ZELROZ	0.003353	1.1e-05				DANZOJ	MAWBUK	0.005654	12.6215
		IKUBIB	DAJBOI	0.003353	10.9671				DANZOJ	MAWCAR	0.005654	12.6215
		BIBDIC	CUVTIX	0.003351	0				DANZOJ	MAWCEV	0.005654	12.6215
		BIBDIC	CUVTOD	0.003351	0				DANZOJ	MAWCOF	0.005654	12.6215
		BIBDIC	IZUSAY	0.003351	0				DANZOJ	NIMXAK	0.005654	12.6215
		BIBDIC	IZUSEC	0.003351	0				DANZOJ	RUPRUQ	0.005654	12.6215
		BIBDIC	NACZUP01	0.003351	0				DANZOJ	RUPNEW	0.005654	12.7287
		BIBDIC	NADFAC	0.003351	0				NINVAI	MAWBUK	0.005639	12.6551
		BIBDIC	XAMHAW	0.003351	0				NINVAI	MAWCAR	0.005639	12.6551
		BIBDIC	ZILBUT	0.003351	0				NINVAI	MAWCEV	0.005639	12.6551
		BIBDIC	NACVUL01	0.003351	0				NINVAI	MAWCOF	0.005639	12.6551
		BIBDIC	NACYEY01	0.003351	0				NINVAI	NIMXAK	0.005639	12.6551
		BIBDIC	ZELROZ	0.003351	0				NINVAI	RUPRUQ	0.005639	12.6551
		BIBDIC	NACXOH	0.003351	0				NINVAI	RUPNEW	0.005639	12.7626
		BIBDIC	NACXEX	0.003351	2e-06				ABAYOU	MAWBUK	0.005633	12.6687
		BIBDIC	NACQEQ	0.003351	6e-06				ABAYOU	MAWCAR	0.005633	12.6687
		BIBDIC	NACQIU	0.003351	6e-06				ABAYOU	MAWCEV	0.005633	12.6687
		BIBDIC	NACXIB01	0.003351	6e-06				ABAYOU	MAWCOF	0.005633	12.6687
		BIBDIC	NACYIC	0.003351	6e-06				ABAYOU	NIMXAK	0.005633	12.6687
		TOHSAL	XAPFOM	0.003319	33.4819				ABAYOU	RUPRUQ	0.005633	12.6687
		EXUXEC	QIYDAF	0.003314	9.77949				ABAYOU	RUPNEW	0.005633	12.7763
		EXUXEC	QIYDIN	0.003314	10.0375				NANMAS	MAWCIZ	0.005626	5.12735
		XEKLOQ	KOZQIB	0.003309	0.193717				SAPHUP	MAWCIZ	0.005626	5.12735
		XEKLOQ	QIYDAF	0.003309	17.5717				ABAYOU	MAWCIZ	0.005626	12.6844
		XEKLOQ	QIYDIN	0.003309	17.6488				ADOGEH	MAWCIZ	0.005626	12.6844
		TOHSAL	KARLEW	0.003294	39.6231				DANZOJ	MAWCIZ	0.005626	12.6844
		DOHZIL01	KARLEW	0.003291	42.7073				DAPBED	MAWCIZ	0.005626	12.6844
		WEMYOC01	CIGMEN	0.003285	3.03651				DAPBIH	MAWCIZ	0.005626	12.6844
		SUKYIH	CIGMEN	0.003285	3.03651				DIHVIB01	MAWCIZ	0.005626	12.6844
		SUKYIH	VAZTAU	0.003284	3.41254				DOTSOV01	MAWCIZ	0.005626	12.6844
		WEMYOC01	VAZTAU	0.003284	3.41256				EBAMUS	MAWCIZ	0.005626	12.6844
		AHETAK	QIYDIN	0.003278	10.1948				EZOFEF	MAWCIZ	0.005626	12.6844
		SUPLOF	NACXOH	0.003273	8e-06				FIQCEN	MAWCIZ	0.005626	12.6844
		SUPLOF	NACXEX	0.003273	2e-05				GENSEA	MAWCIZ	0.005626	12.6844
		WEMYOC01	CIGMAJ	0.00327	3.09889				GENSIE	MAWCIZ	0.005626	12.6844
		SUKYIH	CIGMAJ	0.00327	3.0989				HAJMIQ	MAWCIZ	0.005626	12.6844
		WEMYOC01	VAZSUN	0.003269	3.23651				HANHAH	MAWCIZ	0.005626	12.6844
		SUKYIH	VAZSUN	0.003269	3.23653				IKETIB	MAWCIZ	0.005626	12.6844
		ENITAX	CIGMEN	0.003267	3.0535				IKETOH	MAWCIZ	0.005626	12.6844
		ENITAX	CIGMAJ	0.003267	3.10138				IKETUN	MAWCIZ	0.005626	12.6844
		ENITAX	VAZSUN	0.003267	3.23843				IVESOS	MAWCIZ	0.005626	12.6844
		ENITAX	VAZTAU	0.003267	3.43007				LAWFOF	MAWCIZ	0.005626	12.6844
		DOPJOI	CIGMEN	0.00326	0.563478				LAWGOG	MAWCIZ	0.005626	12.6844
		DOPJOI	CIGMAJ	0.00326	0.576706				LAWGUM	MAWCIZ	0.005626	12.6844
		DOPJOI	VAZSUN	0.00326	0.616023				LUDLED	MAWCIZ	0.005626	12.6844
		DOPJOI	VAZTAU	0.00326	0.674425				LUDLIH	MAWCIZ	0.005626	12.6844
		DOPJOI	EDUVII	0.00326	28.1819				MIBQAR	MAWCIZ	0.005626	12.6844
		DOPJOI	EDUVOO	0.00326	28.1819				NINVAI	MAWCIZ	0.005626	12.6844
		DOPJOI	GISGEW	0.00326	28.1819				OQIZUL	MAWCIZ	0.005626	12.6844
		DOPJOI	VIWRAW	0.00326	28.1819				PEYPEQ	MAWCIZ	0.005626	12.6844
		DOPJEY	CIGMEN	0.003252	0.548773				REYMOZ	MAWCIZ	0.005626	12.6844
		DOPJEY	CIGMAJ	0.003252	0.561767				RIFDUG01	MAWCIZ	0.005626	12.6844
		DOPJEY	VAZSUN	0.003252	0.600432				RIFGAQ	MAWCIZ	0.005626	12.6844
		DOPJEY	VAZTAU	0.003252	0.657954				SAHYOQ02	MAWCIZ	0.005626	12.6844
		DOPJEY	EDUVII	0.003252	28.1716				SONTUL	MAWCIZ	0.005626	12.6844
		DOPJEY	EDUVOO	0.003252	28.1716				SONVAT	MAWCIZ	0.005626	12.6844
		DOPJEY	GISGEW	0.003252	28.1716				SONVEX	MAWCIZ	0.005626	12.6844
		DOPJEY	BOHWUS	0.003251	0.624159				SONVIB	MAWCIZ	0.005626	12.6844
		DOPJOI	BOHWUS	0.003251	0.641604				SOYWOT	MAWCIZ	0.005626	12.6844
		SUKYIH	BOHWUS	0.003251	3.33457				SOYWUZ	MAWCIZ	0.005626	12.6844
		ENITAX	BOHWUS	0.003251	3.33457				TISPAO	MAWCIZ	0.005626	12.6844
		WEMYOC01	BOHWUS	0.003251	3.33457				UCOCUM	MAWCIZ	0.005626	12.6844
		TOHSAL	KEDWOI	0.003227	40.5534				UPUHUK	MAWCIZ	0.005626	12.6844
		DOHZIL01	KEDWOI	0.003227	43.743				UVIPIZ	MAWCIZ	0.005626	12.6844
		EXUXEC	AVAKEP02	0.003192	0.129103				UVIPOF	MAWCIZ	0.005626	12.6844
		AHETAK	AVAKEP02	0.003192	0.141343				UXISUR	MAWCIZ	0.005626	12.6844
		XEKLIK	AVAKEP02	0.003192	7.74393				WULJUJ	MAWCIZ	0.005626	12.6844
		XEKLOQ	AVAKEP02	0.003192	7.74393				WULKAQ	MAWCIZ	0.005626	12.6844
		KEFBII	AVAKEP02	0.003192	7.74413				XADDEN	MAWCIZ	0.005626	12.6844
		WOYJIF	AVAKEP02	0.003185	7.75968				XADDIR	MAWCIZ	0.005626	12.6844
		WOYHUP	AVAKEP02	0.003179	7.77457				XAMDUM01	MAWCIZ	0.005626	12.6844
		EXUXEC	AVAKOZ02	0.003176	0.140219				YOZMEH	MAWCIZ	0.005626	12.6844
		AHETAK	AVAKOZ02	0.003176	0.153036				YOZMIL	MAWCIZ	0.005626	12.6844
		EXUXEC	AVAKAL02	0.003176	0.241287				YOZMOR	MAWCIZ	0.005626	12.6844
		AHETAK	AVAKAL02	0.003176	0.258				YOZMUX	MAWCIZ	0.005626	12.6844
		XEKLIK	AVAKAL02	0.003176	7.06981				YOZNAE	MAWCIZ	0.005626	12.6844
		XEKLOQ	AVAKAL02	0.003176	7.06981				YOZNEI	MAWCIZ	0.005626	12.6844
		WOYHUP	AVAKAL02	0.003176	7.06987				YOZNIM	MAWCIZ	0.005626	12.6844
		WOYJIF	AVAKAL02	0.003176	7.06987				YOZNOS	MAWCIZ	0.005626	12.6844
		XEKLIK	AVAKOZ02	0.003176	7.70436				YOZNUY	MAWCIZ	0.005626	12.6844
		XEKLOQ	AVAKOZ02	0.003176	7.70436				YOZPAG	MAWCIZ	0.005626	12.6844
		WOYHUP	AVAKOZ02	0.003176	7.70441				ZACHIX	MAWCIZ	0.005626	12.6844
		WOYJIF	AVAKOZ02	0.003176	7.70441				ZIGFIG	MAWCIZ	0.005626	12.6844
		EXUXEC	AVAKIT02	0.003172	0.158764				ZOFDUV	MAWCIZ	0.005626	12.6844
		AHETAK	AVAKIT02	0.003172	0.172335				ZIGFEC	MAWBUK	0.005626	12.686
		XEKLIK	AVAKIT02	0.003172	7.58146				ZIGFEC	MAWCAR	0.005626	12.686
		XEKLOQ	AVAKIT02	0.003172	7.58146				ZIGFEC	MAWCEV	0.005626	12.686
		WOYHUP	AVAKIT02	0.003172	7.58152				ZIGFEC	MAWCIZ	0.005626	12.686
		WOYJIF	AVAKIT02	0.003172	7.58152				ZIGFEC	MAWCOF	0.005626	12.686
		IMUVAO	KARLEW	0.003154	0.542171				ZIGFEC	NIMXAK	0.005626	12.686
		IMUVAO	KEDWOI	0.003154	0.608618				ZIGFEC	RUPRUQ	0.005626	12.686
		SUPLOF	BOHKAM	0.003144	8e-06				ZIGFEC	RUPNEW	0.005626	12.7937
		TOHSAL	WUHCEJ	0.003143	32.6419				MAKHOY	MAWCIZ	0.005626	50.7383
		AHIZAU	WUHCEJ	0.003143	40.883				BODPAN	MAWCIZ	0.005626	50.7394
		KACKIL	KARLEW	0.003136	44.8107				ZOHFUZ	MAWBUK	0.005624	12.6895
		KACKIL	KEDWOI	0.003136	45.0083				ZOHFUZ	MAWCAR	0.005624	12.6895
		IMUVAO	TOVGAO	0.003113	5.36004				ZOHFUZ	MAWCEV	0.005624	12.6895
		HUJGEA	AVAKAL02	0.003112	7.21456				ZOHFUZ	MAWCIZ	0.005624	12.6895
		HUJGEA	AVAKIT02	0.003112	7.72798				ZOHFUZ	MAWCOF	0.005624	12.6895
		HUJGEA	AVAKOZ02	0.003112	7.8621				ZOHFUZ	NIMXAK	0.005624	12.6895
		HUJGEA	AVAKEP02	0.003112	7.94271				ZOHFUZ	RUPRUQ	0.005624	12.6895
		IMUVAO	UHOGAB	0.003111	5.55273				ZOHFUZ	RUPNEW	0.005624	12.7973
		SUPLOF	BOHJOZ	0.00311	1.3e-05				GEVWAI	MAWBUK	0.005618	12.7022
		IMUVAO	JOZWUS	0.003108	5.42157				GEVWAI	MAWCAR	0.005618	12.7022
		IMUVAO	UHOFUU	0.003101	5.56574				GEVWAI	MAWCEV	0.005618	12.7022
		IMUVAO	JOZWOM	0.003098	5.51424				GEVWAI	MAWCIZ	0.005618	12.7022
		ODIXEG	CIGMEN	0.003097	3.22111				GEVWAI	MAWCOF	0.005618	12.7022
		ODIXEG	CIGMAJ	0.003097	3.27161				GEVWAI	NIMXAK	0.005618	12.7022
		ODIXEG	VAZSUN	0.003097	3.41618				GEVWAI	RUPRUQ	0.005618	12.7022
		ODIXEG	BOHWUS	0.003097	3.50038				GEVWAI	RUPNEW	0.005618	12.81
		ODIXEG	VAZTAU	0.003097	3.61836				GEVVUB	MAWBUK	0.005605	12.7319
		IMUVAO	UHOVEU	0.003095	5.42352				GEVVUB	MAWCAR	0.005605	12.7319
		JAZJAY	CIGMAJ	0.003094	2.5877				GEVVUB	MAWCEV	0.005605	12.7319
		JAZJAY	VAZSUN	0.003094	2.71651				GEVVUB	MAWCIZ	0.005605	12.7319
		JAZJAY	BOHWUS	0.003094	2.79169				GEVVUB	MAWCOF	0.005605	12.7319
		IMUVAO	JOZXAZ	0.003093	5.51828				GEVVUB	NIMXAK	0.005605	12.7319
		PAQMAY	LIBHAH	0.003093	9.29651				GEVVUB	RUPRUQ	0.005605	12.7319
		IMUVAO	JOZWIG01	0.003091	5.49826				GEVVUB	RUPNEW	0.005605	12.8399
		IMUVAO	SENVIR	0.003091	13.6284				PAHVUS	JACQUA	0.005602	0.637068
		IMUVAO	RULXOM	0.003082	11.9003				ISENAX	JACQUA	0.005595	0.639192
		IMUVAO	RULXUS	0.003072	13.2425				TAKCEQ	JACQUA	0.005592	0.655422
		IMUVAO	NIGPAW	0.003044	13.0471				ABAYIO	MAWBUK	0.005581	12.7869
		XAFFUH	AXUBAW	0.003031	52.0522				ABAYIO	MAWCAR	0.005581	12.7869
		XAFFUH	DOMGES	0.003031	52.0522				ABAYIO	MAWCEV	0.005581	12.7869
		XAFFUH	HOLQUW	0.003031	52.0522				ABAYIO	MAWCIZ	0.005581	12.7869
		XAFFUH	HOLRAD	0.003031	52.0522				ABAYIO	MAWCOF	0.005581	12.7869
		XAFFUH	LUFXOB01	0.003031	52.0522				ABAYIO	NIMXAK	0.005581	12.7869
		XAFFUH	LUJRAL01	0.003031	52.0522				ABAYIO	RUPRUQ	0.005581	12.7869
		XAFFUH	NODTEH	0.003031	52.0522				ISENIF	JACQUA	0.005575	0.645347
		XAFFUH	NODTIL	0.003031	52.0522				JUSGOV	JACQUA	0.005574	0.642859
		XAFFUH	OYIXIE	0.003031	52.0522				WIBYEO	JACQUA	0.00557	0.631328
		XAFFUH	PEVQAK	0.003031	52.0522				QAJPEZ01	JACQUA	0.005562	0.643776
		XAFFUH	PEVQEO	0.003031	52.0522				BOHXAZ	JACQUA	0.005548	0.65323
		XAFFUH	PEVQIS	0.003031	52.0522				QAJJOD01	JACQUA	0.005541	0.652353
		XAFFUH	PEVQOY	0.003031	52.0522				WIZMAV01	JACQUA	0.005536	0.637819
		XAFFUH	SAHYIK	0.003031	52.0522				WUHHEN	MAWBUK	0.005528	12.9092
		XAFFUH	UNIGEE	0.003031	52.0522				WUHHEN	MAWCAR	0.005528	12.9092
		XAFFUH	XUPGOG	0.003031	52.0522				WUHHEN	MAWCEV	0.005528	12.9092
		XAFFUH	HOLQOQ	0.00303	52.0611				WUHHEN	MAWCIZ	0.005528	12.9092
		XAFFUH	HOLQAC01	0.003028	52.1012				WUHHEN	MAWCOF	0.005528	12.9092
		IMUVAO	IMUTUG	0.003025	0.729686				WUHHEN	NIMXAK	0.005528	12.9092
		KACKIL	IMUTUG	0.003025	4.46769				WUHHEN	RUPRUQ	0.005528	12.9092
		XAFFUH	COJTEB	0.003023	52.1901				ISEMUQ	JACQUA	0.005521	0.669142
		XAFFUH	DOMGAO	0.003022	52.2039				ABAYIO	KAJZIH	0.00542	5.14009
		XAFFUH	COJTAX	0.003019	52.2538				ABAYOU	KAJZIH	0.00542	5.14009
		XAFFUH	PEVPUD	0.003018	52.2636				DANZOJ	KAJZIH	0.00542	5.14009
		XAFFUH	EDUSUR	0.003017	52.286				DAPBED	KAJZIH	0.00542	5.14009
		JAZJAY	LECFOQ	0.003016	48.4181				DAPBIH	KAJZIH	0.00542	5.14009
		XAFFUH	UPUJAS	0.003013	52.3521				EZOFEF	KAJZIH	0.00542	5.14009
		XAFFUH	HIFTOG03	0.003013	52.3584				GEVVUB	KAJZIH	0.00542	5.14009
		XAFFUH	SUXNEF	0.003013	52.3613				GEVWAI	KAJZIH	0.00542	5.14009
		XAFFUH	COJTIF	0.003012	52.3779				HAJMIQ	KAJZIH	0.00542	5.14009
		XAFFUH	UPUJEW	0.003012	52.3825				HANHAH	KAJZIH	0.00542	5.14009
		XAFFUH	EDUSOL	0.003011	52.3889				IVESOS	KAJZIH	0.00542	5.14009
		JAZJAY	JALLOA	0.00301	3.36708				NINVAI	KAJZIH	0.00542	5.14009
		ODIXEG	JALLOA	0.00301	4.1564				OQIZUL	KAJZIH	0.00542	5.14009
		XAFFUH	UPUJIA	0.00301	52.4027				RIFDUG01	KAJZIH	0.00542	5.14009
		XAFFUH	COJTOL	0.00301	52.4165				XADDEN	KAJZIH	0.00542	5.14009
		JAZJAY	LECFEG	0.003008	48.1723				XADDIR	KAJZIH	0.00542	5.14009
		JAZJAY	XOGQOB	0.003006	48.7289				XAMDUM07	KAJZIH	0.00542	5.14009
		XAFFUH	LATFUI	0.003006	52.4792				YOZNUY	KAJZIH	0.00542	5.14009
		XAFFUH	GAZBUH	0.003006	52.4832				ZIGFEC	KAJZIH	0.00542	5.14009
		XAFFUH	LATFOC	0.003006	52.4832				ZOHFUZ	KAJZIH	0.00542	5.14009
		XAFFUH	NIRZAQ	0.003003	52.5338				WUHHEN	KAJZIH	0.00542	5.14009
		IMUVAO	KARLIA	0.003	2.45087				MAKHOY	KAJZIH	0.00542	20.5608
		KACKIL	KARLIA	0.003	38.2831				XIVTED	KAJZIH	0.00542	33.9351
		XAFFUH	EDUSIF	0.002997	52.6341				QURNEY	KAJZIH	0.00542	34.0028
		XAFFUH	NEXVET	0.002996	52.6583				WIBYEO	KAJZIH	0.00542	34.0715
		XAFFUH	EDUTIG	0.002995	52.675				WIZMAV01	KAJZIH	0.00542	34.0858
		XAFFUH	EDUTAY	0.002993	52.7044				PAHVUS	KAJZIH	0.00542	34.0874
		XAFFUH	LAWGEW	0.002992	52.7321				QAJJOD01	KAJZIH	0.00542	34.1164
		XAFFUH	VAZTUM	0.002992	52.7321				BOHXAZ	KAJZIH	0.00542	34.1277
		XAFFUH	UPUJOG	0.002991	52.739				ISENAX	KAJZIH	0.00542	34.142
		JAZJAY	LECFAC	0.002989	48.7276				QAJPEZ01	KAJZIH	0.00542	34.1477
		JAZJAY	LECFIK	0.002989	48.8538				JUSGOV	KAJZIH	0.00542	34.1505
		XAFFUH	LAWGIA	0.002988	52.7973				ISENIF	KAJZIH	0.00542	34.1594
		XAFFUH	LAWFUL	0.002986	52.8377				TAKCEQ	KAJZIH	0.00542	34.1623
		XAFFUH	LAWGAS	0.002986	52.8377				ISEMUQ	KAJZIH	0.00542	34.1637
		XAFFUH	PEDRIA	0.002986	52.8383				BIGHEF	SIXWED	0.005326	3.3e-05
		XAFFUH	VAZTOG	0.002986	52.8383				YIRHAK	SIXWIH	0.005319	4e-06
		XAFFUH	MIBQAR01	0.002986	52.84				BIGHEF	SIXWIH	0.005319	1.6e-05
		XAFFUH	LAWFOF	0.002984	52.8625				ABAYIO	FUVBOP	0.005288	35.8758
		XAFFUH	LAWGOG	0.002984	52.8666				GEVVUB	FUVBOP	0.005288	35.8758
		XAFFUH	SAHYOQ02	0.002983	52.8868				WUHHEN	FUVBOP	0.005288	35.8758
		XAFFUH	PEYPEQ	0.002982	52.8949				IYATAE	KAJZIH	0.00528	23.0203
		XAFFUH	LAWGUM	0.002982	52.9036				IYATAE	FUVBOP	0.00528	145.637
		XAFFUH	UPUHUK	0.00296	53.296				HIKSIF	KAJZIH	0.005254	39.0924
		JAZJAY	VAXKAJ	0.002953	16.754				JEBXUM	KAJZIH	0.005153	5.40562
		ODIXEG	VAXKAJ	0.002953	18.4807				JEBXUM	FUVBOP	0.005153	36.8131
		WEBTOP	VAXKAJ	0.002952	24.0374				NIMQAD	TEKYOA	0.004971	3.44369
		VAXKUD	JALLOA	0.002948	0.206648				RAKPAX01	TEKYOA	0.004971	3.48163
		VAXKUD	VAXKAJ	0.002948	7.27334				LELMEW	TEKYOA	0.004971	3.50219
		VAXKUD	LECFEG	0.002948	31.485				FORXAM	TEKYOA	0.004971	3.52901
		VAXKUD	LECFAC	0.002948	31.6983				XITYEF	TEKYOA	0.004971	3.54482
		VAXKUD	LECFIK	0.002948	31.796				FORXEQ	TEKYOA	0.004971	3.54958
		VAXKUD	LECFOQ	0.002948	31.7976				KOZQEX	TEKYOA	0.004971	5.63423
		VAXKUD	XOGQOB	0.002948	31.9166				BIGWOG	BAWROI	0.004971	11.9911
		VAXKUD	VAXKEN	0.002946	6.90421				LILNUR	QEQBOE	0.004965	2e-06
		JAZJAY	VAXKEN	0.002946	16.223				BUKRUW	QEQBOE	0.004953	1e-06
		ODIXEG	VAXKEN	0.002946	17.9248				LILNOL	QEQBOE	0.004946	6e-06
		WEBTOP	VAXKEN	0.002946	24.234				BUKTEI	QEQBOE	0.004945	3e-06
		VAXKUD	VAXLAK	0.002944	7.34187				BUKTOS	QEQBOE	0.004941	1e-06
		JAZJAY	VAXLAK	0.002944	16.8943				BUKTIM	QEQBOE	0.004939	2e-06
		ODIXEG	VAXLAK	0.002944	18.6306				JEBXUM	LAZXOB	0.004935	38.8892
		WEBTOP	VAXLAK	0.002944	23.9973				YENTUJ	QEQBOE	0.004934	6e-06
		VAXKUD	VAXKIR	0.002943	7.10617				BUKTAE	QEQBOE	0.004928	2e-06
		JAZJAY	VAXKIR	0.002943	16.5375				BUKSIL	MIDTEA	0.004914	2.76787
		ODIXEG	VAXKIR	0.002943	18.256				TOWLUO	MIDTEA	0.004914	6.13157
		WEBTOP	VAXKIR	0.002943	24.4397				TUWFIC	LAZXOB	0.004877	39.3538
		VAXKUD	VAXKOX	0.002941	7.05347				BUKSIL	YALGAU	0.004861	17.9271
		JAZJAY	VAXKOX	0.002941	16.4619				BUKRUW	KESCAP	0.004843	0
		ODIXEG	VAXKOX	0.002941	18.1774				BUKTAE	KESCAP	0.004843	0
		WEBTOP	VAXKOX	0.002941	24.5705				BUKTEI	KESCAP	0.004843	0
		IWEVAJ	SUGTEV	0.00291	0.589065				BUKTIM	KESCAP	0.004843	0
		IWEVAJ	IMUTUG	0.00291	4.64708				BUKTOS	KESCAP	0.004843	0
		IWEVAJ	KARLIA	0.00291	42.7489				LILNOL	KESCAP	0.004843	2e-06
		XAFFUH	LEHXUT	0.002896	57.7288				YENTUJ	KESCAP	0.004843	3e-06
		XAFFUH	HABRAF	0.002876	61.6355				LILNUR	KESCAP	0.004843	3e-06
		VAXKUD	ROLZAV	0.002846	8.66363				NUBBAP	LAZXOB	0.004786	40.1
		WEBTOP	ROLZAV	0.002846	22.9928				YALGAU	XOGQUH	0.004785	11.5721
		UKIBEW	EDUSIF	0.002835	1.2e-05				GIRYAJ	LAZXOB	0.004775	40.1963
		UKIBEW	EDUTAY	0.002835	1.2e-05				LILNOL	MESNML	0.00475	1e-06
		UKIBEW	EDUTIG	0.002835	1.2e-05				BUKRUW	MESNML	0.00475	1e-06
		UKIBEW	GAZBUH	0.002835	1.2e-05				YENTUJ	MESNML	0.00475	2e-06
		UKIBEW	LATFOC	0.002835	1.2e-05				BUKTAE	MESNML	0.00475	2e-06
		UKIBEW	LATFUI	0.002835	1.2e-05				BUKTEI	MESNML	0.00475	2e-06
		UKIBEW	LAWFOF	0.002835	1.2e-05				BUKTIM	MESNML	0.00475	2e-06
		UKIBEW	LAWFUL	0.002835	1.2e-05				BUKTOS	MESNML	0.00475	2e-06
		UKIBEW	LAWGAS	0.002835	1.2e-05				LILNUR	MESNML	0.00475	2e-06
		UKIBEW	LAWGEW	0.002835	1.2e-05				TAKKIC	BAWROI	0.004748	15.6194
		UKIBEW	LAWGIA	0.002835	1.2e-05				YALGIC	XOGQUH	0.004741	11.8367
		UKIBEW	LAWGOG	0.002835	1.2e-05				BUKSIL	YALGIC	0.004741	18.1893
		UKIBEW	LAWGUM	0.002835	1.2e-05				VEHJOJ	LAZXOB	0.004725	40.6153
		UKIBEW	MIBQAR01	0.002835	1.2e-05				VEHJUP	LAZXOB	0.004706	40.7832
		UKIBEW	NEXVET	0.002835	1.2e-05				YALGEY	XOGQUH	0.004704	12.2301
		UKIBEW	NIRZAQ	0.002835	1.2e-05				BUKSIL	YALGEY	0.004704	17.9624
		UKIBEW	PEDRIA	0.002835	1.2e-05				TEQPEM	LAZXOB	0.004701	40.8287
		UKIBEW	PEYPEQ	0.002835	1.2e-05				VEBHUG	LAZXOB	0.004696	40.8652
		UKIBEW	SAHYOQ02	0.002835	1.2e-05				NIBPUM	LAZXOB	0.004685	40.9634
		UKIBEW	UPUHUK	0.002835	1.2e-05				ADASIJ	TICQAA	0.004554	3.81074
		UKIBEW	UPUJOG	0.002835	1.2e-05				YALGIC	RANVUA	0.004538	10.81
		UKIBEW	VAZTOG	0.002835	1.2e-05				YALGEY	RANVUA	0.004538	11.1018
		UKIBEW	VAZTUM	0.002835	1.2e-05				SIZPUN	TICQAA	0.004534	3.81757
		SIXWON	ICITEU	0.002695	2.89927				GOBGAG	TICQAA	0.004424	48.8333
		SIXWON	ROLZAV	0.002695	22.1246				USOSUS	TICQAA	0.00441	49.037
		IMAXUR	OLOGAY	0.002687	8e-06				GIXGOK	TICQAA	0.004393	49.1356
		IMAXOL	OLOGAY	0.002687	1.1e-05				RAHNOF	TICQAA	0.004386	4.16708
		SIXWON	EWETOR	0.002665	17.6524				RAHNUL	TICQAA	0.004385	4.14482
		SIXWED	ICITEU	0.002663	2.9343				VUJBIM	TICQAA	0.004368	4.17706
		SIXWED	EWETOR	0.002663	17.6652				MUDTEL	TICQAA	0.00436	4.18517
		SIXWIH	ICITEU	0.00266	2.93816				VUJBEI	TICQAA	0.004358	4.11811
		SIXWIH	EWETOR	0.00266	17.6885				MUDTAH	TICQAA	0.004356	4.13031
		NASROR	UNUNEY	0.002639	44.5063				RAHPAT	TICQAA	0.004301	4.50955
		SIXWED	XEQYAW	0.002609	0.932821				VUJBEI	HUYFAJ	0.004263	3.86196
		SIXWON	XEQYAW	0.002609	0.932821				MUDTAH	HUYFAJ	0.004263	3.87088
		SIXWIH	XEQYAW	0.002609	0.932821				RAHNUL	HUYFAJ	0.004263	3.90832
		DUMMOP	XEQYAW	0.002582	0.942484				VUJBIM	HUYFAJ	0.004263	3.92271
		DUMMOP	ICITEU	0.002582	3.02669				MUDTEL	HUYFAJ	0.004263	3.92346
		DUMMOP	EWETOR	0.002582	18.2214				RAHNOF	HUYFAJ	0.004263	3.92884
		NUVYEK	OLOGAY	0.002571	0				RAHPAT	HUYFAJ	0.004263	4.16703
		HUNCIE	JEBXUM	0.002553	36.4374				SUPQAW	HUYFAJ	0.004263	10.326
		HUNCIE	CEFNIN	0.002548	40.3058				GIXGOK	HUYFAJ	0.004263	52.82
		DUMMOP	XEQYEA	0.002532	7.092				GOBGAG	HUYFAJ	0.004263	52.8577
		SIXWIH	XEQYEA	0.002532	7.09202				USOSUS	HUYFAJ	0.004263	52.9106
		SIXWED	XEQYEA	0.002532	7.09202				RAHPAT	KARNID	0.00426	3.63963
		IZIHOQ	XEQYAW	0.002496	0.975046				RAHNOF	KARNID	0.00426	3.71871
		IZIHOQ	XEQYEA	0.002496	7.19537				MUDTEL	KARNID	0.00426	3.72247
		DUMMOP	DUGMUP	0.002489	3.70662				VUJBIM	KARNID	0.00426	3.72301
		IZIHOQ	DUGMUP	0.002489	3.70665				RAHNUL	KARNID	0.00426	3.73385
		IZIHIK	XEQYAW	0.002485	0.979136				MUDTAH	KARNID	0.00426	3.76813
		TEKYOA	DUGMUP	0.002485	3.71277				VUJBEI	KARNID	0.00426	3.77792
		IZIHIK	DUGMUP	0.002485	3.71302				SUPQAW	KARNID	0.00426	7.07759
		IZIHIK	XEQYEA	0.002485	7.22559				GIXGOK	KARNID	0.00426	48.408
		TEKYOA	XEQYAW	0.002485	8.90258				GOBGAG	KARNID	0.00426	48.4459
		TEKYOA	XEQYEA	0.002485	14.0481				USOSUS	KARNID	0.00426	48.499
		TEKYOA	UWOSIK	0.002485	23.5761				YATGUY	XULGIW	0.004252	0.164156
		TEKYOA	UKESOU	0.002485	48.9042				YATGUY	RUKDOS	0.004252	0.164901
		TEKYOA	UKESIO	0.002485	48.983				YATGUY	RUKDIM	0.004252	0.166399
		TEKYOA	XEZDIS	0.002485	49.0167				YATGUY	EDOQAS	0.004252	0.16992
		TEKYOA	XEZDOY	0.002485	49.1233				YATGUY	EDOPIZ01	0.004252	0.176044
		TEKYOA	OXOLET	0.002485	49.6772				YATGUY	RUKFAG	0.004252	0.188348
		TEKYOA	OXOLIX	0.002485	49.6926				YATGUY	DUWYEB	0.004252	0.189148
		TEKYOA	GEDXOF	0.002485	49.6942				YATGUY	UMUMOG	0.004252	0.194518
		TEKYOA	GEDGUU	0.002485	49.6963				YATGUY	ENOWUB	0.004252	0.195331
		TEKYOA	WUPTUY01	0.002485	49.6983				YATGUY	RUKDUY	0.004252	0.196694
		TEKYOA	GEDXIZ	0.002485	49.702				YATGUY	GARQUO	0.004252	0.253628
		TEKYOA	GEDXUL	0.002485	49.7168				YATGUY	BOQQAB	0.004252	4.36635
		TEKYOA	OXOLAP	0.002485	49.7246				YATGUY	EDUTUS	0.004252	4.36635
		TEKYOA	WUPVAG	0.002485	49.7573				YATGUY	GEBPEK	0.004252	4.36635
		TEKYOA	GEDPEN	0.002485	49.762				YATGUY	SERBUO	0.004252	4.36635
		TEKYOA	UKIBUN	0.002485	49.7969				YATGUY	YIXBIQ	0.004252	4.36635
		TEKYOA	GEDYAS	0.002485	49.8082				DEKMUE	KARNID	0.004195	3.69487
		TEKYOA	GEDPAJ	0.002485	49.8535				DEKMUE	HUYFAJ	0.004195	4.40498
		TEKYOA	GEDNUB	0.002485	49.887				DEKNAL	KARNID	0.004191	3.69985
		TEKYOA	GEDPOX	0.002485	49.909				DEKNAL	HUYFAJ	0.004191	4.24266
		TEKYOA	GEDPIR	0.002485	49.9097				DEKNEP	KARNID	0.004187	3.7232
		TEKYOA	IZEPEJ	0.002481	23.7447				DEKNEP	HUYFAJ	0.004187	4.13293
		HUNCIE	ADATAC	0.00248	65.5325				YODWUL	HUYFAJ	0.004135	4.37434
		IZIHEG	XEQYAW	0.002476	0.982944				YODWUL	KARNID	0.004135	5.79516
		IZIHEG	XEQYEA	0.002476	7.25373				SEZWIG	HUYFAJ	0.004086	7.97391
		ALAHUS	XEQYAW	0.002468	0.986033				SEZWIG	KARNID	0.004086	11.2948
		ALAHUS	DUGMUP	0.002468	3.73916				UGOCAW	KARNID	0.004082	3.92245
		ALAHUS	XEQYEA	0.002468	7.27643				UGOCAW	HUYFAJ	0.004082	5.09121
		NUVYEK	BUKRUW02	0.00246	1.2e-05				LIZWEX	KARNID	0.004066	3.95336
		TEKYOA	IZEPAF	0.002459	23.7859				LIZWEX	HUYFAJ	0.004066	5.15729
		IZIHAC	XEQYEA	0.002442	7.35331				KARLAS	FELJEO	0.004065	10.7893
		YALGAU	BUKRUW02	0.00243	6e-06				EBAMOL	FELJEO	0.004065	10.7908
		KESCAP	DUGMUP	0.002421	3.81096				AXUBOL	FELJEO	0.004065	10.8141
		KESCAP	XEQYEA	0.002421	7.41612				AGOWEA	FELJEO	0.004065	10.8638
		CILLAL	DUGMUP	0.002397	3.84948				OYUJUO	FELJEO	0.004065	10.959
		CILLAL	XEQYEA	0.002397	17.0365				WAVQUH	FELJEO	0.004065	11.1226
		CILLAL	UWOSIK	0.002397	24.3928				OMIPEH	KARNID	0.004045	3.98962
		CILLAL	IZEPAF	0.002397	24.5975				OMIPEH	HUYFAJ	0.004045	5.22867
		CILLAL	IZEPEJ	0.002397	24.8501				NOBWUY	KARNID	0.004024	4.10215
		BAWROI	WUHDAG	0.002391	41.3613				UGOCEA	KARNID	0.004024	4.10215
		TEKYOA	NEHZAE	0.002375	24.9333				NOBWUY	HUYFAJ	0.004024	5.49632
		CILLAL	NEHZAE	0.002375	25.1987				UGOCEA	HUYFAJ	0.004024	5.49632
		YALGIC	BUKRUW02	0.00237	3e-06				OMIMEE	KARNID	0.004022	4.02086
		AGOVOJ	WUHDAG	0.00237	14.9036				OMIMEE	HUYFAJ	0.004022	5.28254
		AGOVOJ	LELDOX	0.00237	33.253				OMITUB	KARNID	0.004019	4.03454
		YALGEY	BUKRUW02	0.002352	4e-06				OMITUB	HUYFAJ	0.004019	5.31648
		TEKYOA	DUSHIK	0.00235	25.35				BINCUY	TEFTEG	0.004005	1.92382
		CILLAL	DUSHIK	0.00235	25.8142				BINDAF	TEFTEG	0.004005	1.92382
		TEKYOA	DUSHEG	0.002347	25.5448				COXHON	WIFLAA	0.003957	0
		CILLAL	DUSHEG	0.002347	25.912				WIFLAA	COXHED	0.003957	1e-06
		ADASOP	IZEPAF	0.002329	29.8046				LIRFIB	WIFLAA	0.00393	1e-06
		ADASOP	NEHZAE	0.002329	29.9724				RAFGAI	FATQID	0.003909	84.5153
		ADASOP	DUSHEG	0.002329	30.244				ZECKID	IXETEM	0.003849	41.4386
		ADASOP	DUSHIK	0.002329	30.25				HUMWIX	QUQROJ	0.003808	0.371599
		CILLAL	SUVNEE	0.002326	25.659				UPAQIN	QUQROJ	0.003808	3.34436
		ADASOP	SUVNEE	0.002326	29.9651				UPAQEJ	QUQROJ	0.003808	3.34441
		CILLAL	DUSHAC	0.00232	25.797				LIRFIB	QEQWAN	0.003786	5e-06
		ADASOP	DUSHAC	0.00232	30.1279				LIRFIB	BAVSID	0.00378	6e-06
		CILLAL	NEHZIM	0.002319	25.903				NIMQEH	HOGLEV	0.003703	3.79325
		ADASOP	NEHZIM	0.002319	30.1628				IVEKEA	HOGLEV	0.003703	3.79742
		CILLAL	NEHZEI	0.002318	25.891				BINRUN	HOGLEV	0.003703	7.89174
		ADASOP	NEHZEI	0.002318	30.1539				PELRIJ	HOGLEV	0.003703	7.89176
		ADASUV	DUSHAC	0.002315	29.9701				YODWOF	HOGLEV	0.003703	8.82579
		VEYREY	TECTAY	0.002315	30.0169				OWUWIO	HOGLEV	0.003693	3.92146
		ADASUV	SUVNEE	0.002315	30.0322				LUPVEZ	HUDMOK	0.003687	15.6392
		ADASUV	NEHZAE	0.002315	30.0748				LUPVEZ	HUDMIE	0.003687	15.6392
		ADASUV	NEHZEI	0.002315	30.094				WIYFAM	LUPVEZ	0.003687	15.6392
		ADASUV	NEHZIM	0.002315	30.1321				YILJAG	LUPVEZ	0.003687	15.6392
		ADASUV	DUSHIK	0.002315	30.2254				LUPVEZ	QUQROJ	0.003687	32.6654
		ADASUV	DUSHEG	0.002315	30.2745				FORXIU	HOGLEV	0.00368	27.6006
		AGOVOJ	KARMAT	0.002301	2.65416				BINROH	HOGLEV	0.003675	7.9504
		DUGMOJ	DUSHAC	0.002293	29.3676				IVEKEA	VABKAN	0.003672	3.77599
		DUGMOJ	NEHZAE	0.002293	29.3955				NIMQEH	VABKAN	0.003672	3.77986
		DUGMOJ	SUVNEE	0.002293	29.43				OWUWIO	VABKAN	0.003672	4.71586
		DUGMOJ	NEHZIM	0.002293	29.4673				YODWOF	VABKAN	0.003672	6.64499
		DUGMOJ	NEHZEI	0.002293	29.5142				PELRIJ	VABKAN	0.003672	10.5146
		DUGMOJ	DUSHIK	0.002293	29.655				BINROH	VABKAN	0.003672	10.5146
		DUGMOJ	DUSHEG	0.002293	29.741				BINRUN	VABKAN	0.003672	10.5146
		TICQAA	NEHZAE	0.002277	32.1389				FORXIU	VABKAN	0.003672	22.4867
		TICQAA	NEHZIM	0.002277	32.1668				HUMWET	QUQROJ	0.003634	0.114929
		TICQAA	DUSHAC	0.002277	32.1729				VOXTOT	HOGLEV	0.003634	8.03981
		TICQAA	SUVNEE	0.002277	32.1909				VOXTOT	VABKAN	0.003634	10.6247
		TICQAA	NEHZEI	0.002277	32.2351				DEKLEN01	HOGLEV	0.00363	3.81463
		TICQAA	DUSHIK	0.002277	32.3022				DEKLEN01	VABKAN	0.00363	4.27948
		TICQAA	DUSHEG	0.002277	32.3849				WOZWEP	LUPVEZ	0.00363	15.4738
		XAHPIH	ISENEB	0.002257	0				HUMWET	WOZWEP	0.00363	28.6585
		AGOVOJ	KARMEX	0.002251	1.3418				FOPFAS	HOGLEV	0.003621	3.82189
		DUGMOJ	TEVHEJ	0.002246	29.9091				FOPFAS	VABKAN	0.003621	4.27939
		ADASUV	TEVHEJ	0.002246	30.8149				LARXUA	HOGLEV	0.003602	8.11325
		ADASOP	TEVHEJ	0.002246	30.9973				LARXUA	VABKAN	0.003602	10.7216
		TICQAA	TEVHEJ	0.002246	32.6493				WOZWEP	LUPVOJ	0.0036	15.9026
		DUGMOJ	GOBGAG	0.002212	33.2935				LUPVOJ	HUDMIE	0.0036	16.3894
		ADASUV	GOBGAG	0.002212	34.3709				WIYFAM	LUPVOJ	0.0036	16.3894
		ADASOP	GOBGAG	0.002212	34.5176				YILJAG	LUPVOJ	0.0036	16.3894
		TICQAA	GOBGAG	0.002212	36.9845				LUPVOJ	HUDMOK	0.0036	16.3894
		DUGMOJ	USOSUS	0.002205	33.382				LUPVOJ	QUQROJ	0.0036	32.9233
		ADASUV	USOSUS	0.002205	34.4616				DEKMOY01	HOGLEV	0.003593	3.89312
		ADASOP	USOSUS	0.002205	34.609				DEKMOY01	VABKAN	0.003593	4.46557
		TICQAA	USOSUS	0.002205	37.0778				DEKNOZ	HOGLEV	0.003592	3.90529
		DUGMOJ	NUVXUZ	0.002204	47.3593				DEKNOZ	VABKAN	0.003592	4.50045
		DUGMOJ	GIXGOK	0.002197	33.4781				DEKNUF	HOGLEV	0.003591	3.90611
		ADASUV	GIXGOK	0.002197	34.5618				DEKNUF	VABKAN	0.003591	4.50136
		ADASOP	GIXGOK	0.002197	34.7097				ACODAZ	RAHBOU	0.003589	7.24779
		TICQAA	GIXGOK	0.002197	37.1877				ACOCUS	RAHBOU	0.003589	7.28298
		DUGMOJ	APUPEH	0.002194	30.4741				ACOCOM	RAHBOU	0.003589	7.37166
		ADASUV	APUPEH	0.002194	31.1551				BIPKIW	QIYDOT	0.003565	27.7252
		TICQAA	APUPEH	0.002194	33.2402				IVEKEA	VABKER	0.003563	3.97821
		DUGMOJ	SAVCEA	0.002184	30.6193				NIMQEH	VABKER	0.003563	3.98305
		ADASUV	SAVCEA	0.002184	31.3035				FOPFAS	VABKER	0.003563	4.48726
		TICQAA	SAVCEA	0.002184	33.3985				DEKLEN01	VABKER	0.003563	4.49941
		XAHPED	ISENEB	0.00218	1e-06				DEKMOY01	VABKER	0.003563	4.65317
		ZIVCOY	APUPEH	0.00218	35.1039				DEKNOZ	VABKER	0.003563	4.68909
		ZIVCOY	SAVCEA	0.00218	35.1039				DEKNUF	VABKER	0.003563	4.68909
		ZIVCOY	TEVHEJ	0.00218	35.1407				OWUWIO	VABKER	0.003563	5.03281
		ZIVCOY	USOSUS	0.00218	39.5941				BINROH	VABKER	0.003563	11.1959
		ZIVCOY	GIXGOK	0.00218	39.6479				VOXTOT	VABKER	0.003563	11.1959
		ZIVCOY	GOBGAG	0.00218	39.6555				BINRUN	VABKER	0.003563	11.1959
		DUGMOJ	POWPAU	0.002177	41.551				LARXUA	VABKER	0.003563	11.1959
		TICQAA	POWPAU	0.002177	41.5511				FORXIU	VABKER	0.003563	22.7342
		ZIVCOY	POWPAU	0.002177	41.5511				BINSAU	HOGLEV	0.003562	8.20389
		DUGMOJ	POWNOG	0.002177	41.5621				BINSAU	VABKAN	0.003562	10.8414
		TICQAA	POWNOG	0.002177	41.5621				BINSAU	VABKER	0.003562	11.1986
		ZIVCOY	POWNOG	0.002177	41.5621				HUMWET	SUNLAP	0.003537	0.222059
		DUGMOJ	RUTNOK01	0.002171	30.8041				BIPKIW	SUNLAP	0.003537	3.61413
		TICQAA	RUTNOK01	0.002171	33.6001				LUPVOJ	SUNLAP	0.003537	34.8915
		ZIVCOY	RUTNOK01	0.002171	35.2431				LUPVEZ	SUNLAP	0.003537	35.4442
		DUGMOJ	SERCAV	0.002169	41.4969				DAJBOI	OTOYUT	0.003533	0.377314
		TICQAA	SERCAV	0.002169	41.497				DAJBOI	OTOZAA	0.003533	0.478724
		ZIVCOY	SERCAV	0.002169	41.497				DAJBOI	RAHBOU	0.003533	25.2216
		TETRAN	HOGSEC	0.002165	6e-06				DAJBOI	OTOZEE	0.003519	0.427755
		TETRAN	KARLAS	0.002138	2e-06				XAPFOM	SUNLAP	0.003512	0.293809
		TETRAN	EBAMOL	0.002132	0				WOZWEP	XAPFOM	0.003512	7.30955
		HUYFAJ	TEVHEJ	0.002132	32.5807				KOZQIB	VABKAN	0.003466	13.673
		HUYFAJ	RUTNOK01	0.002132	32.5976				KOZQIB	VABKER	0.003466	14.0904
		HUYFAJ	SAVCEA	0.002132	32.5976				NACQEQ	OTOZAA	0.003441	0
		HUYFAJ	APUPEH	0.002132	32.5976				NACQEQ	OTOZEE	0.003441	6e-06
		HUYFAJ	USOSUS	0.002132	36.0301				NACQEQ	OTOYUT	0.003441	6e-06
		HUYFAJ	GIXGOK	0.002132	36.0812				QIYDAF	VABKER	0.003436	21.1681
		HUYFAJ	GOBGAG	0.002132	36.0857				NACXIB	OTOZAA	0.003426	1e-06
		HUYFAJ	SERCAV	0.002132	42.2189				NACXIB	OTOYUT	0.003426	3e-06
		HUYFAJ	POWPAU	0.002132	42.4331				DOPHOH	SUNLAP	0.003425	3.73231
		HUYFAJ	POWNOG	0.002132	42.4387				DOPHUN	SUNLAP	0.003423	3.73448
		TETRAN	OYUJUO	0.002131	0				ZELROZ	OTOZAA	0.003411	2e-06
		KARNID	APUPEH	0.00213	36.9193				ZELROZ	OTOZEE	0.003411	1.7e-05
		KARNID	RUTNOK01	0.00213	36.9194				NACXEX	OTOZEE	0.003398	7e-06
		KARNID	SAVCEA	0.00213	36.9194				ZILBUT	OTOZEE	0.003396	2.4e-05
		KARNID	TEVHEJ	0.00213	36.9968				IZUSEC	OTOZEE	0.003396	2.9e-05
		KARNID	USOSUS	0.00213	41.8597				IZUSAY	OTOZEE	0.003395	1.2e-05
		KARNID	GIXGOK	0.00213	41.8917				CUVTIX	OTOZEE	0.003391	2.2e-05
		KARNID	GOBGAG	0.00213	41.9466				NADFAC	OTOZEE	0.00339	1.5e-05
		KARNID	SERCAV	0.00213	42.2495				DAJBOI	RUBLUX	0.00339	13.972
		KARNID	POWPAU	0.00213	42.4638				NACQIU	OTOZEE	0.003387	8e-06
		KARNID	POWNOG	0.00213	42.4695				NACXOH	OTOZEE	0.003385	5e-06
		TETRAN	AXUBOL	0.002129	1.3e-05				NACVUL01	OTOZEE	0.00338	4e-06
		YATGUY	BOQQAB	0.002126	3e-06				NACXIB01	OTOZEE	0.00338	4e-06
		YATGUY	EDUTUS	0.002126	3e-06				NACYEY01	OTOZEE	0.00338	4e-06
		YATGUY	GEBPEK	0.002126	3e-06				NACYIC	OTOZEE	0.00338	4e-06
		YATGUY	SERBUO	0.002126	3e-06				NACZUP01	OTOZEE	0.00338	4e-06
		YATGUY	YIXBIQ	0.002126	3e-06				XAMHAW	OTOZEE	0.003376	3e-06
		BEWCUD	KARMEX	0.002122	24.926				CUVTOD	OTOZEE	0.003373	2e-06
		ZIVCOY	LEZVUK	0.002093	3.74255				XAMHEA	CUVTIX	0.003372	1e-06
		HUYFAJ	LEZVUK	0.002093	3.74255				XAMHEA	CUVTOD	0.003372	1e-06
		KARNID	LEZVUK	0.002093	3.74257				XAMHEA	IZUSAY	0.003372	1e-06
		TETRAN	WAVQUH	0.002082	1.5e-05				XAMHEA	IZUSEC	0.003372	1e-06
		HUYFAJ	MEVMEI	0.002068	36.0584				XAMHEA	NACZUP01	0.003372	1e-06
		ZIVCOY	MEVMEI	0.002068	40.5873				XAMHEA	NADFAC	0.003372	1e-06
		KARNID	MEVMEI	0.002068	41.7926				XAMHEA	XAMHAW	0.003372	1e-06
		TETRAN	MUBZOA	0.002053	1e-05				XAMHEA	ZILBUT	0.003372	1e-06
		FATQID	KARMIB	0.00204	41.3966				XAMHEA	NACVUL01	0.003372	1e-06
		BEWCUD	KARMIB	0.00204	41.3966				XAMHEA	NACXOH	0.003372	1e-06
		XAHPAZ	KARMIB	0.002025	41.7037				XAMHEA	NACYEY01	0.003372	1e-06
		WIFLAA	KARMIB	0.001979	42.6856				XAMHEA	ZELROZ	0.003372	1e-06
		HOSSUF	KARMIB	0.001961	43.0651				XAMHEA	NACXEX	0.003372	2e-06
		HOSSUF	KARMUN	0.001934	23.4571				XAMHEA	NACQEQ	0.003372	3e-06
		XAHPAZ	KARMUN	0.001934	23.4571				XAMHEA	NACQIU	0.003372	3e-06
		FATQID	KARMUN	0.001934	23.4571				XAMHEA	NACXIB01	0.003372	3e-06
		WIFLAA	KARMUN	0.001934	23.4571				XAMHEA	NACYIC	0.003372	3e-06
		QUQROJ	UPAQIN	0.001904	0				NACXEX	IKUBIB	0.003353	1e-06
		QUQROJ	UPAQEJ	0.001904	2e-06				NACXOH	IKUBIB	0.003353	2e-06
		QEQWAN	KARMUN	0.001893	23.9614				NACVUL01	IKUBIB	0.003353	6e-06
		POLYIA	KARMUN	0.001891	23.9856				NACYEY01	IKUBIB	0.003353	6e-06
		BAVSID	KARMUN	0.00189	24.0018				ZELROZ	IKUBIB	0.003353	6e-06
		WIFLAA	KARMOH	0.001888	25.14				CUVTIX	IKUBIB	0.003353	6e-06
		POLYIA	KARMOH	0.001888	25.1401				CUVTOD	IKUBIB	0.003353	6e-06
		QEQWAN	KARMOH	0.001888	25.1401				IZUSAY	IKUBIB	0.003353	6e-06
		HOSSUF	KARMOH	0.001888	25.1401				IZUSEC	IKUBIB	0.003353	6e-06
		BAVSID	KARMOH	0.001888	25.1401				NACZUP01	IKUBIB	0.003353	6e-06
		QUQROJ	LUPVEZ	0.001844	2e-06				NADFAC	IKUBIB	0.003353	6e-06
		VABKAN	BOGNES	0.001836	31.0299				XAMHAW	IKUBIB	0.003353	6e-06
		OTOYUT	KARMOH	0.001815	26.1438				ZILBUT	IKUBIB	0.003353	6e-06
		YEKXUJ	KARMOH	0.001808	26.2545				NACQEQ	IKUBIB	0.003353	1.7e-05
		OTOZAA	KARMOH	0.001805	26.2984				NACQIU	IKUBIB	0.003353	1.7e-05
		QUQROJ	LUPVOJ	0.0018	7e-06				NACXIB01	IKUBIB	0.003353	1.7e-05
		RAHBOU	KARMOH	0.001795	38.5102				NACYIC	IKUBIB	0.003353	1.7e-05
		DEFTAM	NUVYAG	0.001792	0				DAJBOI	IKUBIB	0.003353	12.863
		NEHTAY	NUVYAG	0.001792	0				XAPFOM	TOHSAL	0.003319	0.321667
		NEJMEX	NUVYAG	0.001792	0				DOPHOH	TOHSAL	0.003319	3.86152
		NEJMIB	NUVYAG	0.001792	0				DOPHUN	TOHSAL	0.003319	3.86153
		NEJMOH	NUVYAG	0.001792	0				KARLEW	TOHSAL	0.003294	31.9527
		NEJMUN	NUVYAG	0.001792	0				KEDWOI	TOHSAL	0.003227	33.5016
		NEJNIC	NUVYAG	0.001792	0				YEYFEP	BOHWUS	0.003163	0.707331
		NEJNOI	NUVYAG	0.001792	0				YEYFEP	VAZTAU	0.003163	0.719948
		NEJNUO	NUVYAG	0.001792	0				YEYFEP	VAZSUN	0.003163	0.72903
		NEJPAW	NUVYAG	0.001792	0				YEYFEP	CIGMAJ	0.003163	0.753523
		NEJPEA	NUVYAG	0.001792	0				YEYFEP	CIGMEN	0.003163	0.760328
		TAXGAD	NUVYAG	0.001792	0				KARLEW	IMUVAO	0.003154	0.209126
		TAXGEH	NUVYAG	0.001792	0				KEDWOI	IMUVAO	0.003154	0.286351
		TAXGIL	NUVYAG	0.001792	0				TOVGAO	IMUVAO	0.003113	24.08
		NEJNEY	NUVYAG	0.001792	4e-06				UHOGAB	IMUVAO	0.003111	24.269
		NEJMAT	NUVYAG	0.001792	7e-06				JOZWUS	IMUVAO	0.003108	24.0883
		NEJNAU	NUVYAG	0.001792	7e-06				UHOFUU	IMUVAO	0.003101	24.3744
		NEJGOB	NUVYAG	0.001792	9e-06				JOZWOM	IMUVAO	0.003098	24.2197
		DEFSUF	NUVYAG	0.001792	1.3e-05				UHOVEU	IMUVAO	0.003095	24.2844
		VABKER	BOGNES	0.001781	31.9868				CIGMAJ	JAZJAY	0.003094	2.75934
		OQUFUD	NUVYAG	0.001768	0				VAZSUN	JAZJAY	0.003094	2.80733
		RAHBOU	YUSWEP	0.001767	27.8408				BOHWUS	JAZJAY	0.003094	2.85087
		WEMYUI	DAJBOI	0.001767	29.8044				JOZXAZ	IMUVAO	0.003093	24.296
		YEKXUJ	DAJBOI	0.001767	29.8044				JOZWIG01	IMUVAO	0.003091	24.3231
		OTOYUT	DAJBOI	0.001767	29.8044				SENVIR	IMUVAO	0.003091	25.6011
		OTOZAA	DAJBOI	0.001767	29.8044				RULXOM	IMUVAO	0.003082	26.0921
		RAHBOU	DAJBOI	0.001767	41.0954				RULXUS	IMUVAO	0.003072	27.4428
		OTOZEE	DAJBOI	0.00176	29.9234				ORAWAH	JAZJAY	0.003046	42.2641
		GERXOT	NUVYAG	0.001759	0				NIGPAW	IMUVAO	0.003044	28.3522
		XAHPON	LUPVOJ	0.001758	0				IMUTUG	IMUVAO	0.003025	0.135777
		XAHPON	LUPVEZ	0.001758	1e-06				YEYFEP	JALLOA	0.00301	0.926052
		SUNLAP	XAPFOM	0.001756	2e-06				JALLOA	JAZJAY	0.00301	2.59698
		XAHPON	XAPFOM	0.001756	4e-06				LURRIA	XAFFUH	0.002996	59.2679
		UDUHIM	KAWXEO	0.001746	8e-06				VAXKAJ	JAZJAY	0.002953	1.00002
		UDUHOS	KAWXEO	0.001746	1.6e-05				VAXKAJ	VAXKUD	0.002948	7.4031
		UDUHUY	KAWXEO	0.001746	1.8e-05				JALLOA	VAXKUD	0.002948	11.213
		UDUHUY	JASLEX	0.001741	1e-06				ORAWAH	VAXKUD	0.002948	23.8965
		UDUHOS	JASLEX	0.001741	3e-06				VAXKEN	JAZJAY	0.002946	0.872585
		UDUHIM	JASLEX	0.001741	1.7e-05				VAXKEN	VAXKUD	0.002946	7.04632
		GERXOT	TUWVEO	0.00173	0				VAXLAK	JAZJAY	0.002944	0.970756
		OQUFUD	TUWVEO	0.00173	0				VAXLAK	VAXKUD	0.002944	7.32393
		GERXOT	VIWRAW	0.001728	0				VAXKIR	JAZJAY	0.002943	0.988553
		OQUFUD	VIWRAW	0.001728	0				VAXKIR	VAXKUD	0.002943	7.37399
		WEMYOC	DAJBOI	0.001715	30.6944				VAXKOX	JAZJAY	0.002941	0.97552
		GERXOT	GISGEW	0.001705	0				VAXKOX	VAXKUD	0.002941	7.34237
		OQUFUD	GISGEW	0.001705	0				VAXKEN	NAHYUT	0.002936	8.57667
		GERXOT	EDUVII	0.001702	0				VAXLAK	NAHYUT	0.002936	8.87769
		OQUFUD	EDUVII	0.001702	0				VAXKOX	NAHYUT	0.002936	8.88866
		ERANIW	EDUVII	0.001695	0				VAXKIR	NAHYUT	0.002936	8.93052
		ERANIW	GISGEW	0.001695	0				VAXKAJ	NAHYUT	0.002936	8.9747
		ERANIW	NUVYAG	0.001695	0				JALLOA	NAHYUT	0.002936	13.1388
		ERANIW	TUWVEO	0.001695	0				ORAWAH	NAHYUT	0.002936	21.4255
		ERANIW	VIWRAW	0.001695	0				XAFFUH	LEHXUT	0.002896	57.6349
		RUBLUX	CUVTIX	0.001695	0.668395				XAFFUH	HABRAF	0.002876	61.9525
		RUBLUX	IZUSAY	0.001695	0.668395				ROLZAV	VAXKUD	0.002846	7.16152
		RUBLUX	IZUSEC	0.001695	0.668395				ROLZAV	NAHYUT	0.002846	8.7012
		RUBLUX	NADFAC	0.001695	0.668395				ZAFXAI	UKIBEW	0.002835	3e-06
		RUBLUX	ZILBUT	0.001695	0.668395				ZAFWUB	UKIBEW	0.002835	8e-06
		RUBLUX	ZELROZ	0.001695	0.668395				ADOGEH	UKIBEW	0.002835	1.2e-05
		RUBLUX	DAJBOI	0.001695	0.668409				DAPBIH	UKIBEW	0.002835	1.2e-05
		RUBLUX	NACQEQ	0.001695	0.668428				DIHVIB01	UKIBEW	0.002835	1.2e-05
		RUBLUX	NACXEX	0.001695	0.668432				DOTSOV01	UKIBEW	0.002835	1.2e-05
		RUBLUX	NACQIU	0.001694	0.668917				EBAMUS	UKIBEW	0.002835	1.2e-05
		ERANIW	EDUVOO	0.001692	0				EDUSIF	UKIBEW	0.002835	1.2e-05
		GERXOT	EDUVOO	0.001692	0				EDUTAY	UKIBEW	0.002835	1.2e-05
		OQUFUD	EDUVOO	0.001692	0				EDUTIG	UKIBEW	0.002835	1.2e-05
		RUBLUX	NACXOH	0.001692	0.669368				FIQCEN	UKIBEW	0.002835	1.2e-05
		RUBLUX	NACXIB01	0.00169	0.670297				GAZBUH	UKIBEW	0.002835	1.2e-05
		RUBLUX	NACYIC	0.00169	0.670297				GENSEA	UKIBEW	0.002835	1.2e-05
		RUBLUX	NACZUP01	0.00169	0.670303				GENSIE	UKIBEW	0.002835	1.2e-05
		RUBLUX	NACVUL01	0.00169	0.670303				HAJMIQ	UKIBEW	0.002835	1.2e-05
		RUBLUX	NACYEY01	0.00169	0.670303				HANHAH	UKIBEW	0.002835	1.2e-05
		RUBLUX	XAMHAW	0.001688	0.671145				IKETIB	UKIBEW	0.002835	1.2e-05
		RUBLUX	CUVTOD	0.001686	0.671738				IKETOH	UKIBEW	0.002835	1.2e-05
		XAMHEA	DAJBOI	0.001686	31.2307				IKETUN	UKIBEW	0.002835	1.2e-05
		BIBDEY	DAJBOI	0.00168	31.3429				IVESOS	UKIBEW	0.002835	1.2e-05
		BIBDIC	DAJBOI	0.001676	31.4214				LATFOC	UKIBEW	0.002835	1.2e-05
		PEZSUL	ZUZHAF	0.001672	5e-06				LATFUI	UKIBEW	0.002835	1.2e-05
		VIZRED	ZUZHAF	0.001672	5e-06				LAWFOF	UKIBEW	0.002835	1.2e-05
		OHUKIM	ZUZHAF	0.001672	6e-06				LAWFUL	UKIBEW	0.002835	1.2e-05
		FEBXIV	XAPFOM	0.001671	4e-06				LAWGAS	UKIBEW	0.002835	1.2e-05
		XONLES	XAPFOM	0.001661	1e-06				LAWGEW	UKIBEW	0.002835	1.2e-05
		ERANIW	CIGMEN	0.001643	2e-06				LAWGIA	UKIBEW	0.002835	1.2e-05
		ERANIW	VAZTAU	0.001642	8e-06				LAWGOG	UKIBEW	0.002835	1.2e-05
		ERANIW	CIGMAJ	0.001635	0				LAWGUM	UKIBEW	0.002835	1.2e-05
		ERANIW	VAZSUN	0.001635	0				LUDLED	UKIBEW	0.002835	1.2e-05
		ERANIW	BOHWUS	0.001626	0				LUDLIH	UKIBEW	0.002835	1.2e-05
		XONLES	WUHCEJ	0.001572	1e-06				MIBQAR01	UKIBEW	0.002835	1.2e-05
		XAFFUH	HANKIS	0.001515	23.6228				NEXVET	UKIBEW	0.002835	1.2e-05
		XAFFUH	HANKAK	0.001515	23.9234				NIRZAQ	UKIBEW	0.002835	1.2e-05
		XAFFUH	HANKOY	0.001515	24.3271				OQIZUL	UKIBEW	0.002835	1.2e-05
		XAFFUH	HANKUE	0.001515	27.1409				PEDRIA	UKIBEW	0.002835	1.2e-05
		XAFFUH	HANKEO	0.001515	29.5474				PEYPEQ	UKIBEW	0.002835	1.2e-05
		XAFFUH	LIBHAH	0.001515	46.2618				REYMOZ	UKIBEW	0.002835	1.2e-05
		UKIBEW	WUZDEB	0.001381	1.50757				RIFDUG01	UKIBEW	0.002835	1.2e-05
		GATQOK	UNUNEY	0.00132	15.888				RIFGAQ	UKIBEW	0.002835	1.2e-05
		GATQIE	UNUNEY	0.00132	15.9675				SAHYOQ02	UKIBEW	0.002835	1.2e-05
		GATQOK	FOTNIN	0.001295	1.88726				SONTUL	UKIBEW	0.002835	1.2e-05
		GATQIE	FOTNIN	0.001295	1.90756				SONVAT	UKIBEW	0.002835	1.2e-05
		HUNCIE	UNUNEY	0.001277	47.3111				SONVEX	UKIBEW	0.002835	1.2e-05
		XAHQAA	AGOVID	0.001055	1e-06				SONVIB	UKIBEW	0.002835	1.2e-05
		XAHPUT	AGOVID	0.001044	1e-06				SOYWOT	UKIBEW	0.002835	1.2e-05
		XAHQAA	KARMIB	0.00102	7e-06				SOYWUZ	UKIBEW	0.002835	1.2e-05
		XAHPUT	KARMIB	0.00102	8e-06				TISPAO	UKIBEW	0.002835	1.2e-05
		JAZJAY	BUSPIP	0.000774	12.4564				UCOCUM	UKIBEW	0.002835	1.2e-05
		JAZJAY	UDEMEW	0.000753	26.7187				UPUHUK	UKIBEW	0.002835	1.2e-05
		JAZJAY	CIGXIA	0.000744	4.09734				UPUJOG	UKIBEW	0.002835	1.2e-05
		VAXKUD	CIGXIA	0.000737	4.13496				UVIPIZ	UKIBEW	0.002835	1.2e-05
		VAXKUD	BUSPIP	0.000737	13.0756				UVIPOF	UKIBEW	0.002835	1.2e-05
		VAXKUD	UDEMEW	0.000737	27.2863				UXISUR	UKIBEW	0.002835	1.2e-05
									VAZTOG	UKIBEW	0.002835	1.2e-05
									VAZTUM	UKIBEW	0.002835	1.2e-05
									WULJUJ	UKIBEW	0.002835	1.2e-05
									WULKAQ	UKIBEW	0.002835	1.2e-05
									XADDEN	UKIBEW	0.002835	1.2e-05
									XADDIR	UKIBEW	0.002835	1.2e-05
									XAMDUM01	UKIBEW	0.002835	1.2e-05
									YOZMEH	UKIBEW	0.002835	1.2e-05
									YOZMIL	UKIBEW	0.002835	1.2e-05
									YOZMOR	UKIBEW	0.002835	1.2e-05
									YOZMUX	UKIBEW	0.002835	1.2e-05
									YOZNAE	UKIBEW	0.002835	1.2e-05
									YOZNEI	UKIBEW	0.002835	1.2e-05
									YOZNIM	UKIBEW	0.002835	1.2e-05
									YOZNOS	UKIBEW	0.002835	1.2e-05
									YOZNUY	UKIBEW	0.002835	1.2e-05
									YOZPAG	UKIBEW	0.002835	1.2e-05
									ZACHIX	UKIBEW	0.002835	1.2e-05
									ZIGFIG	UKIBEW	0.002835	1.2e-05
									ZOFDUV	UKIBEW	0.002835	1.2e-05
									MAKHOY	UKIBEW	0.002835	0.0003
									BODPAN	UKIBEW	0.002835	0.000872
									DAPBED	UKIBEW	0.002833	1e-06
									EZOFEF	UKIBEW	0.002828	2e-06
									DANZOJ	UKIBEW	0.002827	1e-06
[truncated: 336 more rows]

## Sheet: Cubic 111 Hex 001
		List S7. Final candidate pairs in general screening of MOF@MOF (Cubic111 +Hexagonal 001 case)
		Hexagonal (Metal)	Cubic (Oxygen)						Cubic (Metal)	Hexagonal (Oxygen)
		CSD Refcode (metal part)	CSD Refcode (ligand(O) part)	The number of connected pair per unit area	D value				CSD Refcode (metal part)	CSD Refcode (ligand(O) part)	The number of connected pair per unit area	D value
		TOWNOK	DIDBIE	0.021565	4.3273				SCNTAD	IGAHAB	0.018693	0.650743
		NUYNEC	DIDBIE	0.021565	5.31426				FICNEK	IGAHAB	0.018113	0.698577
		UXELIT	ZIGFIG	0.02049	107.527				LILNUR	HAKSIY	0.017198	6.04229
		FECYOD	ZIGFIG	0.020462	107.553				LILNUR	HAKTIZ	0.017198	6.2854
		TOWNAW	ZIGFIG	0.019813	74.5264				LILNUR	OJICUG	0.017198	6.30356
		AQIXOO	LILNUR	0.017198	2.77086				LILNUR	HAKTEV	0.017198	6.3926
		AQIYAB	LILNUR	0.017198	2.80148				LILNUR	HAKTUL	0.017198	6.47901
		HAKTEV	LILNUR	0.017198	5.63629				LILNUR	HAKSOE	0.017198	6.5551
		HAKTOF	LILNUR	0.017198	5.65248				LILNUR	HAKTOF	0.017198	6.5551
		HAKSEU	LILNUR	0.017198	5.66869				LILNUR	HAKSUK	0.017198	6.57691
		HAKSOE	LILNUR	0.017198	5.68187				LILNUR	HAKVAT	0.017198	6.64259
		HAKTIZ	LILNUR	0.017198	5.68288				LILNUR	HAKVEX	0.017198	6.73074
		HAKVEX	LILNUR	0.017198	5.68492				LILNUR	HAKTAR	0.017198	6.7971
		HAKSAQ	LILNUR	0.017198	5.68593				LILNUR	HAKSAQ	0.017198	6.83045
		HAKVAT	LILNUR	0.017198	5.68797				LILNUR	HAKSEU	0.017198	6.94218
		HAKTUL	LILNUR	0.017198	5.70727				LILNUR	KENKOE	0.017162	4.46601
		HAKTAR	LILNUR	0.017198	5.71033				BUKRUW	KENKOE	0.017158	4.37373
		HAKSUK	LILNUR	0.017198	5.78074				BUKRUW	HAKSIY	0.017158	5.94782
		OJICUG	LILNUR	0.017198	5.82177				BUKRUW	HAKTIZ	0.017158	6.18933
		HAKSIY	LILNUR	0.017198	6.15092				BUKRUW	OJICUG	0.017158	6.20737
		KENKOE	LILNUR	0.017162	6.7618				BUKRUW	HAKTEV	0.017158	6.29583
		AQIXOO	BUKRUW	0.017158	2.92969				BUKRUW	HAKTUL	0.017158	6.38169
		HAKTEV	BUKRUW	0.017158	5.4355				BUKRUW	HAKSOE	0.017158	6.45729
		HAKTOF	BUKRUW	0.017158	5.45141				BUKRUW	HAKTOF	0.017158	6.45729
		HAKSEU	BUKRUW	0.017158	5.46735				BUKRUW	HAKSUK	0.017158	6.47897
		HAKSOE	BUKRUW	0.017158	5.48031				BUKRUW	HAKVAT	0.017158	6.54424
		HAKTIZ	BUKRUW	0.017158	5.48131				BUKRUW	HAKVEX	0.017158	6.63184
		HAKVEX	BUKRUW	0.017158	5.4833				BUKRUW	HAKTAR	0.017158	6.69779
		HAKSAQ	BUKRUW	0.017158	5.4843				BUKRUW	HAKSAQ	0.017158	6.73093
		HAKVAT	BUKRUW	0.017158	5.4863				BUKRUW	HAKSEU	0.017158	6.84198
		HAKTUL	BUKRUW	0.017158	5.50529				LILNOL	KENKOE	0.017133	4.52646
		HAKTAR	BUKRUW	0.017158	5.50829				LILNOL	HAKSIY	0.017133	6.127
		HAKSUK	BUKRUW	0.017158	5.57753				LILNOL	HAKTIZ	0.017133	6.37226
		OJICUG	BUKRUW	0.017158	5.61787				LILNOL	OJICUG	0.017133	6.39058
		HAKSIY	BUKRUW	0.017158	5.94167				LILNOL	HAKTEV	0.017133	6.4804
		KENKOE	BUKRUW	0.017158	6.52861				LILNOL	HAKTUL	0.017133	6.56756
		AQIXOO	LILNOL	0.017133	2.86672				LILNOL	HAKSOE	0.017133	6.64431
		HAKTEV	LILNOL	0.017133	5.53658				LILNOL	HAKTOF	0.017133	6.64431
		HAKTOF	LILNOL	0.017133	5.55265				LILNOL	HAKSUK	0.017133	6.66632
		HAKSEU	LILNOL	0.017133	5.56875				LILNOL	HAKVEX	0.017133	6.82148
		HAKSOE	LILNOL	0.017133	5.58184				LILNOL	HAKTAR	0.017133	6.88841
		HAKTIZ	LILNOL	0.017133	5.58285				LILNOL	HAKSAQ	0.017133	6.92204
		HAKVEX	LILNOL	0.017133	5.58486				LILNOL	HAKSEU	0.017133	7.03474
		HAKSAQ	LILNOL	0.017133	5.58587				BUKTEI	KENKOE	0.01713	4.28605
		HAKTUL	LILNOL	0.017133	5.60707				BUKTEI	HAKSIY	0.01713	5.8469
		HAKTAR	LILNOL	0.017133	5.6101				BUKTEI	HAKTIZ	0.01713	6.08657
		HAKSUK	LILNOL	0.017133	5.68003				BUKTEI	OJICUG	0.01713	6.10447
		OJICUG	LILNOL	0.017133	5.72076				BUKTEI	HAKTEV	0.01713	6.19227
		HAKSIY	LILNOL	0.017133	6.04772				BUKTEI	HAKTUL	0.01713	6.27749
		KENKOE	LILNOL	0.017133	6.64046				BUKTEI	HAKSOE	0.01713	6.35253
		AQIXOO	BUKTEI	0.01713	2.71637				BUKTEI	HAKTOF	0.01713	6.35254
		HAKTEV	BUKTEI	0.01713	5.75374				BUKTEI	HAKSUK	0.01713	6.37405
		HAKTOF	BUKTEI	0.01713	5.77013				BUKTEI	HAKVEX	0.01713	6.52581
		HAKSEU	BUKTEI	0.01713	5.78654				BUKTEI	HAKTAR	0.01713	6.59128
		HAKSOE	BUKTEI	0.01713	5.79988				BUKTEI	HAKSAQ	0.01713	6.62419
		HAKTIZ	BUKTEI	0.01713	5.80091				BUKTEI	HAKSEU	0.01713	6.73444
		HAKVEX	BUKTEI	0.01713	5.80297				BUKTOS	KENKOE	0.017115	4.36215
		HAKSAQ	BUKTEI	0.01713	5.804				BUKTOS	HAKSIY	0.017115	5.93648
		HAKTUL	BUKTEI	0.01713	5.82559				BUKTOS	HAKTIZ	0.017115	6.17806
		HAKTAR	BUKTEI	0.01713	5.82869				BUKTOS	OJICUG	0.017115	6.19611
		HAKSUK	BUKTEI	0.01713	5.89997				BUKTOS	HAKTEV	0.017115	6.2846
		OJICUG	BUKTEI	0.01713	5.94149				BUKTOS	HAKTUL	0.017115	6.37049
		HAKSIY	BUKTEI	0.01713	6.27464				BUKTOS	HAKSOE	0.017115	6.44613
		KENKOE	BUKTEI	0.01713	6.87801				BUKTOS	HAKTOF	0.017115	6.44613
		AQIXOO	BUKTOS	0.017115	2.84111				BUKTOS	HAKSUK	0.017115	6.46782
		HAKTEV	BUKTOS	0.017115	5.58281				BUKTOS	HAKVEX	0.017115	6.62074
		HAKTOF	BUKTOS	0.017115	5.59895				BUKTOS	HAKTAR	0.017115	6.68672
		HAKSEU	BUKTOS	0.017115	5.61512				BUKTOS	HAKSEU	0.017115	6.83097
		HAKSOE	BUKTOS	0.017115	5.62828				BUKTIM	KENKOE	0.017109	4.33044
		HAKTIZ	BUKTOS	0.017115	5.62929				BUKTIM	HAKSIY	0.017109	5.89983
		HAKVEX	BUKTOS	0.017115	5.63131				BUKTIM	HAKTIZ	0.017109	6.14072
		HAKTUL	BUKTOS	0.017115	5.65362				BUKTIM	OJICUG	0.017109	6.15871
		HAKTAR	BUKTOS	0.017115	5.65667				BUKTIM	HAKTEV	0.017109	6.24695
		HAKSUK	BUKTOS	0.017115	5.72693				BUKTIM	HAKTUL	0.017109	6.3326
		OJICUG	BUKTOS	0.017115	5.76785				BUKTIM	HAKSOE	0.017109	6.40802
		HAKSIY	BUKTOS	0.017115	6.09631				BUKTIM	HAKTOF	0.017109	6.40802
		KENKOE	BUKTOS	0.017115	6.6915				BUKTIM	HAKSUK	0.017109	6.42965
		HAKTEV	BUKTIM	0.017109	5.63874				BUKTIM	HAKVEX	0.017109	6.58215
		HAKTOF	BUKTIM	0.017109	5.65497				BUKTIM	HAKTAR	0.017109	6.64795
		HAKSEU	BUKTIM	0.017109	5.67123				BUKTIM	HAKSEU	0.017109	6.79181
		HAKSOE	BUKTIM	0.017109	5.68445				BUKSIL	KENKOE	0.017096	17.6894
		HAKTIZ	BUKTIM	0.017109	5.68547				BUKSIL	HAKSIY	0.017096	24.021
		HAKVEX	BUKTIM	0.017109	5.6875				BUKSIL	HAKTIZ	0.017096	24.9923
		HAKTUL	BUKTIM	0.017109	5.70992				BUKSIL	OJICUG	0.017096	25.0649
		HAKTAR	BUKTIM	0.017109	5.71298				BUKSIL	HAKTEV	0.017096	25.4206
		HAKSUK	BUKTIM	0.017109	5.7836				BUKSIL	HAKTUL	0.017096	25.7659
		OJICUG	BUKTIM	0.017109	5.82473				BUKSIL	HAKSOE	0.017096	26.07
		HAKSIY	BUKTIM	0.017109	6.15484				BUKSIL	HAKTOF	0.017096	26.07
		KENKOE	BUKTIM	0.017109	6.75286				BUKSIL	HAKSUK	0.017096	26.1572
		HAKTEV	YENTUJ	0.01709	5.84962				BUKSIL	HAKVEX	0.017096	26.7719
		HAKTOF	YENTUJ	0.01709	5.86616				BUKSIL	HAKTAR	0.017096	27.0372
		HAKSEU	YENTUJ	0.01709	5.88272				BUKSIL	HAKSEU	0.017096	27.617
		HAKSOE	YENTUJ	0.01709	5.89619				YENTUJ	KENKOE	0.01709	4.46659
		HAKTIZ	YENTUJ	0.01709	5.89723				YENTUJ	HAKSIY	0.01709	6.05945
		HAKVEX	YENTUJ	0.01709	5.89931				YENTUJ	HAKTIZ	0.01709	6.30368
		HAKTUL	YENTUJ	0.01709	5.92215				YENTUJ	OJICUG	0.01709	6.32192
		HAKTAR	YENTUJ	0.01709	5.92527				YENTUJ	HAKTEV	0.01709	6.41137
		HAKSUK	YENTUJ	0.01709	5.99723				YENTUJ	HAKTUL	0.01709	6.49818
		OJICUG	YENTUJ	0.01709	6.03913				YENTUJ	HAKSOE	0.01709	6.57462
		HAKSIY	YENTUJ	0.01709	6.37537				YENTUJ	HAKTOF	0.01709	6.57462
		KENKOE	YENTUJ	0.01709	6.98424				YENTUJ	HAKSUK	0.01709	6.59654
		HAKTEV	BUKTAE	0.017072	5.67785				YENTUJ	HAKVEX	0.01709	6.75108
		HAKTOF	BUKTAE	0.017072	5.69416				YENTUJ	HAKTAR	0.01709	6.81776
		HAKSEU	BUKTAE	0.017072	5.71049				YENTUJ	HAKSEU	0.01709	6.96351
		HAKSOE	BUKTAE	0.017072	5.72377				BUKRUW03	HAKVEX	0.01708	27.0536
		HAKTIZ	BUKTAE	0.017072	5.72479				BUKTAE	KENKOE	0.017072	4.29116
		HAKVEX	BUKTAE	0.017072	5.72684				BUKTAE	HAKSIY	0.017072	5.85572
		HAKTUL	BUKTAE	0.017072	5.74936				BUKTAE	HAKTIZ	0.017072	6.09597
		HAKTAR	BUKTAE	0.017072	5.75243				BUKTAE	OJICUG	0.017072	6.11392
		HAKSUK	BUKTAE	0.017072	5.82337				BUKTAE	HAKTEV	0.017072	6.20194
		OJICUG	BUKTAE	0.017072	5.86469				BUKTAE	HAKTUL	0.017072	6.28736
		HAKSIY	BUKTAE	0.017072	6.19627				BUKTAE	HAKSOE	0.017072	6.3626
		KENKOE	BUKTAE	0.017072	6.79699				BUKTAE	HAKTOF	0.017072	6.3626
		WEVYEE	BUKRUW	0.016964	6.66482				BUKTAE	HAKSUK	0.017072	6.38417
		WEVYEE	LILNOL	0.016964	6.76852				BUKTAE	HAKVEX	0.017072	6.53631
		WEVYEE	BUKTOS	0.016964	6.8132				BUKTAE	HAKTAR	0.017072	6.60195
		WEVYEE	BUKTIM	0.016964	6.87301				BUKTAE	HAKSEU	0.017072	6.74546
		WEVYEE	BUKTAE	0.016964	6.90302				BUKTAE	WEVYEE	0.016964	4.15448
		WEVYEE	LILNUR	0.016964	6.90302				BUKTEI	WEVYEE	0.016964	4.16383
		WEVYEE	BUKTEI	0.016964	7.00854				BUKTIM	WEVYEE	0.016964	4.20243
		WEVYEE	YENTUJ	0.016964	7.09971				BUKTOS	WEVYEE	0.016964	4.23534
		TOWMOJ	BUKRUW	0.016724	6.38698				BUKRUW	WEVYEE	0.016964	4.25773
		TOWMOJ	LILNOL	0.016724	6.48923				YENTUJ	WEVYEE	0.016964	4.33229
		TOWMOJ	BUKTOS	0.016724	6.5333				LILNUR	WEVYEE	0.016964	4.35016
		TOWMOJ	BUKTIM	0.016724	6.59229				LILNOL	WEVYEE	0.016964	4.40275
		TOWMOJ	LILNUR	0.016724	6.62188				BUKSIL	WEVYEE	0.016964	17.1611
		TOWMOJ	BUKTAE	0.016724	6.62188				BUKTAE	TOWMOJ	0.016724	5.03621
		TOWMOJ	BUKTEI	0.016724	6.72598				BUKTEI	TOWMOJ	0.016724	5.04653
		TOWMOJ	YENTUJ	0.016724	6.8158				BUKTIM	TOWMOJ	0.016724	5.08935
		KUXREC	BUKRUW	0.016668	6.45162				BUKTOS	TOWMOJ	0.016724	5.12575
		KUXREC	LILNOL	0.016668	6.55456				BUKRUW	TOWMOJ	0.016724	5.15057
		KUXREC	BUKTOS	0.016668	6.59892				YENTUJ	TOWMOJ	0.016724	5.23315
		KUXREC	BUKTIM	0.016668	6.65831				LILNUR	TOWMOJ	0.016724	5.25293
		KUXREC	LILNUR	0.016668	6.6881				LILNOL	TOWMOJ	0.016724	5.31116
		KUXREC	BUKTAE	0.016668	6.6881				BUKSIL	TOWMOJ	0.016724	20.741
		KUXREC	BUKTEI	0.016668	6.7929				BUKTAE	KUXREC	0.016668	5.01439
		KUXREC	YENTUJ	0.016668	6.8833				BUKTEI	KUXREC	0.016668	5.02468
		ICISAP	BUKRUW	0.016365	6.21599				BUKTIM	KUXREC	0.016668	5.06743
		ICISAP	LILNOL	0.016365	6.31797				BUKTOS	KUXREC	0.016668	5.10383
		ICISAP	BUKTOS	0.016365	6.36193				BUKRUW	KUXREC	0.016668	5.12863
		ICISAP	BUKTIM	0.016365	6.42078				YENTUJ	KUXREC	0.016668	5.2112
		ICISAP	LILNUR	0.016365	6.45031				LILNUR	KUXREC	0.016668	5.23097
		ICISAP	BUKTAE	0.016365	6.45031				LILNOL	KUXREC	0.016668	5.2892
		ICISAP	BUKTEI	0.016365	6.55419				BUKSIL	KUXREC	0.016668	20.6535
		ICISAP	YENTUJ	0.016365	6.64389				BUKTAE	ICISAP	0.016365	5.69942
		ICISAP	TEPWOD	0.01635	4.68754				BUKTEI	ICISAP	0.016365	5.71054
		TOWMOJ	TEPWOD	0.01635	4.95826				BUKTIM	ICISAP	0.016365	5.75652
		KUXREC	TEPWOD	0.01635	4.99658				BUKTOS	ICISAP	0.016365	5.79568
		KENKOE	TEPWOD	0.01635	5.23593				BUKRUW	ICISAP	0.016365	5.82234
		WEVYEE	TEPWOD	0.01635	5.29171				YENTUJ	ICISAP	0.016365	5.91114
		HOMZEP	TEPWOD	0.016326	5.26347				LILNUR	ICISAP	0.016365	5.93238
		HOMZEP	BUKRUW	0.016326	6.88391				LILNOL	ICISAP	0.016365	5.99491
		HOMZEP	LILNOL	0.016326	6.99134				BUKSIL	ICISAP	0.016365	23.4357
		HOMZEP	BUKTOS	0.016326	7.03763				TEPWOD	WEVYEE	0.01635	3.94554
		HOMZEP	BUKTIM	0.016326	7.09959				TEPWOD	KENKOE	0.01635	4.10851
		HOMZEP	BUKTAE	0.016326	7.13068				TEPWOD	KUXREC	0.01635	4.71373
		HOMZEP	LILNUR	0.016326	7.13068				TEPWOD	TOWMOJ	0.01635	4.75173
		HOMZEP	BUKTEI	0.016326	7.24001				TEPWOD	ICISAP	0.01635	5.28365
		HOMZEP	YENTUJ	0.016326	7.33439				TEPWOD	HOMZEP	0.016326	4.30025
		ICISAP	EBOTIB	0.01622	4.97554				BUKTAE	HOMZEP	0.016326	4.68107
		TOWMOJ	EBOTIB	0.01622	5.25548				BUKTEI	HOMZEP	0.016326	4.69112
		KUXREC	EBOTIB	0.01622	5.29508				BUKTIM	HOMZEP	0.016326	4.73286
		KENKOE	EBOTIB	0.01622	5.54239				BUKTOS	HOMZEP	0.016326	4.7684
		HOMZEP	EBOTIB	0.01622	5.56273				BUKRUW	HOMZEP	0.016326	4.79263
		WEVYEE	EBOTIB	0.01622	5.6				YENTUJ	HOMZEP	0.016326	4.87334
		KENKOE	SURHEU03	0.016219	4.9102				LILNUR	HOMZEP	0.016326	4.89262
		ICISAP	TEPWUJ	0.016197	4.7727				LILNOL	HOMZEP	0.016326	4.94953
		TOWMOJ	TEPWUJ	0.016197	5.04714				BUKSIL	HOMZEP	0.016326	19.3091
		KUXREC	TEPWUJ	0.016197	5.08599				EBOTIB	WEVYEE	0.01622	3.9481
		KENKOE	TEPWUJ	0.016197	5.32865				EBOTIB	KENKOE	0.01622	4.11179
		HOMZEP	TEPWUJ	0.016197	5.34853				EBOTIB	HOMZEP	0.01622	4.29787
		WEVYEE	TEPWUJ	0.016197	5.38512				EBOTIB	KUXREC	0.01622	4.71977
		WEVYEE	RUBTAK02	0.016102	5.34759				EBOTIB	TOWMOJ	0.01622	4.75794
		ICISAP	SURLEY	0.016095	4.46765				EBOTIB	ICISAP	0.01622	5.29239
		TOWMOJ	SURLEY	0.016095	4.73416				SURHEU03	KENKOE	0.016219	4.1417
		KUXREC	SURLEY	0.016095	4.77189				TEPWUJ	WEVYEE	0.016197	4.04649
		HOMZEP	SURLEY	0.016095	5.02712				TEPWUJ	KENKOE	0.016197	4.2123
		WEVYEE	SURLEY	0.016095	5.06277				TEPWUJ	HOMZEP	0.016197	4.40076
		ICISAP	SURHEU01	0.01608	4.49429				TEPWUJ	KUXREC	0.016197	4.82788
		TOWMOJ	SURHEU01	0.01608	4.76171				TEPWUJ	TOWMOJ	0.016197	4.86652
		KUXREC	SURHEU01	0.01608	4.79958				TEPWUJ	ICISAP	0.016197	5.40726
		HOMZEP	SURHEU01	0.01608	5.05569				RUBTAK02	WEVYEE	0.016102	4.01758
		WEVYEE	SURHEU01	0.01608	5.09136				SURLEY	WEVYEE	0.016095	4.06829
		ICISAP	SURKUN01	0.016075	4.485				SURLEY	HOMZEP	0.016095	4.42465
		TOWMOJ	SURKUN01	0.016075	4.75218				SURLEY	KUXREC	0.016095	4.85429
		KUXREC	SURKUN01	0.016075	4.79002				SURLEY	TOWMOJ	0.016095	4.89315
		HOMZEP	SURKUN01	0.016075	5.04589				SURLEY	ICISAP	0.016095	5.4371
		WEVYEE	SURKUN01	0.016075	5.08156				SURHEU01	WEVYEE	0.01608	4.07633
		ICISAP	SURJOG	0.016062	4.49246				SURHEU01	HOMZEP	0.01608	4.4332
		TOWMOJ	SURJOG	0.016062	4.75998				SURHEU01	KUXREC	0.01608	4.86346
		KUXREC	SURJOG	0.016062	4.79786				SURHEU01	TOWMOJ	0.01608	4.90237
		HOMZEP	SURJOG	0.016062	5.05406				SURHEU01	ICISAP	0.01608	5.44709
		WEVYEE	SURJOG	0.016062	5.08978				EBOTIB	RUWFOG	0.016076	14.9512
		ICISAP	EWILIH	0.016061	4.73694				TEPWOD	RUWFOG	0.016076	15.008
		TOWMOJ	EWILIH	0.016061	5.01154				SURLEY	RUWFOG	0.016076	15.1242
		KUXREC	EWILIH	0.016061	5.05042				TEPWUJ	RUWFOG	0.016076	15.1316
		HOMZEP	EWILIH	0.016061	5.31319				SURHEU01	RUWFOG	0.016076	15.1322
		WEVYEE	EWILIH	0.016061	5.34981				SURKUN01	WEVYEE	0.016075	4.08881
		ICISAP	EWILON	0.016042	4.54433				SURKUN01	HOMZEP	0.016075	4.44627
		TOWMOJ	EWILON	0.016042	4.81354				SURKUN01	KUXREC	0.016075	4.87716
		KUXREC	EWILON	0.016042	4.85166				SURKUN01	TOWMOJ	0.016075	4.91614
		HOMZEP	EWILON	0.016042	5.10943				SURKUN01	ICISAP	0.016075	5.46168
		WEVYEE	EWILON	0.016042	5.14537				SURKUN01	RUWFOG	0.016075	15.1549
		ICISAP	SURKEX	0.016019	4.51496				SURJOG	WEVYEE	0.016062	4.10589
		TOWMOJ	SURKEX	0.016019	4.78349				SURJOG	HOMZEP	0.016062	4.46423
		KUXREC	SURKEX	0.016019	4.82152				SURJOG	KUXREC	0.016062	4.89615
		HOMZEP	SURKEX	0.016019	5.07868				SURJOG	TOWMOJ	0.016062	4.93522
		WEVYEE	SURKEX	0.016019	5.11453				SURJOG	ICISAP	0.016062	5.48203
		ICISAP	SURKAT	0.016016	4.5185				SURJOG	RUWFOG	0.016062	15.1939
		TOWMOJ	SURKAT	0.016016	4.78717				EWILIH	WEVYEE	0.016061	4.06045
		KUXREC	SURKAT	0.016016	4.82522				EWILIH	HOMZEP	0.016061	4.41685
		HOMZEP	SURKAT	0.016016	5.08249				EWILIH	KUXREC	0.016061	4.84656
		WEVYEE	SURKAT	0.016016	5.11837				EWILIH	TOWMOJ	0.016061	4.88544
		ICISAP	UKUDEL	0.016013	4.23159				EWILIH	ICISAP	0.016061	5.42957
		TOWMOJ	UKUDEL	0.016013	4.49156				EWILIH	RUWFOG	0.016061	15.1069
		KUXREC	UKUDEL	0.016013	4.52839				EWILON	WEVYEE	0.016042	4.028
		HOMZEP	UKUDEL	0.016013	4.77759				EWILON	HOMZEP	0.016042	4.38322
		WEVYEE	UKUDEL	0.016013	4.81237				EWILON	KUXREC	0.016042	4.81161
[truncated: 5,512 more rows]
